# Supplementary material for: A Pipeline to Call Multilevel Expression Changes between Cancer and Normal Tissues and Its Applications in Repurposing Drugs Effective for Gastric Cancer
Source: Biomed Res Int. 2020 Aug 5;2020:3451610. doi: 10.1155/2020/3451610 (PMC7428949; doi:10.1155/2020/3451610)
Supplement: Supplementary 2 — Supplementary Table 2: the main pathways enrichment results of each module (cancer and normal group). [file 3451610.f2.xlsx]

## Sheet: cancer group
Module Path Enrichment Analysis
Module Name	All Gene number in Moudle	Number of Genes Hitting Term	Pathways Name	Number of Pathways Gene	Percent (Number of Pathways Gene / Number of Genes Hitting Term)	Gene Name
purple	235	49	metanephros development	7	0.142857	CHRD GH2 NODAL SIM2 SIX2 SIX4 SOX2
purple	235	49	ureteric bud development	8	0.163265	FOXJ1 GH2 NRXN1 RGS9BP SIM2 SIX2 SIX4 SOX2
purple	235	49	branching involved in ureteric bud morphogenesis	6	0.122449	NRXN1 RGS9BP SIM2 SIX2 SIX4 SOX2
purple	235	49	cell fate specification	10	0.204082	CHRD DLX5 FOXJ1 HS6ST1 NKX3-1 NPNT SIM2 SIX2 SIX4 TBX2
purple	235	49	positive regulation of mesenchymal cell proliferation	4	0.0816327	CSH1 FOXJ1 SIM2 SIX2
purple	235	49	glutamate receptor signaling pathway	8	0.163265	DBX1 GRIK3 GRM3 HOMER2 HOXA7 NELL1 PIAS3 RXFP1
purple	235	49	G protein-coupled glutamate receptor signaling pathway	4	0.0816327	DBX1 GRM3 HOMER2 HOXA7
purple	235	49	mesodermal cell fate specification	3	0.0612245	FOXJ1 NPNT SIX4
purple	235	49	embryonic limb morphogenesis	9	0.183673	DLX6 EPHA4 FGFR1 FOXJ1 HOXD8 HS6ST1 RGS9BP SIM2 THPO
purple	235	49	exocrine system development	5	0.102041	FOXJ1 IL23A NKX3-1 NODAL SIM2
purple	235	49	positive regulation of tyrosine phosphorylation of STAT protein	7	0.142857	CSHL1 CTF1 DAGLA FGF20 FGFR1 GRID2 INPPL1
purple	235	49	nose development	3	0.0612245	DLX6 SIX2 SOX2
purple	235	49	positive regulation of receptor signaling pathway via JAK-STAT	9	0.183673	CHRD CSHL1 CTF1 DAGLA FGF20 FGFR1 GRID2 INPPL1 RGS9BP
purple	235	49	embryonic skeletal system morphogenesis	7	0.142857	HOXB4 HOXD12 HS6ST1 NPNT SIX2 SIX4 SOX2
purple	235	49	skeletal system morphogenesis	12	0.244898	DLX6 FGFR1 FOXJ1 HOXB4 HOXD12 HS6ST1 KREMEN2 NPNT SIX2 SIX4 SOX2
purple	235	49	embryonic skeletal system development	9	0.183673	HOXB4 HOXD12 HS6ST1 NPNT RGS9BP SIM2 SIX2 SIX4 SOX2
purple	235	49	limb development	10	0.204082	DLX6 EPHA4 FGFR1 FOXJ1 HOXD8 HS6ST1 MAP2K1 RGS9BP SIM2 THPO
purple	235	49	growth hormone receptor signaling pathway	4	0.0816327	CSHL1 CTF1 GRID2 RGS9BP
purple	235	49	respiratory system development	11	0.22449	DLX6 FOXJ1 GH2 IGSF3 MPP2 NPNT SHH SIM2 SIX1 SIX2 SOX2
purple	235	49	regulation of morphogenesis of a branching structure	6	0.122449	CHRD FOXJ1 SIM2 SIX2 SIX4 SOX2
purple	235	49	regulation of epithelial cell proliferation involved in prostate gland development	3	0.0612245	CHRD NODAL SIM2
purple	235	49	kidney morphogenesis	7	0.142857	GH2 NRXN1 RGS9BP SIM2 SIX2 SIX4 SOX2
purple	235	49	morphogenesis of a branching epithelium	10	0.204082	CHRD FOXJ1 NKX3-1 NODAL NRXN1 RGS9BP SIM2 SIX2 SIX4 SOX2
purple	235	49	trigeminal ganglion development	3	0.0612245	NKX3-1 SIX2 SOX2
purple	235	49	kidney epithelium development	9	0.183673	EPO FOXJ1 GH2 NRXN1 RGS9BP SIM2 SIX2 SIX4 SOX2
purple	235	49	kidney mesenchyme development	4	0.0816327	SIM2 SIX2 SIX4 SOX2
purple	235	49	receptor signaling pathway via STAT	10	0.204082	CHRD CSHL1 CTF1 DAGLA FGF20 FGFR1 GRID2 INPPL1 RGS9BP VWA2
purple	235	49	JAK-STAT signaling pathway	8	0.163265	CSHL1 DAGLA FGF20 GRID2 INPPL1 PRL RGS9BP VWA2
purple	235	49	Prolactin receptor signaling	3	0.0612245	CSHL1 GRID2 RGS9BP
purple	235	49	Signaling by activated point mutants of FGFR1	3	0.0612245	FGF4 FGFR1 FOXJ1
purple	235	49	FGFR1 ligand binding and activation	3	0.0612245	FGF4 FGFR1 FOXJ1
purple	235	49	FGFR1c ligand binding and activation	3	0.0612245	FGF4 FGFR1 FOXJ1
purple	235	49	Phospholipase C-mediated cascade: FGFR1	3	0.0612245	FGF4 FGFR1 FOXJ1
greenyellow	230	22	autophagosome assembly	7	0.318182	CNEP1R1 GK MAP1LC3B MAP1LC3B2 MOGAT1 PNPLA1 UGT2B10
greenyellow	230	22	acylglycerol metabolic process	8	0.363636	APOBR ATG9B CYP2A6 FGF21 GABARAPL2 GSTA3 NUPR1 RRAGB
greenyellow	230	22	cellular response to nitrogen starvation	3	0.136364	GK MAP1LC3B2 MOGAT1
greenyellow	230	22	positive regulation of triglyceride metabolic process	3	0.136364	APOBR CYP2A6 GABARAPL2
greenyellow	230	22	Chemical carcinogenesis	5	0.227273	DGKZ IFT20 SULT1A3 TRAPPC8
greenyellow	230	22	Macroautophagy	5	0.227273	CNEP1R1 GK MAP1LC3B2 RRAGD SULT1A2
greenyellow	230	22	Plasma lipoprotein assembly, remodeling, and clearance	3	0.136364	APOBR ATG9B GABARAPL2
tan	230	42	glial cell differentiation	13	0.309524	DNMT3A FGF13 KDM5B LAMA1 LGR5 MAGED1 OC90 PLA2G2E SERPINE2 SOX10 TF WASF3
tan	230	42	negative regulation of gliogenesis	5	0.119048	DNMT3A FGF13 MAGED1 OC90 TF
tan	230	42	plasma lipoprotein particle remodeling	6	0.142857	APOB APOC3 APOM ASXL1 PARD3 RELN
tan	230	42	chylomicron remodeling	3	0.0714286	APOB APOC3 APOM
tan	230	42	low-density lipoprotein particle remodeling	4	0.0952381	APOB APOC3 PARD3 RELN
tan	230	42	gliogenesis	15	0.357143	COL11A2 DNMT3A F2 FGF13 KDM5B LAMA1 LGR5 MAGED1 OC90 PLA2G2E SERPINE2 SOX10 TF WASF3
tan	230	42	kidney morphogenesis	8	0.190476	FRAS1 GAMT GDF11 HRC JARID2 NOG OC90 VTN
tan	230	42	morphogenesis of a branching epithelium	10	0.238095	F2 FRAS1 GDF11 HRC KLF15 LAMC1 NOG OC90 TF VTN
tan	230	42	renal tubule morphogenesis	7	0.166667	FRAS1 GDF11 HRC JARID2 LIN28A NOG OC90
tan	230	42	renal system development	15	0.357143	AHSG FRAS1 GAMT GDF11 GPAM GPC3 HRC JARID2 LAMA1 LGR5 LIN28A MAGED1 NOG OC90 VTN
tan	230	42	nephron development	9	0.214286	FRAS1 GDF11 HRC JARID2 LAMA1 LGR5 NOG OC90 VTN
tan	230	42	kidney epithelium development	9	0.214286	FRAS1 GDF11 GPAM HRC JARID2 LAMA1 LGR5 NOG OC90
tan	230	42	PRC2 methylates histones and DNA	3	0.0714286	DNMT3B ETV5 KCNJ10
tan	230	42	Non-integrin membrane-ECM interactions	5	0.119048	COL2A1 DAB1 LAMC1 LGR5 WASF3
tan	230	42	Regulation of Insulin-like Growth Factor (IGF) transport and uptake by Insulin-like Growth Factor Binding Proteins (IGFBPs)	8	0.190476	APOA2 APOB APOC3 FGF13 HRC IRX1 LGR5 VANGL2
tan	230	42	Metabolism of fat-soluble vitamins	5	0.119048	APOB APOC3 APOM ASXL1 HRC
tan	230	42	MET activates PTK2 signaling	4	0.0952381	COL2A1 DAB1 LAMC1 LGR5
tan	230	42	Post-translational protein phosphorylation	7	0.166667	APOA2 APOB APOC3 HRC IRX1 LGR5 VANGL2
tan	230	42	Chylomicron assembly	3	0.0714286	APOB APOC3 APOM
tan	230	42	Chylomicron remodeling	3	0.0714286	APOB APOC3 APOM
tan	230	42	Retinoid metabolism and transport	5	0.119048	APOB APOC3 APOM ASXL1 HRC
salmon	223	124	blood vessel development	59	0.475806	ADAMTS1 ADCY4 ARHGEF15 CCL11 CCL15 CD34 CDH13 CDH5 CDH6 CNRIP1 COL18A1 COL4A1 COL4A2 CRIP2 DYSF ECE1 EDNRB EPAS1 ERG FLT4 FZD4 GATA2 GJA4 GJA5 GNG11 HLX HYAL2 LAMA4 LAMB1 MMRN2 MPP5 NID1 NOTCH4 NPR1 NTRK3 PDGFB PDK1 PECAM1 PGF PLVAP PODXL PTGIR RAMP2 RAMP3 RAPGEF3 RASGRF2 RASIP1 REM1 RHOJ ROBO4 S1PR1 SELE SOX18 SPRY1 TBXA2R TEK THSD1 TMEM204 VWF
salmon	223	124	vasculogenesis	10	0.0806452	ARHGEF15 CDH13 EPAS1 GATA2 LAMA4 RAMP3 REM1 SOX18 SPRY1 TMEM204
salmon	223	124	adrenomedullin receptor activity	3	0.0241935	CCL11 RAMP3 RAPGEF3
salmon	223	124	urogenital system development	19	0.153226	ADAMTS10 CDH13 COL13A1 COL4A2 DCHS1 DHH GJA4 HLX ICAM2 KDR NKX2-3 NOTCH4 PDK1 PGF PLVAP PPM1F SOX18 TADA1 THSD1
salmon	223	124	ameboidal-type cell migration	27	0.217742	ADAMTS1 ADCY4 CD34 CDH5 CNRIP1 DYSF EGFLAM FZD4 GJA4 ICAM2 LAMA4 MPP5 PDK1 PECAM1 PGF PRCP PTGIR RAMP2 RHOJ ROBO4 SEMA6B SHANK3 SOX18 SPRY1 TEK THSD1 VWF
salmon	223	124	endothelial cell development	10	0.0806452	CDH6 CLEC14A COL4A1 EPAS1 NPR1 PDGFB PGF RASGRF2 RASIP1 SPRY1
salmon	223	124	regulation of endothelial cell proliferation	17	0.137097	ADAMTS1 ARHGEF15 CCL15 CDH5 DYSF ECE1 FLT4 FZD4 GJA4 LAMA4 PDK1 PECAM1 PLVAP RAMP2 RHOJ THSD1 VWF
salmon	223	124	negative regulation of endothelial cell proliferation	6	0.0483871	ADAMTS1 DYSF FLT4 RAMP2 RHOJ VWF
salmon	223	124	vasculature development	61	0.491935	ADAMTS1 ADCY4 ARHGEF15 ATG5 CCL11 CCL15 CD34 CDH13 CDH5 CDH6 CNRIP1 COL18A1 COL4A1 COL4A2 CRIP2 DYSF ECE1 EDNRB EPAS1 ERG FLT4 FZD4 GATA2 GJA4 GJA5 GNG11 HLX HYAL2 LAMA4 LAMB1 MMRN2 MPP5 NID1 NOTCH4 NPR1 NTRK3 PDGFB PDK1 PECAM1 PGF PLVAP PODXL PTGIR RAMP2 RAMP3 RAPGEF3 RASGRF2 RASIP1 REM1 RHOJ ROBO4 S1PR1 SELE SOX18 SPRY1 TBXA2R TEK THSD1 TMEM204 TRPC6 VWF
salmon	223	124	lymph vessel development	5	0.0403226	ADAMTS1 FZD4 SPRY1 TRPC6 VWF
salmon	223	124	lymphangiogenesis	4	0.0322581	ADAMTS1 FZD4 SPRY1 VWF
salmon	223	124	blood vessel maturation	3	0.0241935	ADAMTS1 CDH6 SELE
salmon	223	124	sprouting angiogenesis	18	0.145161	ADAMTS1 ADCY4 ARHGEF15 CD34 CDH5 CNRIP1 DYSF FLT4 FZD4 GJA4 LAMA4 MPP5 PECAM1 PLVAP RAMP3 ROBO4 TEK THSD1
salmon	223	124	cell migration involved in sprouting angiogenesis	8	0.0645161	CD34 CNRIP1 DYSF GJA4 LAMA4 MPP5 ROBO4 TEK
salmon	223	124	blood vessel endothelial cell proliferation involved in sprouting angiogenesis	4	0.0322581	ADAMTS1 ARHGEF15 DYSF GJA4
salmon	223	124	epithelial cell development	15	0.120968	CDH6 CLEC14A COL4A1 EPAS1 HLX NPR1 PDGFB PDK1 PECAM1 PGF PPM1F RASGRF2 RASIP1 SLC10A6 SPRY1
salmon	223	124	regulation of systemic arterial blood pressure mediated by a chemical signal	6	0.0483871	APLNR BDKRB2 CD34 ECSCR GNG11 MMRN2
salmon	223	124	regulation of systemic arterial blood pressure	8	0.0645161	APLNR BDKRB2 CD34 ECSCR GNG11 MMRN2 PDK1 PTGIR
salmon	223	124	endothelium development	17	0.137097	ADAMTS1 CDH13 CDH6 CLEC14A COL4A1 EPAS1 GJA5 GNG11 LAMA4 NPR1 PDGFB PGF RASGRF2 RASIP1 SELE SOX18 SPRY1
salmon	223	124	glycosaminoglycan catabolic process	3	0.0241935	ACVRL1 HYAL2 ICAM2
salmon	223	124	cell-cell junction assembly	9	0.0725806	CDH5 CDH6 CLDN5 CLEC14A DHH GJA5 GNG11 NDST1 RAMP3
salmon	223	124	positive regulation of cytosolic calcium ion concentration	17	0.137097	APLNR ARHGEF15 AVPR1A BDKRB2 C11orf96 EGFLAM FGD5 GJA4 HLX PAWR PDE2A PECAM1 PTPRM RAPGEF3 SELE TEK VASH1
salmon	223	124	Rho protein signal transduction	11	0.0887097	APLNR ATG5 CDH5 FGD5 FLT1 HLX PDE2A PGF RASIP1 REM1 ROBO4
salmon	223	124	regulation of blood pressure	14	0.112903	ADAMTS1 APLNR BDKRB2 CD34 CDH13 ECSCR EGFLAM GNG11 MMRN2 NTRK3 PDK1 PTGIR RAMP3 TEK
salmon	223	124	G protein-coupled peptide receptor activity	10	0.0806452	ARHGEF15 BDKRB2 C11orf96 CCL11 EGFLAM FGD5 NTRK3 PDE2A RAMP3 RAPGEF3
salmon	223	124	positive regulation of phospholipase activity	7	0.0564516	APLNR BDKRB2 FLT4 P2RY6 PAWR PECAM1 SELP
salmon	223	124	negative regulation of endothelial cell migration	9	0.0725806	ADAMTS1 ADCY4 CD34 DYSF MPP5 RAMP2 RHOJ TEK VWF
salmon	223	124	epithelial cell migration	22	0.177419	ADAMTS1 ADCY4 CD34 CDH5 CNRIP1 DYSF FZD4 GJA4 LAMA4 MPP5 PDK1 PECAM1 PGF PRCP PTGIR RAMP2 RHOJ ROBO4 SPRY1 TEK THSD1 VWF
salmon	223	124	regulation of epithelial cell migration	18	0.145161	ADAMTS1 ADCY4 CD34 DYSF FZD4 GJA4 LAMA4 MPP5 PDK1 PECAM1 PRCP PTGIR RAMP2 RHOJ ROBO4 TEK THSD1 VWF
salmon	223	124	positive regulation of cell-substrate adhesion	8	0.0645161	CALCRL CDH5 ENG LAMA4 MPP5 NKX2-3 PRCP THSD1
salmon	223	124	negative regulation of angiogenesis	15	0.120968	ADCY4 CD34 CRIP2 DYSF EDNRB HLX HYAL2 MPP5 NTRK3 RAMP2 RHOJ TEK THSD1 TMEM204 VWF
salmon	223	124	cAMP-mediated signaling	10	0.0806452	ADRA1A APLNR ARHGEF15 CCL11 PDGFB PTPRM RAMP3 RAPGEF3 RASGRF2 TEK
salmon	223	124	cyclic-nucleotide-mediated signaling	12	0.0967742	ADRA1A APLNR ARHGEF15 CCL11 EGFLAM NTRK3 PDGFB PTPRM RAMP3 RAPGEF3 RASGRF2 TEK
salmon	223	124	regulation of cell migration	44	0.354839	ADAMTS1 ADAMTS10 ADCY4 CCL15 CD34 CDH5 COL4A1 DYSF ECE1 EPAS1 FLT4 FZD4 GJA4 ICAM2 LAMA4 LAMB1 LDB2 LRRC55 MEF2D MMRN2 MPP5 P2RY6 PAWR PDK1 PECAM1 PGF PLVAP PLXDC1 PPM1F PRCP PTGIR RAMP2 RHOJ ROBO4 S1PR1 SELE SEMA3G SEMA6B SHANK3 TAL1 TEK THSD1 TMEM204 VWF
salmon	223	124	negative regulation of cell migration	15	0.120968	ADAMTS1 ADCY4 CD34 DYSF EPAS1 ICAM2 MEF2D MMRN2 MPP5 RAMP2 RHOJ TAL1 TEK TMEM204 VWF
salmon	223	124	glomerulus development	8	0.0645161	CDH13 HLX NKX2-3 NOTCH4 PDK1 PGF PPM1F THSD1
salmon	223	124	adherens junction assembly	7	0.0564516	ADAMTS1 LAMA4 LRRC55 PECAM1 PRCP RAMP3 THSD1
salmon	223	124	positive regulation of ion transmembrane transport	10	0.0806452	ARHGEF15 ESAM FGD5 MAPK11 PAWR PDE2A PECAM1 RAPGEF3 SIDT2 VASH1
salmon	223	124	tube morphogenesis	60	0.483871	ADAMTS1 ADCY4 ARHGEF15 CALCRL CCL11 CCL15 CD34 CDH13 CDH5 CDH6 CNRIP1 COL18A1 COL4A1 COL4A2 CRIP2 DHH DYSF ECE1 EDNRB EPAS1 ERG FLT4 FZD4 GATA2 GJA4 GNG11 HLX HSPG2 HYAL2 LAMA4 MMRN2 MPP5 NLN NOTCH4 NPR1 NTRK3 PECAM1 PGF PLVAP PODXL PPM1F PTGIR RAMP2 RAMP3 RAPGEF3 RASGRF2 REM1 RHOJ ROBO4 S1PR1 SELE SIDT2 SOX18 SPRY1 TADA1 TBXA2R TEK THSD1 TMEM204 VWF
salmon	223	124	aorta development	6	0.0483871	ADAMTS1 ADCY4 DYSF EPAS1 NID1 PDGFB
salmon	223	124	cellular response to vascular endothelial growth factor stimulus	6	0.0483871	DYSF FLT4 FZD4 LAMA4 PLVAP RAMP3
salmon	223	124	vasoconstriction	7	0.0564516	APLNR BDKRB2 C11orf96 ECSCR EGFLAM GNG11 TEK
salmon	223	124	positive regulation of amyloid precursor protein biosynthetic process	3	0.0241935	FGD5 PDE2A SOX17
salmon	223	124	blood vessel endothelial cell migration	15	0.120968	ADAMTS1 CD34 CNRIP1 DYSF GJA4 LAMA4 MPP5 PDK1 PECAM1 PTGIR RHOJ ROBO4 SPRY1 TEK VWF
salmon	223	124	regulation of blood vessel endothelial cell migration	13	0.104839	ADAMTS1 CD34 DYSF GJA4 LAMA4 MPP5 PDK1 PECAM1 PTGIR RHOJ ROBO4 TEK VWF
salmon	223	124	negative regulation of blood vessel endothelial cell migration	7	0.0564516	ADAMTS1 CD34 DYSF MPP5 RHOJ TEK VWF
salmon	223	124	endothelial cell differentiation	14	0.112903	ADAMTS1 CDH6 CLEC14A COL4A1 EPAS1 LAMA4 NPR1 PDGFB PGF RASGRF2 RASIP1 SELE SOX18 SPRY1
salmon	223	124	regulation of endothelial cell differentiation	4	0.0322581	ADAMTS1 CDH6 CLEC14A NPR1
salmon	223	124	vascular endothelial growth factor receptor signaling pathway	8	0.0645161	FLT4 FZD4 GATA2 LAMA4 MCTP1 MPP5 PLVAP TRPC6
salmon	223	124	blood vessel morphogenesis	53	0.427419	ADAMTS1 ADCY4 ARHGEF15 CCL11 CCL15 CD34 CDH13 CDH5 CDH6 CNRIP1 COL18A1 COL4A1 COL4A2 CRIP2 DYSF ECE1 EDNRB EPAS1 ERG FLT4 FZD4 GATA2 GJA4 GNG11 HLX HYAL2 LAMA4 MMRN2 MPP5 NOTCH4 NPR1 NTRK3 PECAM1 PGF PLVAP PODXL PTGIR RAMP2 RAMP3 RAPGEF3 RASGRF2 REM1 RHOJ ROBO4 S1PR1 SELE SOX18 SPRY1 TBXA2R TEK THSD1 TMEM204 VWF
salmon	223	124	regulation of smooth muscle cell proliferation	13	0.104839	ADAMTS10 CCL11 CD34 CDH5 MEOX1 MMRN2 NOTCH4 NTRK3 PAWR PDK1 PTPRM SELE
salmon	223	124	positive regulation of smooth muscle cell proliferation	10	0.0806452	ADAMTS10 CCL11 CD34 CDH5 MEOX1 MMRN2 NOTCH4 PAWR PDK1 SELE
salmon	223	124	branching morphogenesis of an epithelial tube	9	0.0725806	CCL15 COL4A2 DHH DYSF EPAS1 NPR1 PLVAP REM1 TADA1
salmon	223	124	artery morphogenesis	6	0.0483871	ADAMTS1 ADCY4 DYSF EPAS1 GNG11 NOTCH4
salmon	223	124	regulation of epithelial cell proliferation	19	0.153226	ADAMTS1 ARHGEF15 CCL15 CDH5 DYSF ECE1 EGFLAM FLT4 FZD4 GJA4 LAMA4 LDB2 PDK1 PECAM1 PLVAP RAMP2 RHOJ THSD1 VWF
salmon	223	124	positive regulation of epithelial cell proliferation	13	0.104839	ADAMTS1 ARHGEF15 CCL15 CDH5 ECE1 FZD4 GJA4 LAMA4 LDB2 PDK1 PECAM1 PLVAP THSD1
salmon	223	124	positive chemotaxis	7	0.0564516	CD200 CDH5 LAMA4 P2RY6 PDK1 PLVAP SELE
salmon	223	124	positive regulation of positive chemotaxis	5	0.0403226	CDH5 LAMA4 P2RY6 PLVAP SELE
salmon	223	124	negative regulation of cellular component movement	17	0.137097	ADAMTS1 ADCY4 CD34 DYSF EPAS1 ICAM2 MEF2D MMRN2 MPP5 RAMP2 RHOJ SEMA6B SHANK3 TAL1 TEK TMEM204 VWF
salmon	223	124	positive regulation of calcium ion transport	8	0.0645161	ARHGEF15 FGD5 PAWR PDE2A PDK1 PECAM1 RAPGEF3 VASH1
salmon	223	124	artery development	8	0.0645161	ADAMTS1 ADCY4 DYSF EPAS1 GNG11 NID1 NOTCH4 PDGFB
salmon	223	124	establishment of endothelial barrier	7	0.0564516	CDH6 CLEC14A EPAS1 PDGFB RASGRF2 RASIP1 SPRY1
salmon	223	124	retina vasculature development in camera-type eye	5	0.0403226	ADAMTS1 ATG5 COL4A2 GATA2 ROBO4
salmon	223	124	renal system development	16	0.129032	ADAMTS10 CDH13 COL4A2 DHH HLX ICAM2 KDR NKX2-3 NOTCH4 PDK1 PGF PLVAP PPM1F SOX18 TADA1 THSD1
salmon	223	124	nephron development	10	0.0806452	CDH13 DHH HLX NKX2-3 NOTCH4 PDK1 PGF PLVAP PPM1F THSD1
salmon	223	124	glomerulus vasculature development	6	0.0483871	CDH13 HLX NOTCH4 PDK1 PGF THSD1
salmon	223	124	circulatory system development	75	0.604839	ACVRL1 ADAMTS1 ADAMTS10 ADCY4 APLNR ARHGEF15 ATG5 AVPR1A CCL11 CCL15 CD34 CDH13 CDH5 CDH6 CLEC14A CNRIP1 COL13A1 COL18A1 COL4A1 COL4A2 CRIP2 DCHS1 DHH DYSF ECE1 ECSCR EDNRB EPAS1 ERG FLT4 FZD4 GATA2 GJA4 GJA5 GNG11 HLX HYAL2 KDR LAMA4 LAMB1 MCTP1 MEOX1 MMRN2 MPP5 NID1 NOTCH4 NPR1 NTRK3 P2RY6 PDGFB PDK1 PECAM1 PGF PLVAP PODXL PTGIR RAMP2 RAMP3 RAPGEF3 RASGRF2 RASIP1 REM1 RHOJ ROBO4 S1PR1 SELE SOX1…
salmon	223	124	regulation of blood vessel diameter	10	0.0806452	APLNR AVPR1A BDKRB2 C11orf96 ECSCR EGFLAM GNG11 NTRK3 RAMP2 TEK
salmon	223	124	regulation of renal system process	5	0.0403226	BDKRB2 EGFLAM GNG11 NTRK3 PDK1
salmon	223	124	regulation of vasculature development	30	0.241935	ADAMTS1 ADCY4 ARHGEF15 CCL15 CD34 CDH13 CDH6 CRIP2 DYSF EDNRB EPAS1 FLT4 GJA4 HLX HYAL2 LAMA4 MPP5 NTRK3 PDK1 PECAM1 PLVAP RAMP2 RAMP3 RASGRF2 RHOJ ROBO4 TEK THSD1 TMEM204 VWF
salmon	223	124	negative regulation of vasculature development	16	0.129032	ADCY4 CD34 CRIP2 DYSF EDNRB HLX HYAL2 MPP5 NTRK3 PDK1 RAMP2 RHOJ TEK THSD1 TMEM204 VWF
salmon	223	124	regulation of calcium ion transmembrane transport	9	0.0725806	ARHGEF15 AVPR1A ECE1 FGD5 PAWR PDE2A PECAM1 RAPGEF3 RGCC
salmon	223	124	positive regulation of oxidative stress-induced cell death	4	0.0322581	CD34 FGD5 MMRN2 PDE2A
salmon	223	124	regulation of sprouting angiogenesis	10	0.0806452	ADCY4 ARHGEF15 CD34 DYSF GJA4 LAMA4 MPP5 PECAM1 ROBO4 TEK
salmon	223	124	negative regulation of sprouting angiogenesis	5	0.0403226	ADCY4 CD34 DYSF MPP5 TEK
salmon	223	124	positive regulation of sprouting angiogenesis	5	0.0403226	ARHGEF15 GJA4 LAMA4 PECAM1 ROBO4
salmon	223	124	positive regulation of vasculature development	18	0.145161	ADAMTS1 ARHGEF15 CCL15 CDH13 CDH6 EPAS1 FLT4 GJA4 LAMA4 PDK1 PECAM1 PLVAP RAMP3 RASGRF2 ROBO4 TEK THSD1 TMEM204
salmon	223	124	adrenomedullin receptor signaling pathway	3	0.0241935	CCL11 RAMP3 RAPGEF3
salmon	223	124	regulation of endothelial cell apoptotic process	8	0.0645161	COL4A1 EDNRB GJA4 LAMA4 PECAM1 RAMP3 RHOJ THSD1
salmon	223	124	negative regulation of endothelial cell apoptotic process	5	0.0403226	GJA4 LAMA4 PECAM1 RAMP3 THSD1
salmon	223	124	positive regulation of vasculogenesis	3	0.0241935	CDH13 LAMA4 RAMP3
salmon	223	124	Rap1 signaling pathway	10	0.0806452	ADRA1A FGD5 FLT4 FZD4 LAMA4 MCTP1 PDK1 PLVAP RASGRF2 THSD1
salmon	223	124	cGMP-PKG signaling pathway	9	0.0725806	ADRA1A APLNR C11orf96 EGFLAM KDR MEOX1 NTRK3 PDGFB VASH1
salmon	223	124	Vascular smooth muscle contraction	8	0.0645161	ADRA1A APLNR BDKRB2 CCL11 NTRK3 PTPRM RAMP3 RAPGEF3
salmon	223	124	Focal adhesion	10	0.0806452	COL4A2 CRIP2 FLT4 FZD4 LAMA4 LAMB1 LDB2 PDK1 PLVAP XRCC5
salmon	223	124	ECM-receptor interaction	6	0.0483871	COL4A2 CRIP2 HYAL2 LAMB1 LDB2 XRCC5
salmon	223	124	Cell adhesion molecules (CAMs)	10	0.0806452	CDH13 CDH6 CLEC14A F2RL3 JAM2 KCNJ8 PGF RAMP2 SELP SEMA3G
salmon	223	124	Leukocyte transendothelial migration	7	0.0564516	CDH6 CLEC14A F2RL3 KCNJ8 MCTP1 PGF RASGRF2
salmon	223	124	Protein digestion and absorption	6	0.0483871	COL15A1 COL18A1 COL4A1 COL4A2 CRIP2 PTGIR
salmon	223	124	Degradation of the extracellular matrix	13	0.104839	ACAN ACVRL1 ADAMTS10 ADAMTS9 ADCY4 COL15A1 COL18A1 COL4A1 COL4A2 CRIP2 HYAL2 LDB2 NKX2-3
salmon	223	124	Extracellular matrix organization	20	0.16129	ACAN ACVRL1 ADAMTS10 ADAMTS9 ADCY4 COL15A1 COL18A1 COL4A1 COL4A2 CRIP2 HYAL2 JAM2 KCNJ8 LAMA4 LAMB1 LDB2 NKX2-3 PDK1 PGF XRCC5
salmon	223	124	VEGF ligand-receptor interactions	4	0.0322581	FLT4 FZD4 LAMA4 PLVAP
salmon	223	124	VEGF binds to VEGFR leading to receptor dimerization	4	0.0322581	FLT4 FZD4 LAMA4 PLVAP
salmon	223	124	Integrin cell surface interactions	10	0.0806452	COL15A1 COL4A1 COL4A2 CRIP2 HYAL2 JAM2 KCNJ8 LAMA4 PGF XRCC5
salmon	223	124	Laminin interactions	7	0.0564516	COL4A1 COL4A2 CRIP2 HYAL2 LAMB1 LDB2 NKX2-3
salmon	223	124	Non-integrin membrane-ECM interactions	6	0.0483871	COL4A2 CRIP2 HYAL2 LAMB1 LDB2 PDK1
salmon	223	124	ECM proteoglycans	6	0.0483871	ACVRL1 COL4A2 CRIP2 HYAL2 LAMB1 LDB2
salmon	223	124	Class A/1 (Rhodopsin-like receptors)	13	0.104839	APLNR ARHGEF15 BDKRB2 C11orf96 ECSCR EGFLAM FGD5 HLX NOTCH3 PAWR PTPRM SELE TEK
salmon	223	124	Diseases of glycosylation	9	0.0725806	ACVRL1 ADAMTS10 ADAMTS4 ADAMTS9 ADCY4 HYAL2 NOTCH4 NPR1 TIE1
salmon	223	124	Diseases associated with O-glycosylation of proteins	7	0.0564516	ADAMTS10 ADAMTS4 ADAMTS9 ADCY4 NOTCH4 NPR1 TIE1
salmon	223	124	G alpha (q) signalling events	10	0.0806452	APLNR BDKRB2 C11orf96 EGFLAM FGD5 GPR4 HLX PAWR TEK VASH1
salmon	223	124	Calcitonin-like ligand receptors	3	0.0241935	CCL11 RAMP3 RAPGEF3
salmon	223	124	GPCR ligand binding	19	0.153226	APLNR ARHGEF15 BDKRB2 C11orf96 CCL11 DLL4 ECSCR EGFLAM FGD5 GATA2 GPR4 HLX NOTCH3 PAWR PTPRM RAMP3 RAPGEF3 SELE TEK
salmon	223	124	Defective B3GALTL causes Peters-plus syndrome (PpS)	5	0.0403226	ADAMTS10 ADAMTS4 ADAMTS9 ADCY4 TIE1
salmon	223	124	O-glycosylation of TSR domain-containing proteins	5	0.0403226	ADAMTS10 ADAMTS4 ADAMTS9 ADCY4 TIE1
salmon	223	124	Collagen chain trimerization	5	0.0403226	COL15A1 COL18A1 COL4A1 COL4A2 CRIP2
cyan	201	149	microglial cell activation	9	0.0604027	ALOX15B C1QB GAA ITGAX LAIR1 TLR8 TNFAIP8L2 TRIM45 VSIG4
cyan	201	149	positive regulation of cytokine production	29	0.194631	AIF1 ALOX15B AOAH CCL1 CCL13 CD163 CD68 CD86 CHI3L1 CLEC6A CLEC7A CSF2RA DCSTAMP FCGR1A FOLR2 HCK HLA-DPB1 HLA-DQA1 IFI30 IL27 IL2RA LILRB2 LILRB3 NLRC4 PTCRA SIGLEC5 TLR8 TNFAIP8L2 VSIG4
cyan	201	149	activation of innate immune response	24	0.161074	CD163 CD300A CD300LF CD4 CLEC4D CLEC4E CLEC6A CLEC7A CMKLR1 CTSZ FCGR1A HCK HCST ITGAX LAIR1 LILRA5 MEFV MRC1 NR1H3 OLR1 PTAFR PTCRA TLR8 TNFAIP8L2
cyan	201	149	pattern recognition receptor signaling pathway	16	0.107383	CD163 CD300LF CD4 CLEC6A CMKLR1 CTSZ HCK ITGAX LAIR1 LILRA5 MEFV OLR1 PTAFR PTCRA TLR8 TNFAIP8L2
cyan	201	149	toll-like receptor signaling pathway	12	0.0805369	CD163 CD300LF CD4 CTSZ HCK ITGAX LAIR1 LILRA5 OLR1 PTAFR TLR8 TNFAIP8L2
cyan	201	149	activation of immune response	50	0.33557	C1QB C1QC C3AR1 CCL1 CD163 CD300A CD300LF CD4 CD68 CLEC1B CLEC4D CLEC4E CLEC6A CLEC7A CMKLR1 COTL1 CTSZ FCGR1A FCGR1B FCGR2A FCGR3A FGR FOLR2 FPR3 GAA HCK HCST HLA-DPB1 HLA-DQA1 HLA-DQB1 HLA-DRA HLA-DRB5 HMOX1 ITGAX LAIR1 LGMN LILRA5 LILRB5 MEFV MRC1 NLRC4 NR1H3 OLR1 PIK3R6 PSAP PTAFR PTCRA TLR8 TNFAIP8L2
cyan	201	149	myeloid cell activation involved in immune response	48	0.322148	CCL1 CD163 CD300LF CD74 CHIT1 CLEC12A CLEC1B CLEC4E CSF1 CTSS CTSZ CYBB DCSTAMP FCGR1A FCGR3A FGR FOLR2 FPR3 GAA GLIPR2 GNGT2 HCK HLA-DMA IFI30 ITGAX ITGB2 LAIR1 LCP2 LILRB3 LILRB4 MARCO MRC1 NLRC4 OSCAR PDCD1LG2 PIK3R2 PPT1 PSAP PTAFR PTCRA SIGLEC1 SIGLEC7 SIRPB1 SIRPB2 SLC7A7 TLR8 TNFRSF4 VSIG4
cyan	201	149	lymphocyte activation involved in immune response	9	0.0604027	AIF1 CHI3L1 CLEC4E CLEC6A FCGR1A FCGR3A HCK HLA-DOA IL2RA
cyan	201	149	immune response-activating cell surface receptor signaling pathway	30	0.201342	CCL1 CD300A CD300LF CD68 CLEC4D CLEC4E CLEC6A CLEC7A COTL1 FCGR1A FCGR1B FCGR2A FCGR3A FGR FOLR2 FPR3 GAA HCST HLA-DPB1 HLA-DQA1 HLA-DQB1 HLA-DRA HLA-DRB5 HMOX1 LGMN LILRB5 MRC1 NLRC4 PIK3R6 PSAP
cyan	201	149	complement receptor mediated signaling pathway	4	0.0268456	CCL1 COTL1 FPR3 GAA
cyan	201	149	Fc receptor mediated stimulatory signaling pathway	8	0.0536913	FCGR1A FCGR1B FCGR2A FCGR3A FGR FOLR2 HCST PIK3R6
cyan	201	149	peptide antigen assembly with MHC class II protein complex	3	0.0201342	HLA-DMB HLA-DOA HLA-DRB5
cyan	201	149	leukocyte differentiation	31	0.208054	AIF1 C3AR1 CD101 CD14 CD68 CD86 CHI3L1 CLEC4E CLEC6A CSF1R CSF2RA DOK2 FCGR1A FCGR3A HLA-DPA1 IL2RA ITGAM LILRB3 LILRB4 LILRB5 MAN2B1 MNDA NLRC4 PDCD1LG2 PILRA SLC2A5 SPI1 STAB1 TLR8 TRIM45 VSIG4
cyan	201	149	monocyte chemotaxis	11	0.0738255	ALOX15B CCL13 CCL18 CCL4 CCL8 CCR1 CD101 GAA LILRA5 PLEKHO2 SLC2A5
cyan	201	149	myeloid leukocyte differentiation	18	0.120805	C3AR1 CD101 CD14 CD68 CD86 CSF1R CSF2RA DOK2 FCGR1A LILRB4 LILRB5 MAN2B1 PDCD1LG2 SPI1 STAB1 TLR8 TRIM45 VSIG4
cyan	201	149	regulation of leukocyte migration	17	0.114094	ALOX15B CCL1 CCL13 CCL8 CCR1 CD101 CD300LF CD86 COTL1 CSF1R GAA IFI30 LILRA5 PLEKHO2 PTCRA SLC2A5 TRIM45
cyan	201	149	positive regulation of leukocyte migration	14	0.0939597	ALOX15B CCL1 CCL13 CCL8 CCR1 CD101 CD86 COTL1 CSF1R GAA LILRA5 PLEKHO2 PTCRA TRIM45
cyan	201	149	regulation of leukocyte activation	44	0.295302	AIF1 ALOX15B C1QB CCL8 CD300A CD300LF CD4 CD68 CD86 CHI3L1 CLEC4E FCGR1A FCGR3A FOLR2 HCK HLA-DOA HLA-DPA1 HLA-DPB1 HLA-DQA1 IFI30 IL2RA ITGAM ITGAX LAIR1 LILRB3 LILRB5 MAFB MNDA MRC1 NLRC4 OLR1 PI4K2A PILRA PSAP PTCRA SIRPB2 SLAMF8 SLC2A5 TNFRSF1B TNFRSF4 TPP1 TRIM45 VSIG4
cyan	201	149	positive regulation of immune effector process	11	0.0738255	CD300LF CD86 CHI3L1 FCGR1A FOLR2 HLA-DOA IFI30 ITGAX LAIR1 PTCRA TPP1
cyan	201	149	regulation of leukocyte mediated immunity	12	0.0805369	CD300LF FCGR1A FCGR3A FOLR2 HCK IFI30 ITGAX LAIR1 PILRA PSAP PTCRA TNFRSF4
cyan	201	149	MyD88-dependent toll-like receptor signaling pathway	5	0.033557	CD163 CD300LF CD4 TLR8 TNFAIP8L2
cyan	201	149	immune response-activating signal transduction	44	0.295302	CCL1 CD163 CD300A CD300LF CD4 CD68 CLEC4D CLEC4E CLEC6A CLEC7A CMKLR1 COTL1 CTSZ FCGR1A FCGR1B FCGR2A FCGR3A FGR FOLR2 FPR3 GAA HCK HCST HLA-DPB1 HLA-DQA1 HLA-DQB1 HLA-DRA HLA-DRB5 HMOX1 ITGAX LAIR1 LGMN LILRA5 LILRB5 MEFV MRC1 NLRC4 OLR1 PIK3R6 PSAP PTAFR PTCRA TLR8 TNFAIP8L2
cyan	201	149	innate immune response-activating signal transduction	22	0.147651	CD163 CD300A CD300LF CD4 CLEC4D CLEC4E CLEC6A CLEC7A CMKLR1 CTSZ FCGR1A HCK HCST ITGAX LAIR1 LILRA5 MEFV OLR1 PTAFR PTCRA TLR8 TNFAIP8L2
cyan	201	149	regulation of myeloid leukocyte differentiation	11	0.0738255	C3AR1 CD101 CD14 CD68 CD86 CSF1R DOK2 LILRB4 LILRB5 MAN2B1 VSIG4
cyan	201	149	positive regulation of myeloid leukocyte differentiation	7	0.0469799	CD101 CD14 CD68 CD86 CSF1R DOK2 VSIG4
cyan	201	149	immune response-regulating signaling pathway	46	0.308725	CCL1 CD163 CD300A CD300LF CD4 CD68 CLEC4D CLEC4E CLEC6A CLEC7A CMKLR1 COTL1 CTSZ FCGR1A FCGR1B FCGR2A FCGR3A FGR FOLR2 FPR3 GAA HCK HCST HLA-DPB1 HLA-DQA1 HLA-DQB1 HLA-DRA HLA-DRB5 HMOX1 ITGAX LAIR1 LGMN LILRA5 LILRB3 LILRB5 MEFV MRC1 NLRC4 OLR1 PDCD1LG2 PIK3R6 PSAP PTAFR PTCRA TLR8 TNFAIP8L2
cyan	201	149	immune response-regulating cell surface receptor signaling pathway	32	0.214765	CCL1 CD300A CD300LF CD68 CLEC4D CLEC4E CLEC6A CLEC7A COTL1 FCGR1A FCGR1B FCGR2A FCGR3A FGR FOLR2 FPR3 GAA HCST HLA-DPB1 HLA-DQA1 HLA-DQB1 HLA-DRA HLA-DRB5 HMOX1 LGMN LILRB3 LILRB5 MRC1 NLRC4 PDCD1LG2 PIK3R6 PSAP
cyan	201	149	regulation of myeloid leukocyte mediated immunity	9	0.0604027	CD300LF FCGR1A FCGR3A FOLR2 IFI30 ITGAX LAIR1 PSAP PTCRA
cyan	201	149	positive regulation of myeloid leukocyte mediated immunity	5	0.033557	FCGR1A FOLR2 ITGAX LAIR1 PTCRA
cyan	201	149	cytokine receptor activity	7	0.0469799	CD101 CD68 CD86 COTL1 CTSD IL27 ITGAM
cyan	201	149	exocytosis	51	0.342282	CCL1 CCR1 CD101 CD163 CD300LF CD74 CHIT1 CLEC12A CLEC1B CLEC4E CSF1 CTSS CTSZ CYBB DCSTAMP FCGR1A FCGR3A FGR FOLR2 FPR3 GAA GLIPR2 GNGT2 HCST HLA-DMA IFI30 ITGAX ITGB2 LAIR1 LCP2 LILRB3 LILRB4 MARCO MRC1 NLRC4 OSCAR PDCD1LG2 PIK3R2 PPT1 PSAP PTAFR PTCRA SIGLEC1 SIGLEC7 SIRPB1 SIRPB2 SLC7A7 TCN2 TLR8 TNFRSF4 VSIG4
cyan	201	149	phagocytosis	27	0.181208	ALOX15B CCL8 CD163 CD300LF CD4 CMKLR1 FCGR1A FCGR1B FCGR2A FCGR3A FGR FOLR2 HCST ITGAX LAIR1 MEFV MNDA NCF2 NFAM1 OLR1 PIK3R6 PTAFR SIRPB2 SLAMF8 TLR8 TRIM45 VSIG4
cyan	201	149	phagocytosis, engulfment	11	0.0738255	ALOX15B CD300LF FCGR1A FCGR1B FCGR2A FCGR3A ITGAX LAIR1 MEFV NCF2 TRIM45
cyan	201	149	chemokine activity	5	0.033557	CCL13 CCL18 CCL4 CCL8 CCR1
cyan	201	149	signaling pattern recognition receptor activity	6	0.0402685	CD163 CMKLR1 MEFV PTCRA TLR8 TNFAIP8L2
cyan	201	149	cytokine-mediated signaling pathway	40	0.268456	AIF1 CCL13 CCL18 CCL4 CCL8 CCR1 CD101 CD4 CD68 CD86 CHI3L1 COTL1 CSF1R CSF2RA CTSD FCGR1A FCGR1B FCGR2A FPR3 HCST HLA-DPB1 HLA-DQA1 HLA-DQB1 HLA-DRA HLA-DRB5 HMOX1 IFI30 IL17RA IL27 IL2RA ITGAM ITGAX ITGB2 LAIR1 OLR1 PTCRA STAB1 TNFRSF4 TPP1 TRIM45
cyan	201	149	positive regulation of cell-cell adhesion	20	0.134228	AIF1 ALOX15B CCL8 CD300A CD68 CD86 CHI3L1 HCK HLA-DOA HLA-DPB1 HLA-DQA1 ITGAM LILRB3 LILRB5 PI4K2A PILRA PTCRA SIRPB2 SLAMF8 TLR2
cyan	201	149	lymphocyte differentiation	19	0.127517	AIF1 CD68 CD86 CHI3L1 CLEC4E CLEC6A FCGR1A FCGR3A HLA-DPA1 IL2RA ITGAM LILRB3 LILRB5 MAN2B1 MNDA NLRC4 PILRA SLC2A5 STAB1
cyan	201	149	T cell differentiation	13	0.0872483	CD68 CD86 CHI3L1 CLEC4E CLEC6A FCGR1A HLA-DPA1 IL2RA ITGAM LILRB3 LILRB5 MAN2B1 PILRA
cyan	201	149	monocyte differentiation	5	0.033557	CD68 CD86 CSF1R CSF2RA DOK2
cyan	201	149	macrophage differentiation	5	0.033557	C3AR1 CSF1R CSF2RA STAB1 TLR8
cyan	201	149	osteoclast differentiation	12	0.0805369	CD101 CSF1R CSF2RA DOK2 FCGR1A LILRB4 LILRB5 MAN2B1 PDCD1LG2 SPI1 TRIM45 VSIG4
cyan	201	149	negative regulation of B cell proliferation	4	0.0268456	CD300LF FCGR3A MRC1 VSIG4
cyan	201	149	regulation of defense response	45	0.302013	AIF1 APOC1 C1QA C1QB CCL13 CCL4 CD163 CD300A CD300LF CD4 CLEC4D CLEC4E CLEC6A CLEC7A CMKLR1 CTSZ FCGR1A FCGR3A FOLR2 HCK HCST IL27 IL2RA ITGAM ITGAX LAIR1 LILRA5 LILRB2 MEFV MERTK MRC1 NR1H3 OLR1 PILRA PLEKHO2 PTAFR PTCRA SIGLEC5 SLC2A5 TLR8 TNFAIP8L2 TNFRSF1B TNFRSF4 TRIM45
cyan	201	149	negative regulation of defense response	12	0.0805369	AIF1 APOC1 C1QA FCGR3A HCK ITGAM MERTK OLR1 SLC2A5 TNFRSF1B TNFRSF4
cyan	201	149	positive regulation of defense response	32	0.214765	C1QB CCL13 CCL4 CD163 CD300A CD300LF CD4 CLEC4D CLEC4E CLEC6A CLEC7A CMKLR1 CTSZ FCGR1A HCK HCST IL27 ITGAX LAIR1 LILRA5 LILRB2 MEFV MRC1 NR1H3 OLR1 PLEKHO2 PTAFR PTCRA SIGLEC5 TLR8 TNFAIP8L2 TRIM45
cyan	201	149	positive regulation of response to external stimulus	22	0.147651	ALOX15B C1QB CCL1 CCL13 CCL4 CCL8 CD101 CD86 COTL1 CSF1R FCGR1A GAA HCK IL27 ITGAX LAIR1 LILRA5 LILRB2 PLEKHO2 SIGLEC5 TLR8 TRIM45
cyan	201	149	regulation of chemokine production	9	0.0604027	ALOX15B AOAH CD86 CSF2RA HCK IFI30 MERTK TLR8 TRIM45
cyan	201	149	regulation of interferon-gamma production	7	0.0469799	CD163 HCK HLA-DPB1 HLA-DQA1 IL2RA PI4K2A TNFAIP8L2
cyan	201	149	regulation of interleukin-10 production	7	0.0469799	AIF1 FCGR1A FCGR3A LILRB2 PI4K2A TLR8 VSIG4
cyan	201	149	regulation of interleukin-12 production	6	0.0402685	AIF1 COTL1 LILRB2 MERTK TLR8 TNFAIP8L2
cyan	201	149	regulation of interleukin-6 production	11	0.0738255	ALOX15B FCGR1A HCK LILRB2 LILRB3 PTCRA SIGLEC5 TLR8 TNFAIP8L2 TRIM45 VSIG4
cyan	201	149	positive regulation of chemokine production	7	0.0469799	ALOX15B AOAH CD86 CSF2RA HCK IFI30 TLR8
cyan	201	149	positive regulation of interleukin-4 production	4	0.0268456	AIF1 CHI3L1 FCGR1A HCK
cyan	201	149	positive regulation of interleukin-6 production	9	0.0604027	ALOX15B FCGR1A LILRB2 LILRB3 PTCRA SIGLEC5 TLR8 TNFAIP8L2 VSIG4
cyan	201	149	positive regulation of interleukin-8 production	3	0.0201342	CD163 TLR8 TNFAIP8L2
cyan	201	149	regulation of superoxide anion generation	5	0.033557	AIF1 GAA ITGAX LAIR1 VSIG4
cyan	201	149	positive regulation of mononuclear cell proliferation	15	0.100671	AIF1 ALOX15B CD300A CD68 CD86 CHI3L1 CSF1R HCK HLA-DOA HLA-DPB1 HLA-DQA1 ITGAM LILRB3 PI4K2A TPP1
cyan	201	149	negative regulation of mast cell activation	3	0.0201342	CD300LF CD4 IFI30
cyan	201	149	positive regulation of macrophage fusion	3	0.0201342	DOK2 TRIM45 VSIG4
cyan	201	149	response to interferon-gamma	22	0.147651	ALOX15B CCL13 CCL18 CCL4 CCL8 CCR1 FCGR1B FCGR2A GM2A HCST HLA-DPB1 HLA-DQA1 HLA-DQB1 HLA-DRA HLA-DRB5 HMOX1 IL17RA MERTK MSR1 OLR1 PTCRA TLR8
cyan	201	149	cellular response to macrophage colony-stimulating factor stimulus	4	0.0268456	CSF1R CSF2RA DOK2 TLR8
cyan	201	149	granulocyte activation	46	0.308725	CCL1 CD163 CD300LF CD74 CHIT1 CLEC12A CLEC1B CLEC4E CSF1 CTSS CTSZ CYBB DCSTAMP FCGR1A FCGR3A FGR FOLR2 FPR3 GAA GLIPR2 GNGT2 HLA-DMA ITGAX ITGB2 LAIR1 LCP2 LILRB3 LILRB4 MARCO MRC1 NLRC4 OSCAR PDCD1LG2 PIK3R2 PPT1 PSAP PTAFR PTCRA SIGLEC1 SIGLEC7 SIRPB1 SIRPB2 SLC7A7 TLR8 TNFRSF4 VSIG4
cyan	201	149	cargo receptor activity	9	0.0604027	CD209 FPR1 GAA ITGAX LAIR1 MEFV MSR1 NCF2 STX11
cyan	201	149	Fc-gamma receptor signaling pathway	11	0.0738255	CLEC4E CLEC6A FCGR1A FCGR1B FCGR2A FCGR3A FGR FOLR2 HCST PDCD1LG2 PIK3R6
cyan	201	149	T cell proliferation	17	0.114094	AIF1 ALOX15B CD300A CD68 CHI3L1 HCK HLA-DOA HLA-DPB1 HLA-DQA1 IL2RA ITGAM LILRB3 MERTK PI4K2A TNFRSF4 TPP1
cyan	201	149	B cell proliferation	7	0.0469799	AIF1 CD300LF CD86 FCGR3A MRC1 TPP1 VSIG4
cyan	201	149	positive regulation of T cell proliferation	12	0.0805369	AIF1 ALOX15B CD300A CD68 CHI3L1 HCK HLA-DOA HLA-DPB1 HLA-DQA1 ITGAM LILRB3 PI4K2A
cyan	201	149	positive regulation of cytokine biosynthetic process	8	0.0536913	CD68 CHI3L1 DCSTAMP IFI30 IL2RA PTCRA TNFAIP8L2 VSIG4
cyan	201	149	T cell activation	33	0.221477	AIF1 ALOX15B CCL8 CD300A CD300LF CD68 CD86 CHI3L1 CLEC4D CLEC4E CLEC6A CMKLR1 FCGR1A FCGR3A HCK HLA-DOA HLA-DPA1 HLA-DPB1 HLA-DQA1 IL2RA ITGAM LILRB3 LILRB5 MAN2B1 MERTK PI4K2A PILRA SIRPB2 SLAMF8 TNFRSF1B TNFRSF4 TPP1
cyan	201	149	macrophage activation	14	0.0939597	ALOX15B C1QB CD86 FCGR3A GAA HCK ITGAX LAIR1 OLR1 TLR8 TNFAIP8L2 TRIM45 VSIG4
cyan	201	149	regulation of T cell proliferation	15	0.100671	AIF1 ALOX15B CD300A CD68 CHI3L1 HCK HLA-DOA HLA-DPB1 HLA-DQA1 IL2RA ITGAM LILRB3 PI4K2A TNFRSF4
cyan	201	149	negative regulation of T cell proliferation	6	0.0402685	CHI3L1 HCK ITGAM LILRB3 PI4K2A
cyan	201	149	superoxide anion generation	7	0.0469799	AIF1 DCSTAMP GAA ITGAX LAIR1 NFAM1 VSIG4
cyan	201	149	antigen processing and presentation of exogenous peptide antigen via MHC class I	7	0.0469799	CLEC4D DCSTAMP FCGR1A FCGR1B FCGR2A IL17RA NFAM1
cyan	201	149	regulation of macrophage activation	9	0.0604027	C1QB CD86 FCGR3A HCK ITGAX LAIR1 OLR1 TRIM45
cyan	201	149	positive regulation of macrophage activation	5	0.033557	C1QB HCK ITGAX LAIR1 TRIM45
cyan	201	149	apoptotic cell clearance	7	0.0469799	CCL8 CD4 MEFV MNDA OLR1 TRIM45 VSIG4
cyan	201	149	regulation of leukocyte degranulation	9	0.0604027	CD300LF FCGR1A FCGR3A FOLR2 IFI30 ITGAX LAIR1 PSAP PTCRA
cyan	201	149	negative regulation of leukocyte degranulation	3	0.0201342	CD300LF FCGR3A IFI30
cyan	201	149	positive regulation of leukocyte degranulation	5	0.033557	FCGR1A FOLR2 ITGAX LAIR1 PTCRA
cyan	201	149	regulation of mast cell degranulation	4	0.0268456	CD300LF FCGR1A FOLR2 IFI30
cyan	201	149	neutrophil degranulation	45	0.302013	CCL1 CD163 CD300LF CD74 CHIT1 CLEC12A CLEC1B CLEC4E CSF1 CTSS CTSZ CYBB DCSTAMP FCGR1A FCGR3A FGR FOLR2 FPR3 GAA GLIPR2 GNGT2 HLA-DMA ITGAX ITGB2 LAIR1 LCP2 LILRB3 LILRB4 MARCO MRC1 NLRC4 OSCAR PDCD1LG2 PPT1 PSAP PTAFR PTCRA SIGLEC1 SIGLEC7 SIRPB1 SIRPB2 SLC7A7 TLR8 TNFRSF4 VSIG4
cyan	201	149	regulation of neutrophil degranulation	4	0.0268456	ITGAX LAIR1 PSAP PTCRA
cyan	201	149	regulated exocytosis	49	0.328859	CCL1 CD163 CD300LF CD74 CHIT1 CLEC12A CLEC1B CLEC4E CSF1 CTSS CTSZ CYBB DCSTAMP FCGR1A FCGR3A FGR FOLR2 FPR3 GAA GLIPR2 GNGT2 HCST HLA-DMA IFI30 ITGAX ITGB2 LAIR1 LCP2 LILRB3 LILRB4 MARCO MRC1 NLRC4 OSCAR PDCD1LG2 PIK3R2 PPT1 PSAP PTAFR PTCRA SIGLEC1 SIGLEC7 SIRPB1 SIRPB2 SLC7A7 TCN2 TLR8 TNFRSF4 VSIG4
cyan	201	149	regulation of innate immune response	30	0.201342	C1QA CD163 CD300A CD300LF CD4 CLEC4D CLEC4E CLEC6A CLEC7A CMKLR1 CTSZ FCGR1A FCGR3A FOLR2 HCK HCST ITGAX LAIR1 LILRA5 MEFV MRC1 NR1H3 OLR1 PILRA PTAFR PTCRA SLC2A5 TLR8 TNFAIP8L2
cyan	201	149	bone resorption	6	0.0402685	AIF1 CSF2RA DOK2 PDCD1LG2 SPI1 TREM2
cyan	201	149	mast cell activation	6	0.0402685	CD300LF CD4 FCGR1A FOLR2 IFI30 LGMN
cyan	201	149	regulation of T cell differentiation	8	0.0536913	CD86 CHI3L1 HLA-DPA1 IL2RA ITGAM LILRB3 LILRB5 PILRA
cyan	201	149	positive regulation of T cell differentiation	6	0.0402685	CD86 CHI3L1 ITGAM LILRB3 LILRB5 PILRA
cyan	201	149	regulation of lymphocyte differentiation	10	0.0671141	CD86 CHI3L1 HLA-DPA1 IL2RA ITGAM LILRB3 LILRB5 NLRC4 PILRA SLC2A5
cyan	201	149	regulation of osteoclast differentiation	6	0.0402685	CD101 CSF1R LILRB4 LILRB5 MAN2B1 VSIG4
cyan	201	149	lymphocyte proliferation	23	0.154362	AIF1 ALOX15B CD300A CD300LF CD68 CD86 CHI3L1 FCGR3A HCK HLA-DOA HLA-DPB1 HLA-DQA1 IL2RA ITGAM LILRB3 MAFB MERTK MRC1 PI4K2A TNFRSF4 TPP1 VSIG4
cyan	201	149	cytokine secretion	19	0.127517	ALOX15B AOAH CCL13 CD163 CHIT1 CLEC6A CLEC7A CSF2RA FCGR3A FOLR2 HCK IL27 LGMN LILRB2 NR1H3 TLR8 TNFAIP8L2 TNFRSF4 TPP1
cyan	201	149	negative regulation of lymphocyte proliferation	11	0.0738255	CD300LF CHI3L1 FCGR3A HCK ITGAM LILRB3 MAFB MRC1 PI4K2A VSIG4
cyan	201	149	regulation of cytokine secretion	16	0.107383	ALOX15B AOAH CCL13 CD163 CLEC6A CLEC7A CSF2RA FCGR3A FOLR2 HCK IL27 LILRB2 TLR8 TNFAIP8L2 TNFRSF4 TPP1
cyan	201	149	positive regulation of protein secretion	16	0.107383	ALOX15B AOAH CCL13 CD163 CLEC6A CLEC7A CSF2RA FOLR2 GM2A HCK IL27 LILRB2 TLR8 TNFAIP8L2 TPP1 TRIM45
cyan	201	149	positive regulation of cytokine secretion	13	0.0872483	ALOX15B AOAH CCL13 CD163 CLEC6A CLEC7A CSF2RA FOLR2 HCK IL27 LILRB2 TLR8 TNFAIP8L2
cyan	201	149	regulation of inflammatory response	22	0.147651	AIF1 APOC1 C1QA C1QB CCL13 CCL4 FCGR1A FCGR3A HCST IL27 ITGAM ITGAX LAIR1 LILRB2 MERTK OLR1 PLEKHO2 SLC2A5 TLR8 TNFRSF1B TNFRSF4 TRIM45
cyan	201	149	negative regulation of inflammatory response	10	0.0671141	AIF1 APOC1 C1QA FCGR3A ITGAM MERTK OLR1 SLC2A5 TNFRSF1B TNFRSF4
cyan	201	149	positive regulation of inflammatory response	11	0.0738255	C1QB CCL13 CCL4 FCGR1A IL27 ITGAX LAIR1 LILRB2 PLEKHO2 TLR8 TRIM45
cyan	201	149	regulation of phagocytosis	12	0.0805369	CCL8 CD300LF CD4 FCGR1A FCGR3A FOLR2 HCST MNDA PTAFR SIRPB2 SLAMF8 TLR8
cyan	201	149	negative regulation of phagocytosis	4	0.0268456	CD300LF CD4 FCGR3A TLR8
cyan	201	149	positive regulation of phagocytosis	8	0.0536913	CCL8 CD4 FCGR1A FCGR3A MNDA PTAFR SIRPB2 SLAMF8
cyan	201	149	negative regulation of immune response	8	0.0536913	CD300LF FCGR3A HCK IFI30 ITGAM OLR1 SLC2A5
cyan	201	149	positive regulation of immune response	53	0.355705	C1QB C1QC C3AR1 CCL1 CD163 CD300A CD300LF CD4 CD68 CD86 CHI3L1 CLEC1B CLEC4D CLEC4E CLEC6A CLEC7A CMKLR1 COTL1 CTSZ FCGR1A FCGR1B FCGR2A FCGR3A FGR FOLR2 FPR3 GAA HCK HCST HLA-DOA HLA-DPB1 HLA-DQA1 HLA-DQB1 HLA-DRA HLA-DRB5 HMOX1 ITGAX LAIR1 LGMN LILRA5 LILRB5 MEFV MRC1 NLRC4 NR1H3 OLR1 PIK3R6 PSAP PTAFR PTCRA TLR8 TNFAIP8L2
cyan	201	149	regulation of T cell activation	25	0.167785	AIF1 ALOX15B CCL8 CD300A CD300LF CD68 CD86 CHI3L1 FCGR3A HCK HLA-DOA HLA-DPA1 HLA-DPB1 HLA-DQA1 IL2RA ITGAM LILRB3 LILRB5 PI4K2A PILRA SIRPB2 SLAMF8 TNFRSF1B TNFRSF4
cyan	201	149	negative regulation of cell activation	18	0.120805	C1QA CD300LF CD4 CD86 CHI3L1 FCGR3A HCK IFI30 ITGAM LILRB3 MAFB MNDA MRC1 OLR1 PI4K2A TNFRSF1B VSIG4
cyan	201	149	positive regulation of cell activation	29	0.194631	AIF1 ALOX15B C1QB CCL8 CD300A CD68 CD86 CHI3L1 CLEC4E FCGR1A FOLR2 HCK HLA-DOA HLA-DPB1 HLA-DQA1 ITGAM ITGAX LAIR1 LILRB2 LILRB3 LILRB5 PI4K2A PILRA PTCRA SIRPB2 SLAMF8 TPP1 TRIM45 VSIG4
cyan	201	149	negative regulation of T cell activation	10	0.0671141	CD300LF CD86 CHI3L1 FCGR3A HCK ITGAM LILRB3 PI4K2A TNFRSF1B
cyan	201	149	leukocyte migration	31	0.208054	ALOX15B CCL1 CCL13 CCL18 CCL4 CCL8 CCR1 CD101 CD300LF CD86 COTL1 CSF1R FCER1G FCGR1A GAA HCST IFI30 IL27 ITGAX ITGB2 LAIR1 LILRA5 MNDA OSCAR PIK3R6 PLEKHO2 PTCRA SLAMF8 SLC2A5 SNX10 TRIM45
cyan	201	149	regulation of chemotaxis	13	0.0872483	ALOX15B CCL1 CCL13 CCL8 CD101 CD86 COTL1 CSF1R GAA LILRA5 PLEKHO2 SLC2A5 TRIM45
cyan	201	149	regulation of lymphocyte activation	32	0.214765	AIF1 ALOX15B CCL8 CD300A CD300LF CD68 CD86 CHI3L1 FCGR3A HCK HLA-DOA HLA-DPA1 HLA-DPB1 HLA-DQA1 IL2RA ITGAM LILRB3 LILRB5 MAFB MNDA MRC1 NLRC4 PI4K2A PILRA SIRPB2 SLAMF8 SLC2A5 TNFRSF1B TNFRSF4 TPP1 VSIG4
cyan	201	149	negative regulation of lymphocyte activation	14	0.0939597	CD300LF CD86 CHI3L1 FCGR3A HCK ITGAM LILRB3 MAFB MNDA MRC1 PI4K2A TNFRSF1B VSIG4
cyan	201	149	positive regulation of lymphocyte activation	20	0.134228	AIF1 ALOX15B CCL8 CD300A CD68 CD86 CHI3L1 HCK HLA-DOA HLA-DPB1 HLA-DQA1 ITGAM LILRB3 LILRB5 PI4K2A PILRA SIRPB2 SLAMF8 TPP1 VSIG4
cyan	201	149	cell chemotaxis	19	0.127517	ALOX15B CCL1 CCL13 CCL18 CCL4 CCL8 CCR1 CD101 CD86 COTL1 CSF1R FCGR1A GAA IL27 LAIR1 LILRA5 PLEKHO2 SIGLEC1 SLC2A5
cyan	201	149	interferon-gamma-mediated signaling pathway	12	0.0805369	FCGR1B FCGR2A HCST HLA-DPB1 HLA-DQA1 HLA-DQB1 HLA-DRA HLA-DRB5 HMOX1 IL17RA OLR1 PTCRA
cyan	201	149	chemokine-mediated signaling pathway	8	0.0536913	CCL13 CCL18 CCL4 CCL8 CCR1 CD101 COTL1 TRIM45
cyan	201	149	regulation of ERK1 and ERK2 cascade	18	0.120805	C1QA CCL13 CCL18 CCL4 CCL8 CCR1 CD101 CD68 CD86 CHIT1 CSF2RA GAA GLUL HCK MEFV TLR2 TREM2 TRIM45
cyan	201	149	regulation of leukocyte proliferation	24	0.161074	AIF1 ALOX15B CCR1 CD300A CD300LF CD68 CD86 CHI3L1 CSF1R FCGR3A HCK HLA-DOA HLA-DPB1 HLA-DQA1 IL2RA ITGAM LILRB3 MAFB MRC1 PI4K2A TNFRSF4 TPP1 VSIG4
cyan	201	149	negative regulation of leukocyte proliferation	12	0.0805369	CCR1 CD300LF CHI3L1 FCGR3A HCK ITGAM LILRB3 MAFB MRC1 PI4K2A VSIG4
cyan	201	149	cellular response to molecule of bacterial origin	17	0.114094	CCL8 CD163 CD74 CHI3L1 FCGR3A HAVCR2 HCK HCST LILRB3 LSP1 MSR1 OLR1 PI4K2A PTCRA TLR8 TNFRSF4 TRIM45
cyan	201	149	cellular response to lipopolysaccharide	15	0.100671	CCL8 CD163 CD74 CHI3L1 HAVCR2 HCK HCST LILRB3 LSP1 MSR1 OLR1 PI4K2A PTCRA TLR8 TNFRSF4
cyan	201	149	cellular response to lipoteichoic acid	3	0.0201342	CD163 TLR8 TRIM45
cyan	201	149	granulocyte chemotaxis	12	0.0805369	CCL1 CCL13 CCL18 CCL4 CCL8 CCR1 CD86 COTL1 CSF1R FCGR1A IL27 LAIR1
cyan	201	149	mononuclear cell migration	14	0.0939597	ALOX15B CCL1 CCL13 CCL18 CCL4 CCL8 CCR1 CD101 COTL1 CSF1R GAA LILRA5 PLEKHO2 SLC2A5
cyan	201	149	regulation of mononuclear cell migration	10	0.0671141	ALOX15B CCL1 CCL13 CD101 COTL1 CSF1R GAA LILRA5 PLEKHO2 SLC2A5
cyan	201	149	eosinophil migration	5	0.033557	CCL13 CCL18 CCL8 CCR1 CD300LF
cyan	201	149	regulation of monocyte chemotaxis	7	0.0469799	ALOX15B CCL13 CD101 GAA LILRA5 PLEKHO2 SLC2A5
cyan	201	149	dendritic cell differentiation	5	0.033557	DOK2 FCGR3A LILRB3 STAB1 TRIM45
cyan	201	149	myeloid leukocyte migration	20	0.134228	ALOX15B CCL1 CCL13 CCL18 CCL4 CCL8 CCR1 CD101 CD300LF CD86 COTL1 CSF1R FCGR1A GAA IL27 LAIR1 LILRA5 PLEKHO2 SLC2A5 TRIM45
cyan	201	149	granulocyte migration	14	0.0939597	CCL1 CCL13 CCL18 CCL4 CCL8 CCR1 CD300LF CD86 COTL1 CSF1R FCGR1A IL27 LAIR1 SLC2A5
cyan	201	149	neuroinflammatory response	10	0.0671141	ALOX15B C1QB GAA ITGAX LAIR1 TLR8 TNFAIP8L2 TNFRSF4 TRIM45 VSIG4
cyan	201	149	regulation of neuroinflammatory response	5	0.033557	C1QB ITGAX LAIR1 TNFRSF4 TRIM45
cyan	201	149	regulation of leukocyte differentiation	20	0.134228	C3AR1 CD101 CD14 CD68 CD86 CHI3L1 CSF1R DOK2 FCGR3A HLA-DPA1 IL2RA ITGAM LILRB3 LILRB4 LILRB5 MAN2B1 NLRC4 PILRA SLC2A5 VSIG4
cyan	201	149	positive regulation of leukocyte differentiation	12	0.0805369	CD101 CD14 CD68 CD86 CHI3L1 CSF1R DOK2 ITGAM LILRB3 LILRB5 PILRA VSIG4
cyan	201	149	regulation of neutrophil activation	6	0.0402685	CD300LF FCGR3A ITGAX LAIR1 PSAP PTCRA
cyan	201	149	regulation of leukocyte cell-cell adhesion	23	0.154362	AIF1 ALOX15B CCL8 CD300A CD300LF CD68 CD86 CHI3L1 FCGR3A HCK HLA-DOA HLA-DPB1 HLA-DQA1 ITGAM LILRB3 LILRB5 PI4K2A PILRA PTCRA SIRPB2 SLAMF8 TNFRSF1B
cyan	201	149	regulation of tumor necrosis factor superfamily cytokine production	11	0.0738255	AIF1 CD163 CHI3L1 CLEC4D DCSTAMP FCGR1A HCK LILRB2 PTCRA TLR8 VSIG4
cyan	201	149	positive regulation of tumor necrosis factor superfamily cytokine production	9	0.0604027	CD163 CHI3L1 DCSTAMP FCGR1A HCK LILRB2 PTCRA TLR8 VSIG4
cyan	201	149	macrophage migration	6	0.0402685	CCL1 CCL8 COTL1 CSF1R SLC2A5 TRIM45
cyan	201	149	neutrophil migration	10	0.0671141	CCL1 CCL13 CCL18 CCL4 CCL8 CCR1 CD86 FCGR1A LAIR1 SLC2A5
cyan	201	149	negative regulation of leukocyte apoptotic process	5	0.033557	CD86 FCGR1A MNDA RHOG TPP1
cyan	201	149	Cytokine-cytokine receptor interaction	15	0.100671	CCL13 CCL18 CCL4 CCL8 CCR1 CD101 CD68 CSF1R CSF2RA CTSD IL27 IL2RA ITGAM TNFRSF4 TPP1
cyan	201	149	Chemokine signaling pathway	11	0.0738255	CCL13 CCL18 CCL4 CCL8 CCR1 CD101 FOLR2 HAMP HCST PIK3R6 PILRA
cyan	201	149	Lysosome	16	0.107383	ACP5 AIF1 CD74 CTSS CTSZ CYBB GLIPR2 GNGT2 LILRA5 LITAF LSP1 MARCO PLA2G7 PRAM1 PTAFR TREM2
cyan	201	149	Phagosome	25	0.167785	CD163 CD300A CMKLR1 CTSZ DCSTAMP FCGR1B FCGR3A FGR HLA-DMB HLA-DOA HLA-DPA1 HLA-DPB1 HLA-DQA1 HLA-DQB1 HLA-DRA HLA-DRB5 HMOX1 ITGAX LAIR1 MEFV MSR1 NCF2 NFAM1 OSCAR TLR8
cyan	201	149	Osteoclast differentiation	19	0.127517	AIF1 CSF1R CSF2RA FCGR1B FCGR3A FGR LGMN LILRB2 LILRB3 LILRB4 LILRB5 LIPA NFAM1 PDCD1LG2 PIK3R6 SIRPB2 STAB1 TRIM45 VSIG4
cyan	201	149	Cell adhesion molecules (CAMs)	15	0.100671	CD68 CHI3L1 HLA-DMB HLA-DOA HLA-DPA1 HLA-DPB1 HLA-DQA1 HLA-DQB1 HLA-DRA HLA-DRB5 HMOX1 ITGAX LAIR1 PI4K2A SIGLEC16
cyan	201	149	Complement and coagulation cascades	8	0.0536913	C1QB C1QC C3AR1 CCL1 ITGAX ITGB2 LAIR1
cyan	201	149	Antigen processing and presentation	14	0.0939597	CD68 CD86 CTSZ HLA-DMB HLA-DOA HLA-DPA1 HLA-DPB1 HLA-DQA1 HLA-DQB1 HLA-DRA HLA-DRB5 HMOX1 IL17RA LILRA5
cyan	201	149	Toll-like receptor signaling pathway	6	0.0402685	CCL8 CD163 CHI3L1 PIK3R6 TLR8 TNFAIP8L2
cyan	201	149	C-type lectin receptor signaling pathway	9	0.0604027	CD300A CLEC4A CLEC4E CLEC6A CLEC7A CMKLR1 FCGR1A LST1 PIK3R6
cyan	201	149	Hematopoietic cell lineage	17	0.114094	CD163 CD68 CSF1R CSF2RA CTSD FCGR1B HLA-DMB HLA-DOA HLA-DPA1 HLA-DPB1 HLA-DQA1 HLA-DQB1 HLA-DRA HLA-DRB5 HMOX1 ITGAM ITGAX
cyan	201	149	Natural killer cell mediated cytotoxicity	7	0.0469799	FCGR1A FGR HK3 LAIR1 LGMN PIK3R6 VSIG4
cyan	201	149	Th1 and Th2 cell differentiation	11	0.0738255	CD68 HLA-DMB HLA-DOA HLA-DPA1 HLA-DPB1 HLA-DQA1 HLA-DQB1 HLA-DRA HLA-DRB5 HMOX1 ITGAM
cyan	201	149	Th17 cell differentiation	11	0.0738255	CD68 HLA-DMB HLA-DOA HLA-DPA1 HLA-DPB1 HLA-DQA1 HLA-DQB1 HLA-DRA HLA-DRB5 HMOX1 ITGAM
cyan	201	149	Intestinal immune network for IgA production	10	0.0671141	CHI3L1 HLA-DMB HLA-DOA HLA-DPA1 HLA-DPB1 HLA-DQA1 HLA-DQB1 HLA-DRA HLA-DRB5 HMOX1
cyan	201	149	Type I diabetes mellitus	10	0.0671141	CHI3L1 HLA-DMB HLA-DOA HLA-DPA1 HLA-DPB1 HLA-DQA1 HLA-DQB1 HLA-DRA HLA-DRB5 HMOX1
cyan	201	149	Pertussis	6	0.0402685	C1QB C1QC C3AR1 CD163 ITGAX LAIR1
cyan	201	149	Legionellosis	5	0.033557	CD163 ITGAX LAIR1 NR1H3 TLR8
cyan	201	149	Leishmaniasis	17	0.114094	DCSTAMP FCGR1B FCGR3A FGR HLA-DMB HLA-DOA HLA-DPA1 HLA-DPB1 HLA-DQA1 HLA-DQB1 HLA-DRA HLA-DRB5 HMOX1 ITGAX LAIR1 NFAM1 TLR8
cyan	201	149	Toxoplasmosis	11	0.0738255	HLA-DMB HLA-DOA HLA-DPA1 HLA-DPB1 HLA-DQA1 HLA-DQB1 HLA-DRA HLA-DRB5 HMOX1 PILRA TLR8
cyan	201	149	Staphylococcus aureus infection	21	0.14094	C1QB C1QC C3AR1 CCL1 FCGR1B FCGR3A FGR FPR3 GAA HLA-DMB HLA-DOA HLA-DPA1 HLA-DPB1 HLA-DQA1 HLA-DQB1 HLA-DRA HLA-DRB5 HMOX1 ITGAX LAIR1 PTCRA
cyan	201	149	Tuberculosis	26	0.174497	CD163 CD300A CD86 CLEC6A CMKLR1 CTSS CTSZ FCGR1A FCGR1B FCGR3A FGR HLA-DMB HLA-DOA HLA-DPA1 HLA-DPB1 HLA-DQA1 HLA-DQB1 HLA-DRA HLA-DRB5 HMOX1 ITGAX ITGB2 LAIR1 LST1 MSR1 TLR8
cyan	201	149	Influenza A	10	0.0671141	HLA-DMB HLA-DOA HLA-DPA1 HLA-DPB1 HLA-DQA1 HLA-DQB1 HLA-DRA HLA-DRB5 HMOX1 PIK3R6
cyan	201	149	Human T-cell leukemia virus 1 infection	14	0.0939597	CD68 HLA-DMB HLA-DOA HLA-DPA1 HLA-DPB1 HLA-DQA1 HLA-DQB1 HLA-DRA HLA-DRB5 HMOX1 ITGAM LAIR1 PIK3R6 STAB1
cyan	201	149	Herpes simplex virus 1 infection	12	0.0805369	CD86 HLA-DMB HLA-DOA HLA-DPA1 HLA-DPB1 HLA-DQA1 HLA-DQB1 HLA-DRA HLA-DRB5 HMOX1 PLA2G15 TLR8
cyan	201	149	Epstein-Barr virus infection	11	0.0738255	HLA-DMB HLA-DOA HLA-DPA1 HLA-DPB1 HLA-DQA1 HLA-DQB1 HLA-DRA HLA-DRB5 HMOX1 PIK3R6 TLR8
cyan	201	149	Acute myeloid leukemia	6	0.0402685	CD163 CSF2RA FCGR1B ITGAX PIK3R6 STAB1
cyan	201	149	Asthma	10	0.0671141	FCGR1A HLA-DMB HLA-DOA HLA-DPA1 HLA-DPB1 HLA-DQA1 HLA-DQB1 HLA-DRA HLA-DRB5 HMOX1
cyan	201	149	Autoimmune thyroid disease	10	0.0671141	CHI3L1 HLA-DMB HLA-DOA HLA-DPA1 HLA-DPB1 HLA-DQA1 HLA-DQB1 HLA-DRA HLA-DRB5 HMOX1
cyan	201	149	Inflammatory bowel disease (IBD)	10	0.0671141	HLA-DMB HLA-DOA HLA-DPA1 HLA-DPB1 HLA-DQA1 HLA-DQB1 HLA-DRA HLA-DRB5 HMOX1 TLR8
cyan	201	149	Systemic lupus erythematosus	16	0.107383	C1QB C1QC C3AR1 CHI3L1 FCGR1B FCGR3A FGR HLA-DMB HLA-DOA HLA-DPA1 HLA-DPB1 HLA-DQA1 HLA-DQB1 HLA-DRA HLA-DRB5 HMOX1
cyan	201	149	Rheumatoid arthritis	14	0.0939597	AIF1 CHI3L1 CSF1R HLA-DMB HLA-DOA HLA-DPA1 HLA-DPB1 HLA-DQA1 HLA-DQB1 HLA-DRA HLA-DRB5 HMOX1 LAIR1 TLR8
cyan	201	149	Allograft rejection	10	0.0671141	CHI3L1 HLA-DMB HLA-DOA HLA-DPA1 HLA-DPB1 HLA-DQA1 HLA-DQB1 HLA-DRA HLA-DRB5 HMOX1
cyan	201	149	Graft-versus-host disease	10	0.0671141	CHI3L1 HLA-DMB HLA-DOA HLA-DPA1 HLA-DPB1 HLA-DQA1 HLA-DQB1 HLA-DRA HLA-DRB5 HMOX1
cyan	201	149	Viral myocarditis	11	0.0738255	CHI3L1 HLA-DMB HLA-DOA HLA-DPA1 HLA-DPB1 HLA-DQA1 HLA-DQB1 HLA-DRA HLA-DRB5 HMOX1 LAIR1
cyan	201	149	GPVI-mediated activation cascade	6	0.0402685	CLEC4A FCGR1A LGMN PIK3R6 PILRA SIGLEC1
cyan	201	149	Antigen processing-Cross presentation	8	0.0536913	CD163 CTSZ DCSTAMP FCGR1B FCGR2A MSR1 NFAM1 TLR8
cyan	201	149	Cytokine Signaling in Immune system	31	0.208054	CCL8 CD101 CD68 CHI3L1 CSF1R CSF2RA CTSD FCGR1B FCGR2A FPR3 HCK HCST HLA-DPB1 HLA-DQA1 HLA-DQB1 HLA-DRA HLA-DRB5 HMOX1 IFI30 IL17RA IL27 IL2RA ITGAM ITGAX ITGB2 LAIR1 PIK3R6 PTCRA TNFRSF4 TPP1 TYROBP
cyan	201	149	Adaptive Immune System	45	0.302013	CD14 CD163 CD300A CD300LF CD4 CD68 CD86 CHI3L1 CTSS CTSZ DCSTAMP FCGR1B FCGR2A FGR HK3 HLA-DOA HLA-DPA1 HLA-DPB1 HLA-DQA1 HLA-DQB1 HLA-DRA HLA-DRB5 HMOX1 IL17RA LAIR1 LCP2 LGMN LILRA5 LILRB2 LILRB5 LIPA MSR1 NFAM1 PDCD1LG2 PI4K2A PIK3R6 PLA2G15 SIGLEC16 SIGLEC7 SIGLEC8 SIGLEC9 SIRPB1 TLR8 TRIM45 VSIG4
cyan	201	149	Creation of C4 and C2 activators	3	0.0201342	C1QB C1QC C3AR1
cyan	201	149	Trafficking and processing of endosomal TLR	3	0.0201342	CTSZ LILRA5 TNFAIP8L2
cyan	201	149	Innate Immune System	60	0.402685	C1QB C1QC C3AR1 CCL1 CD163 CD300A CD300LF CD68 CD74 CHIT1 CLEC12A CLEC1B CLEC4D CLEC4E CLEC6A CLEC7A CMKLR1 CSF1 CTSS CTSZ CYBB DCSTAMP FCGR1A FCGR1B FCGR3A FGR FOLR2 FPR3 GLIPR2 GNGT2 HCST HLA-DMA ITGAX ITGB2 LAIR1 LCP2 LGMN LILRA5 MARCO MERTK MRC1 NFAM1 NLRC4 NR1H3 OSCAR PDCD1LG2 PIK3R6 PPT1 PTAFR PTCRA SIGLEC1 SIGLEC7 SIRPB1 SIRPB2 SLC7A7 TLR8 TNFAIP8L2 TNFRSF4 TRIM45 VSIG4
cyan	201	149	Immune System	96	0.644295	C1QB C1QC C3AR1 CCL1 CCL8 CD101 CD14 CD163 CD300A CD300LF CD4 CD68 CD74 CD86 CHI3L1 CHIT1 CLEC12A CLEC1B CLEC4D CLEC4E CLEC6A CLEC7A CMKLR1 CSF1 CSF1R CSF2RA CTSD CTSS CTSZ CYBB DCSTAMP FCGR1A FCGR1B FCGR2A FCGR3A FGR FOLR2 FPR3 GLIPR2 GNGT2 HCK HCST HK3 HLA-DMA HLA-DOA HLA-DPA1 HLA-DPB1 HLA-DQA1 HLA-DQB1 HLA-DRA HLA-DRB5 HMOX1 IFI30 IL17RA IL27 IL2RA ITGAM ITGAX ITGB2 LAIR1 LCP2 LGMN LILRA5 LILR…
cyan	201	149	Classical antibody-mediated complement activation	3	0.0201342	C1QB C1QC C3AR1
cyan	201	149	Immunoregulatory interactions between a Lymphoid and a non-Lymphoid cell	19	0.127517	CD300LF CD4 FCGR1B FGR HK3 LAIR1 LCP2 LILRB2 LILRB5 LIPA PDCD1LG2 PLA2G15 SIGLEC16 SIGLEC7 SIGLEC8 SIGLEC9 SIRPB1 TRIM45 VSIG4
cyan	201	149	TCR signaling	10	0.0671141	CD14 CD68 HLA-DPB1 HLA-DQA1 HLA-DQB1 HLA-DRA HLA-DRB5 HMOX1 LGMN PIK3R6
cyan	201	149	Downstream TCR signaling	8	0.0536913	CD68 HLA-DPB1 HLA-DQA1 HLA-DQB1 HLA-DRA HLA-DRB5 HMOX1 PIK3R6
cyan	201	149	Phosphorylation of CD3 and TCR zeta chains	7	0.0469799	CD68 HLA-DPB1 HLA-DQA1 HLA-DQB1 HLA-DRA HLA-DRB5 HMOX1
cyan	201	149	Translocation of ZAP-70 to Immunological synapse	7	0.0469799	CD68 HLA-DPB1 HLA-DQA1 HLA-DQB1 HLA-DRA HLA-DRB5 HMOX1
cyan	201	149	Generation of second messenger molecules	9	0.0604027	CD14 CD68 HLA-DPB1 HLA-DQA1 HLA-DQB1 HLA-DRA HLA-DRB5 HMOX1 LGMN
cyan	201	149	Cell surface interactions at the vascular wall	10	0.0671141	CD86 FCER1G FCGR1A ITGAX ITGB2 LAIR1 MNDA OSCAR PIK3R6 SNX10
cyan	201	149	Fcgamma receptor (FCGR) dependent phagocytosis	6	0.0402685	FCGR1B FCGR3A FGR FOLR2 HCST PIK3R6
cyan	201	149	FCGR activation	5	0.033557	FCGR1B FCGR3A FGR FOLR2 HCST
cyan	201	149	Role of phospholipids in phagocytosis	4	0.0268456	FCGR1B FCGR3A FGR PIK3R6
cyan	201	149	MHC class II antigen presentation	13	0.0872483	CD86 CTSS CTSZ HLA-DOA HLA-DPA1 HLA-DPB1 HLA-DQA1 HLA-DQB1 HLA-DRA HLA-DRB5 HMOX1 IL17RA LILRA5
cyan	201	149	DAP12 interactions	5	0.033557	LGMN PIK3R6 SIRPB2 TRIM45 VSIG4
cyan	201	149	Binding and Uptake of Ligands by Scavenger Receptors	5	0.033557	C1QA CD209 MEFV NCF2 STX11
cyan	201	149	Constitutive Signaling by Aberrant PI3K in Cancer	3	0.0201342	CHI3L1 PIK3R6 SIGLEC1
cyan	201	149	DAP12 signaling	4	0.0268456	LGMN PIK3R6 TRIM45 VSIG4
cyan	201	149	Costimulation by the CD28 family	10	0.0671141	CD68 CHI3L1 HLA-DPB1 HLA-DQA1 HLA-DQB1 HLA-DRA HLA-DRB5 HMOX1 PI4K2A PIK3R6
cyan	201	149	PD-1 signaling	8	0.0536913	CD68 HLA-DPB1 HLA-DQA1 HLA-DQB1 HLA-DRA HLA-DRB5 HMOX1 PI4K2A
cyan	201	149	Signaling by Interleukins	20	0.134228	CCL8 CD101 CD68 CHI3L1 CSF1R CSF2RA CTSD FPR3 HCK HCST IFI30 IL27 IL2RA ITGAM ITGAX ITGB2 LAIR1 PIK3R6 PTCRA TNFRSF4
cyan	201	149	Dectin-2 family	5	0.033557	CLEC4D CLEC4E CLEC6A CLEC7A FCGR1A
cyan	201	149	C-type lectin receptors (CLRs)	7	0.0469799	CD300A CLEC4D CLEC4E CLEC6A CLEC7A CMKLR1 FCGR1A
cyan	201	149	Interleukin-10 signaling	7	0.0469799	CCL8 CD101 CHI3L1 CSF1R FPR3 PTCRA TNFRSF4
cyan	201	149	Neutrophil degranulation	40	0.268456	CCL1 CD163 CD300LF CD74 CHIT1 CLEC12A CLEC1B CLEC4E CSF1 CTSS CTSZ CYBB DCSTAMP FCGR1A FCGR3A FOLR2 FPR3 GLIPR2 GNGT2 HLA-DMA ITGAX ITGB2 LAIR1 LCP2 MARCO MRC1 NLRC4 OSCAR PDCD1LG2 PPT1 PTAFR PTCRA SIGLEC1 SIGLEC7 SIRPB1 SIRPB2 SLC7A7 TLR8 TNFRSF4 VSIG4
cyan	201	149	Interferon gamma signaling	11	0.0738255	FCGR1B FCGR2A HLA-DPB1 HLA-DQA1 HLA-DQB1 HLA-DRA HLA-DRB5 HMOX1 IL17RA PTCRA TYROBP
cyan	201	149	Plasma lipoprotein clearance	4	0.0268456	APOE C1QA LITAF OLR1
cyan	201	149	Interferon Signaling	11	0.0738255	FCGR1B FCGR2A HLA-DPB1 HLA-DQA1 HLA-DQB1 HLA-DRA HLA-DRB5 HMOX1 IL17RA PTCRA TYROBP
midnightblue	200	82	columnar/cuboidal epithelial cell differentiation	7	0.0853659	GAD2 KCNA4 NKX2-2 NPTXR RGS4 SCG5
midnightblue	200	82	ionotropic glutamate receptor activity	7	0.0853659	CALY CPLX1 GRIN3A HPN LRRTM2 NAAA PCSK1
midnightblue	200	82	AMPA glutamate receptor activity	4	0.0487805	CALY CPLX1 GRIN3A NAAA
midnightblue	200	82	voltage-gated ion channel activity	16	0.195122	AGT CACNG5 CALY CPLX1 GRIN3A HPN KCNB2 KCNC1 KCNH6 KCNK16 KCNK17 KCNK3 KCNK9 LRRTM2 NAAA PCSK1
midnightblue	200	82	voltage-gated potassium channel activity	6	0.0731707	AGT KCNB2 KCNC1 KCNH6 KCNK16 KCNK9
midnightblue	200	82	potassium channel activity	10	0.121951	AGT HTR6 KCNB2 KCNC1 KCNH6 KCNK16 KCNK17 KCNK3 KCNK9 LLGL1
midnightblue	200	82	potassium ion transport	12	0.146341	AGT GNG4 HTR6 KCNB2 KCNC1 KCNH6 KCNK16 KCNK17 KCNK3 KCNK9 LLGL1 RXFP2
midnightblue	200	82	amino acid transport	8	0.097561	AP3B2 F10 RXFP2 SLC29A4 SLC7A2 SLITRK2 SV2A SYN1
midnightblue	200	82	neurotransmitter secretion	14	0.170732	BAIAP3 BRS3 CNIH2 F10 GC HPN NEUROD1 SLC25A29 SV2A SYN1 SYP SYT5 SYT7 TSPAN7
midnightblue	200	82	amine transport	10	0.121951	AP3B2 CHRM4 CNIH2 FLG RXFP2 SLC25A29 SV2A SYN1 SYT7 TSPAN7
midnightblue	200	82	monoamine transport	8	0.097561	AP3B2 CHRM4 CNIH2 FLG SLC25A29 SLC38A8 SYT7 TSPAN7
midnightblue	200	82	synaptic vesicle exocytosis	10	0.121951	BAIAP3 CNIH2 F10 HPN SV2A SYN1 SYP SYT5 SYT7 TSPAN7
midnightblue	200	82	calcium ion regulated exocytosis	13	0.158537	BAIAP3 BRS3 CHGA CNIH2 F10 HPN SCG2 SV2A SYN1 SYP SYT5 SYT7 TSPAN7
midnightblue	200	82	regulation of exocytosis	13	0.158537	BAIAP3 BRS3 CHGA CNIH2 F10 HPN RASL10B SCG2 SV2A SYP SYT5 SYT7 TSPAN7
midnightblue	200	82	transmitter-gated ion channel activity	9	0.109756	CALY CHRNB2 CNIH2 CPLX1 GRIN3A HPN LRRTM2 NAAA PCSK1
midnightblue	200	82	potassium ion leak channel activity	4	0.0487805	KCNK17 KCNK3 KCNK9 LLGL1
midnightblue	200	82	voltage-gated cation channel activity	14	0.170732	AGT CACNG5 CALY CPLX1 GRIN3A HPN KCNB2 KCNC1 KCNH6 KCNK16 KCNK9 LRRTM2 NAAA PCSK1
midnightblue	200	82	signal release	28	0.341463	AGT AP3B2 BAIAP3 BRS3 CHRM4 CNIH2 F10 FFAR3 FLG GAD2 GC GNG4 GRIA3 HPN NEUROD1 NKX2-2 PCSK1 RFX6 RGS4 SCGN SLC25A29 SV2A SYN1 SYP SYT5 SYT7 TSPAN7 WNT4
midnightblue	200	82	peptide hormone secretion	13	0.158537	AGT BRS3 CHRM4 F10 FFAR3 FLG GNG4 GRIA3 NKX2-2 RFX6 RGS4 TSPAN7 WNT4
midnightblue	200	82	pancreas development	6	0.0731707	INSM1 KCNA4 NKX2-2 NPTXR RGS4 SCG5
midnightblue	200	82	regulation of synaptic vesicle fusion to presynaptic active zone membrane	3	0.0365854	F10 SV2A TSPAN7
midnightblue	200	82	regulation of neurological system process	8	0.097561	AP3B2 CALY CPLX1 GCK LRRTM2 OPRM1 PCSK1 RXFP2
midnightblue	200	82	positive regulation of neurological system process	3	0.0365854	GCK LRRTM2 RXFP2
midnightblue	200	82	positive regulation of collagen biosynthetic process	4	0.0487805	INSM1 PYY SEZ6
midnightblue	200	82	positive regulation of calcium ion-dependent exocytosis	4	0.0487805	CHGA SCG2 SV2A TSPAN7
midnightblue	200	82	hormone secretion	16	0.195122	AGT AP3B2 BRS3 CHRM4 F10 FFAR3 FLG GAD2 GNG4 GRIA3 NKX2-2 RFX6 RGS4 SCGN TSPAN7 WNT4
midnightblue	200	82	regulation of neurotransmitter secretion	9	0.109756	BAIAP3 BRS3 CNIH2 F10 HPN SV2A SYP SYT5 TSPAN7
midnightblue	200	82	regulation of catecholamine secretion	6	0.0731707	AP3B2 CHRM4 CNIH2 FLG SYT7 TSPAN7
midnightblue	200	82	positive regulation of synaptic transmission	9	0.109756	BRS3 CALY CNIH2 LRRTM2 MAPK8IP2 RXFP2 SERPINF2 SV2A TSPAN7
midnightblue	200	82	regulation of neurotransmitter transport	11	0.134146	BAIAP3 BRS3 CNIH2 F10 HPN RXFP2 SV2A SYN1 SYP SYT5 TSPAN7
midnightblue	200	82	excitatory postsynaptic potential	7	0.0853659	CHRNB2 CNIH2 LRRTM2 NAAA PCSK1 RXFP2 SLC18A2
midnightblue	200	82	blood coagulation, fibrin clot formation	4	0.0487805	F7 F9 FFAR2 GPR119
midnightblue	200	82	postsynaptic neurotransmitter receptor activity	7	0.0853659	CALY CHRNB2 CNIH2 CPLX1 GRIN3A HPN OPRM1
midnightblue	200	82	regulation of postsynaptic neurotransmitter receptor activity	3	0.0365854	CALY CPLX1 OPRM1
midnightblue	200	82	vesicle-mediated transport in synapse	13	0.158537	AVPR1B BAIAP3 CDK5R2 CNIH2 CPLX1 F10 HPN SV2A SYN1 SYP SYT5 SYT7 TSPAN7
midnightblue	200	82	chemical synaptic transmission, postsynaptic	12	0.146341	CALY CHRNB2 CNIH2 CPLX1 GRIN3A HPN LRRTM2 NAAA OPRM1 PCSK1 RXFP2 SLC18A2
midnightblue	200	82	regulation of neurotransmitter receptor activity	7	0.0853659	CALY CPLX1 GRIN3A LRRTM2 NAAA OPRM1 PCSK1
midnightblue	200	82	regulation of synaptic vesicle transport	9	0.109756	BAIAP3 CNIH2 CPLX1 F10 HPN SV2A SYP SYT5 TSPAN7
midnightblue	200	82	Neuroactive ligand-receptor interaction	14	0.170732	AP3B2 BACE1 C8G CHRNA2 CHRNB2 CNIH2 GRIN3A HPN IHH PCSK1 RAB26 SCAMP5 STXBP1 VGF
midnightblue	200	82	Complement and coagulation cascades	5	0.0609756	CACNG1 F7 F9 FFAR2 SEZ6
midnightblue	200	82	Maturity onset diabetes of the young	4	0.0487805	GNG4 NKX2-2 NPTXR RGS4
midnightblue	200	82	Neurotransmitter release cycle	6	0.0731707	F10 GC NEUROD1 SLC25A29 SV2A SYP
midnightblue	200	82	Transmission across Chemical Synapses	11	0.134146	CHRNB2 CNIH2 F10 GC GP1BB GRIN3A NEUROD1 SLC25A29 SV2A SYP UCN3
midnightblue	200	82	Neuronal System	23	0.280488	AGT CHRNB2 CNIH2 F10 GC GP1BB GRIN3A KCNB2 KCNC1 KCNH6 KCNK16 KCNK17 KCNK3 KCNK9 LLGL1 MAPK8IP2 NEUROD1 SLC25A29 SSTR2 SV2A SYP TSPAN7 UCN3
midnightblue	200	82	Potassium Channels	10	0.121951	AGT GP1BB KCNB2 KCNC1 KCNH6 KCNK16 KCNK17 KCNK3 KCNK9 LLGL1
midnightblue	200	82	Voltage gated Potassium channels	4	0.0487805	KCNB2 KCNC1 KCNH6 KCNK16
midnightblue	200	82	Tandem pore domain potassium channels	4	0.0487805	KCNK17 KCNK3 KCNK9 LLGL1
midnightblue	200	82	Extrinsic Pathway of Fibrin Clot Formation	3	0.0365854	F7 F9 FFAR2
midnightblue	200	82	Formation of Fibrin Clot (Clotting Cascade)	4	0.0487805	F7 F9 FFAR2 GPR119
midnightblue	200	82	Gamma-carboxylation of protein precursors	3	0.0365854	F7 F9 FFAR2
midnightblue	200	82	Transport of gamma-carboxylated protein precursors from the endoplasmic reticulum to the Golgi apparatus	3	0.0365854	F7 F9 FFAR2
midnightblue	200	82	Removal of aminoterminal propeptides from gamma-carboxylated proteins	3	0.0365854	F7 F9 FFAR2
midnightblue	200	82	Gamma-carboxylation, transport, and amino-terminal cleavage of proteins	3	0.0365854	F7 F9 FFAR2
midnightblue	200	82	Serotonin Neurotransmitter Release Cycle	4	0.0487805	F10 SLC25A29 SV2A SYP
midnightblue	200	82	Norepinephrine Neurotransmitter Release Cycle	3	0.0365854	F10 SLC25A29 SV2A
midnightblue	200	82	Regulation of beta-cell development	5	0.0609756	GNG4 KCNA4 NKX2-2 NPTXR RGS4
midnightblue	200	82	Regulation of gene expression in beta cells	4	0.0487805	GNG4 NKX2-2 NPTXR RGS4
midnightblue	200	82	Regulation of gene expression in endocrine-committed (NEUROG3+) progenitor cells	3	0.0365854	KCNA4 NKX2-2 NPTXR
midnightblue	200	82	Dopamine Neurotransmitter Release Cycle	4	0.0487805	F10 SLC25A29 SV2A SYP
midnightblue	200	82	Phase 4 - resting membrane potential	4	0.0487805	KCNK17 KCNK3 KCNK9 LLGL1
midnightblue	200	82	GABA synthesis, release, reuptake and degradation	3	0.0365854	F10 GC SV2A
lightcyan	190	52	positive regulation of leukocyte mediated cytotoxicity	5	0.0961538	CD1D CD37 IL24 NKX6-2 TCF7
lightcyan	190	52	lymphocyte activation involved in immune response	9	0.173077	BLK CCR7 CD1D GH1 IL16 LTA MAL SELL TCF7
lightcyan	190	52	T cell activation involved in immune response	7	0.134615	CCR7 CD1D IL16 LTA MAL SELL TCF7
lightcyan	190	52	dendritic cell chemotaxis	3	0.0576923	CCR7 CD1C DAZL
lightcyan	190	52	regulation of lymphocyte mediated immunity	8	0.153846	CD1D CD37 CR2 FCRL3 IL24 LTB NKX6-2 TCF7
lightcyan	190	52	positive regulation of adaptive immune response based on somatic recombination of immune receptors built from immunoglobulin superfamily domains	6	0.115385	CCR7 CD1D CD37 FCRL3 LTB SELL
lightcyan	190	52	regulation of humoral immune response mediated by circulating immunoglobulin	3	0.0576923	CR2 FCRL3 LTB
lightcyan	190	52	regulation of gliogenesis	6	0.115385	CXCL13 DAZL IFNW1 LTB P2RY12 PAX5
lightcyan	190	52	C-C chemokine receptor activity	3	0.0576923	CD1C CXCL13 DAZL
lightcyan	190	52	T cell differentiation	12	0.230769	CCR7 CD1C CD37 CR2 GRIA4 LTA MAL MBL2 SELL TCF7 TESPA1 TNFRSF13B
lightcyan	190	52	positive regulation of interleukin-12 production	4	0.0769231	CCR7 CD1C LY9 MBL2
lightcyan	190	52	positive regulation of interleukin-17 production	3	0.0576923	IL24 MAL TCF7
lightcyan	190	52	CD4-positive, alpha-beta T cell activation	6	0.115385	CCR7 CX3CR1 LTA MAL SELL TCF7
lightcyan	190	52	T-helper cell differentiation	5	0.0961538	CCR7 LTA MAL SELL TCF7
lightcyan	190	52	B cell proliferation	8	0.153846	CX3CR1 GAPT GH1 IL16 IL24 LTA MBL2 TNRC6A
lightcyan	190	52	positive regulation of T cell proliferation	6	0.115385	CCL19 CCR7 CD37 CX3CR1 IL24 SELL
lightcyan	190	52	negative regulation of growth of symbiont in host	3	0.0576923	LTB MBL2 NCR3
lightcyan	190	52	T cell selection	4	0.0769231	CD1C CD37 MAL TCF7
lightcyan	190	52	T-helper 1 cell differentiation	3	0.0576923	CCR7 LTA SELL
lightcyan	190	52	positive regulation of glial cell differentiation	3	0.0576923	DAZL IFNW1 P2RY12
lightcyan	190	52	alpha-beta T cell activation	8	0.153846	CCR7 CX3CR1 GRIA4 LTA MAL SELL TCF7 TESPA1
lightcyan	190	52	mRNA stabilization	3	0.0576923	CR1 FCER2 MBL2
lightcyan	190	52	positive regulation of lymphocyte proliferation	8	0.153846	CCL19 CCR7 CD37 CX3CR1 GAPT IL24 MBL2 SELL
lightcyan	190	52	regulation of antigen receptor-mediated signaling pathway	8	0.153846	BMP10 CCL19 CD1C GAPT PRKCB PVRIG RASGRP2 TNFRSF13B
lightcyan	190	52	regulation of B cell receptor signaling pathway	4	0.0769231	BMP10 GAPT PRKCB PVRIG
lightcyan	190	52	regulation of T cell receptor signaling pathway	4	0.0769231	CCL19 CD1C RASGRP2 TNFRSF13B
lightcyan	190	52	positive regulation of antigen receptor-mediated signaling pathway	3	0.0576923	CD1C PVRIG TNFRSF13B
lightcyan	190	52	positive regulation of neutrophil chemotaxis	3	0.0576923	CCR7 CD1C MBL2
lightcyan	190	52	Cytokine-cytokine receptor interaction	14	0.269231	BTNL2 CCR7 CD1C CXCL13 CXCR4 DAZL GNG7 IL16 IL21 IL24 LEF1 LTB LY9 TNRC6A
lightcyan	190	52	Chemokine signaling pathway	9	0.173077	CCR7 CD1C CXCL13 CXCR4 DAZL GNG8 GP1BA PVRIG S1PR4
lightcyan	190	52	Hematopoietic cell lineage	7	0.134615	CD1D CD37 CD72 CR2 CX3CR1 FCRL3 GPR18
lightcyan	190	52	B cell receptor signaling pathway	3	0.0576923	CIRBP CX3CR1 PVRIG
lightcyan	190	52	Circadian entrainment	4	0.0769231	GNG8 GP1BA GSX2 PVRIG
lightcyan	190	52	Complement cascade	3	0.0576923	CR2 CX3CR1 NCR3
lightcyan	190	52	Immunoregulatory interactions between a Lymphoid and a non-Lymphoid cell	6	0.115385	CD1D CD37 NKX6-2 SLAMF6 TCF7
lightcyan	190	52	Chemokine receptors bind chemokines	5	0.0961538	CCR7 CD1C CXCL13 CXCR4 DAZL
lightcyan	190	52	Beta-catenin independent WNT signaling	6	0.115385	GNG8 GP1BA LTA PVRIG TESPA1 TREML1
lightcyan	190	52	ADP signalling through P2Y purinoceptor 12	3	0.0576923	GNG8 GP1BA PAX5
lightcyan	190	52	Ca2+ pathway	5	0.0961538	GNG8 GP1BA LTA TESPA1 TREML1
grey60	172	13	DNA methylation	4	0.307692	DDX4 DPEP3 GABRG3 SEH1L
grey60	172	13	PPAR signaling pathway	3	0.230769	CTCFL LUZP4
grey60	172	13	Nicotine addiction	3	0.230769	CPT1C GK2 SLC27A6
grey60	172	13	Transport of Mature mRNA derived from an Intron-Containing Transcript	3	0.230769	NXF2 PIK3CA SLC17A7
lightgreen	148	20	maturation of SSU-rRNA from tricistronic rRNA transcript (SSU-rRNA, 5.8S rRNA, LSU-rRNA)	3	0.15	NPRL3 RPP25 SCARB1
lightgreen	148	20	mRNA polyadenylation	4	0.2	HSF1 KAT2A ZC3H3
lightgreen	148	20	positive regulation of monooxygenase activity	4	0.2	BOP1 POR PWP2 TRAF7
lightgreen	148	20	ribosome assembly	4	0.2	CEP120 RPP25 SCARB1 TRMT12
lightgreen	148	20	regulation of centriole replication	3	0.15	CPSF1 KAT2B NGDN
lightgreen	148	20	Regulation of beta-cell development	3	0.15	BOP1 KAT2B NGDN
lightgreen	148	20	tRNA processing in the nucleus	3	0.15	HSF1 RRS1 TUT1
lightgreen	148	20	tRNA processing	5	0.25	HSF1 RRS1 TRMT61A TSEN54 TUT1
lightyellow	147	59	formation of primary germ layer	8	0.135593	DRAP1 KAT5 LAMA3 LAMB3 LAMC2 TAS2R7 TGFA WNT7B
lightyellow	147	59	mesoderm formation	6	0.101695	DRAP1 KAT5 LAMA3 TAS2R7 TGFA WNT7B
lightyellow	147	59	lens development in camera-type eye	4	0.0677966	BRMS1 PMEPA1 TAS2R7
lightyellow	147	59	olfactory receptor activity	21	0.355932	OR10H1 OR10H4 OR10X1 OR10Z1 OR12D2 OR2F1 OR2M3 OR2T1 OR2T33 OR2V2 OR2W1 OR2W5 OR4C11 OR4C45 OR4N5 OR51I1 OR5AR1 OR5F1 OR6C74 OR6N1 PGAM4
lightyellow	147	59	sensory perception of chemical stimulus	23	0.389831	DKK1 OR10H1 OR10H4 OR10X1 OR10Z1 OR12D2 OR2F1 OR2M3 OR2T1 OR2T33 OR2V2 OR2W1 OR2W5 OR4C11 OR4C45 OR4N5 OR51I1 OR5AR1 OR5F1 OR6C74 OR6N1 PGAM4 TBX6
lightyellow	147	59	natural killer cell activation	5	0.0847458	BCAR3 IFNA2 IFNA4 IFNA8 ITGA3
lightyellow	147	59	negative regulation of transforming growth factor beta receptor signaling pathway	4	0.0677966	CAV2 CGB5 RELA TAS2R7
lightyellow	147	59	positive regulation of peptidyl-serine phosphorylation	7	0.118644	BRMS1 CAV2 CGB5 IFNA2 IFNA4 IFNA8 ITGA3
lightyellow	147	59	positive regulation of peptidyl-serine phosphorylation of STAT protein	4	0.0677966	IFNA2 IFNA4 IFNA8 ITGA3
lightyellow	147	59	endodermal cell differentiation	3	0.0508475	DRAP1 LAMB3 LAMC2
lightyellow	147	59	neurotransmitter biosynthetic process	6	0.101695	CAV2 CGB5 PMEPA1 SLC2A1 TAS2R7 WNT11
lightyellow	147	59	response to exogenous dsRNA	6	0.101695	CAV2 CGB5 IFNA2 IFNA4 IFNA8 ITGA3
lightyellow	147	59	protein localization to plasma membrane raft	3	0.0508475	CAV2 CGB5 KRT7
lightyellow	147	59	regulation of nitric oxide biosynthetic process	4	0.0677966	CAV2 CGB5 PMEPA1 TAS2R7
lightyellow	147	59	mesodermal cell differentiation	3	0.0508475	DRAP1 KAT5 LAMA3
lightyellow	147	59	regulation of pinocytosis	3	0.0508475	BCAR3 CAV2 CGB5
lightyellow	147	59	negative regulation of necrotic cell death	3	0.0508475	CAV2 CGB5 GNA15
lightyellow	147	59	negative regulation of transmembrane receptor protein serine/threonine kinase signaling pathway	6	0.101695	CAV2 CGB5 DRAP1 FTH1 RELA TAS2R7
lightyellow	147	59	cellular response to angiotensin	3	0.0508475	CAV2 CGB5 SLC16A3
lightyellow	147	59	regulation of anoikis	3	0.0508475	CAV1 CAV2 CGB5
lightyellow	147	59	ECM-receptor interaction	4	0.0677966	KAT5 LAMB3 LAMC2 OR10G7
lightyellow	147	59	Toll-like receptor signaling pathway	5	0.0847458	IFNA2 IFNA4 IFNA8 ITGA3 SLC16A3
lightyellow	147	59	RIG-I-like receptor signaling pathway	5	0.0847458	IFNA2 IFNA4 IFNA8 ITGA3 SLC16A3
lightyellow	147	59	Cytosolic DNA-sensing pathway	5	0.0847458	IFNA2 IFNA4 IFNA8 ITGA3 SLC16A3
lightyellow	147	59	Olfactory transduction	22	0.372881	DKK1 OR10H1 OR10H4 OR10X1 OR10Z1 OR12D2 OR2F1 OR2M3 OR2T1 OR2T33 OR2V2 OR2W1 OR2W5 OR4C11 OR4C45 OR4N5 OR51I1 OR5AR1 OR5F1 OR6C74 OR6N1 PGAM4
lightyellow	147	59	Amoebiasis	5	0.0847458	IFNA17 LAMB3 LAMC2 OR10G7 SLC16A3
lightyellow	147	59	Pancreatic cancer	3	0.0508475	SLC16A3 TAS2R7 TH
lightyellow	147	59	Small cell lung cancer	5	0.0847458	KAT5 LAMB3 LAMC2 OR10G7 SLC16A3
lightyellow	147	59	Central carbon metabolism in cancer	3	0.0508475	PITX3 SLC22A2 SMAD3
lightyellow	147	59	Autoimmune thyroid disease	4	0.0677966	IFNA2 IFNA4 IFNA8 ITGA3
lightyellow	147	59	Signaling by Activin	3	0.0508475	FSTL3 FTH1 TAS2R7
lightyellow	147	59	DDX58/IFIH1-mediated induction of interferon-alpha/beta	5	0.0847458	IFNA2 IFNA4 IFNA8 ITGA3 SLC16A3
lightyellow	147	59	Signaling by TGF-beta Receptor Complex	3	0.0508475	AXL RELA TAS2R7
lightyellow	147	59	Assembly of collagen fibrils and other multimeric structures	3	0.0508475	LAMB3 LAMC2 OR10G7
lightyellow	147	59	Basigin interactions	3	0.0508475	CAV2 KAT5 SLC22A2
lightyellow	147	59	Anchoring fibril formation	3	0.0508475	LAMB3 LAMC2 OR10G7
lightyellow	147	59	Laminin interactions	4	0.0677966	KAT5 LAMB3 LAMC2 OR10G7
lightyellow	147	59	Non-integrin membrane-ECM interactions	3	0.0508475	LAMB3 LAMC2 OR10G7
lightyellow	147	59	Olfactory Signaling Pathway	20	0.338983	OR10H1 OR10H4 OR10X1 OR10Z1 OR12D2 OR2F1 OR2M3 OR2T1 OR2T33 OR2V2 OR2W1 OR2W5 OR4C11 OR4C45 OR51I1 OR5AR1 OR5F1 OR6C74 OR6N1 PGAM4
lightyellow	147	59	Type I hemidesmosome assembly	3	0.0508475	LAMB3 LAMC2 OR10G7
lightyellow	147	59	Signaling by MET	4	0.0677966	KAT5 LAMB3 LAMC2 OR10G7
lightyellow	147	59	Transcriptional regulation by the AP-2 (TFAP2) family of transcription factors	3	0.0508475	CGB8 CNGA2 TH
lightyellow	147	59	TFAP2 (AP-2) family regulates transcription of growth factors and their receptors	3	0.0508475	CGB8 CNGA2 TH
lightyellow	147	59	MET activates PTK2 signaling	4	0.0677966	KAT5 LAMB3 LAMC2 OR10G7
lightyellow	147	59	MET promotes cell motility	4	0.0677966	KAT5 LAMB3 LAMC2 OR10G7
lightyellow	147	59	Signaling by TGF-beta family members	5	0.0847458	AXL FSTL3 FTH1 RELA TAS2R7
lightyellow	147	59	Interferon alpha/beta signaling	4	0.0677966	IFNA2 IFNA4 IFNA8 ITGA3
lightyellow	147	59	Regulation of IFNA signaling	4	0.0677966	IFNA2 IFNA4 IFNA8 ITGA3
lightyellow	147	59	TRAF6 mediated IRF7 activation	4	0.0677966	IFNA2 IFNA4 IFNA8 ITGA3
blue	1026	816	mRNA splicing, via spliceosome	48	0.0588235	ANAPC10 ATOX1 C12orf65 CD320 CREB1 DDX3X DDX6 EBNA1BP2 EIF4E2 GEMIN6 GFER GTF3C6 HINT1 IMP3 LSM7 LTBR NOP10 PDE4DIP PFDN1 PHKG2 PITPNB POLR2F POLR2G POLR2H POLR2J POLR2L POLR3H PPIB PPP1CA PRDM15 PREB REV3L ROCK2 SF3A2 SF3B1 SF3B5 SH3BGRL3 SNRNP27 SNRPB SNRPD3 SNX17 SOS1 UBE2D2 UBL7 XRN1 ZMAT5 ZMYM1 ZNRD1
blue	1026	816	RNA polymerase I activity	6	0.00735294	POLR2F POLR2G POLR2J POLR3H RAC1 ZSCAN20
blue	1026	816	transcription coactivator activity	46	0.0563725	ABT1 ACD AKR1A1 ALG1 ALG14 APEX1 APH1A ARL6IP4 C12orf65 CD2BP2 CSDE1 CSTB DDX3X EEFSEC GGCT GTF3C6 JOSD2 KANSL3 MAN1A2 MAP2K2 MED18 MTG1 NAIP NCOA2 NDUFA1 NR1H2 NR1I3 NR2C2 NRIP1 NSMCE1 PCGF1 PFDN1 PRDM15 PSMC5 SDC1 SMG1 SRP14 STYXL1 TAF10 TAOK1 TBC1D10B TRIP12 UBE4A WBP2 WDR18 ZFYVE16
blue	1026	816	cytochrome-c oxidase activity	13	0.0159314	CHCHD2 COX4I1 COX5A COX5B COX6A1 COX7A2 COX7A2L COX7B COX7C COX8A CPEB3 CYCS NDUFA6
blue	1026	816	oxidative phosphorylation	47	0.057598	BIRC6 CHCHD2 COX5A COX5B COX6A1 COX7A2 COX7A2L COX7B COX7C COX8A CPEB3 DAD1 DNAL4 FAN1 NDUFA10 NDUFA11 NDUFA12 NDUFA2 NDUFA4 NDUFA6 NDUFA7 NDUFAB1 NDUFAF2 NDUFB10 NDUFB11 NDUFB2 NDUFB3 NDUFB4 NDUFB6 NDUFB7 NDUFB8 NDUFC1 NDUFS3 NDUFS4 NDUFS5 NDUFS7 NDUFS8 NDUFV2 NDUFV3 NEK9 SDSL UQCR11 UQCRB UQCRH UQCRHL UQCRQ UROD
blue	1026	816	mitochondrial electron transport, NADH to ubiquinone	27	0.0330882	FAN1 NDUFA10 NDUFA11 NDUFA12 NDUFA2 NDUFA4 NDUFA6 NDUFA7 NDUFAB1 NDUFAF2 NDUFB10 NDUFB11 NDUFB2 NDUFB3 NDUFB4 NDUFB6 NDUFB7 NDUFB8 NDUFC1 NDUFS3 NDUFS4 NDUFS5 NDUFS7 NDUFS8 NDUFV2 NDUFV3 NEK9
blue	1026	816	mitochondrial electron transport, ubiquinol to cytochrome c	7	0.00857843	DAD1 UQCR11 UQCRB UQCRH UQCRHL UQCRQ UROD
blue	1026	816	mitochondrial electron transport, cytochrome c to oxygen	10	0.0122549	COX5A COX5B COX6A1 COX7A2 COX7B COX7C COX8A CPEB3 DAD1 NDUFA6
blue	1026	816	purine nucleotide metabolic process	80	0.0980392	AAK1 ARF5 BANF1 BIRC6 CHCHD2 COX5A COX5B COX6A1 COX7A2 COX7A2L COX7B COX7C COX8A CPEB3 DAD1 DCTN1 DHPS DNAL4 EMD FAN1 GCC2 GTF2F1 HAGH HIPK1 HSPA1B HTRA2 JMY MALSU1 MPG NDUFA10 NDUFA11 NDUFA12 NDUFA2 NDUFA4 NDUFA6 NDUFA7 NDUFAB1 NDUFAF2 NDUFB10 NDUFB11 NDUFB2 NDUFB3 NDUFB4 NDUFB6 NDUFB7 NDUFB8 NDUFC1 NDUFS3 NDUFS4 NDUFS5 NDUFS7 NDUFS8 NDUFV2 NDUFV3 NEK9 NME4 NMRAL1 NTHL1 NUDT16L1 NUTF2 PARL PDPR …
blue	1026	816	DNA metabolic process	104	0.127451	ACTR1A ADCK2 AFF1 ALKBH4 ANAPC10 ANAPC11 APH1A ATG3 ATN1 ATXN7 BAX BBX CD2BP2 CDC37 CDK3 CISD2 COPS7A COPS7B COPZ1 CYB5A DCXR DNAJB1 DNLZ DPM3 EMG1 EPC2 ERAL1 ERCC6 ERCC6L2 ERGIC3 ERP29 FASTK GLRX5 GPX4 HES4 HSBP1L1 INO80D INO80E ISCA2 ITGB1BP1 JOSD2 KRTCAP2 MCRS1 MDH1 MGST2 MNX1 MPST NBAS NCOA1 NCOA2 NDUFA10 NMB NPM3 NT5C NUBP2 NUDT16L1 NUDT18 OTUD7B PARL PFDN1 PHC3 POLE4 POLL POLR2E POLR2F POLR…
blue	1026	816	DNA repair	64	0.0784314	ADCK2 AFF1 ALKBH4 APH1A ATN1 ATXN7 CD2BP2 CISD2 COPS7A COPS7B COPZ1 CYB5A EMG1 EPC2 ERAL1 ERCC6 ERCC6L2 ERGIC3 FASTK GPX4 HES4 INO80D INO80E ISCA2 JOSD2 KRTCAP2 MDH1 MGST2 MNX1 MPST NBAS NDUFA10 NT5C NUBP2 NUDT16L1 NUDT18 OTUD7B PARL PFDN1 POLE4 POLR2E POLR2F POLR2G POLR2H POLR2J POLR2L POLR3H PQBP1 RALA RC3H1 RFNG RNF126 RPL36AL SETX SF3A2 SLAIN2 SNAPC2 STX10 TARBP2 TBC1D10B TP53I3 TRIP11 TRMT11…
blue	1026	816	transcription-coupled nucleotide-excision repair	17	0.0208333	CD2BP2 COPS7A COPS7B COPZ1 ERCC6 ERCC6L2 GPX4 PFDN1 POLE4 POLR2F POLR2G POLR2H POLR2J POLR2L POLR3H RC3H1 RPL36AL
blue	1026	816	nucleotide-excision repair	23	0.0281863	ATXN7 CD2BP2 COPS7A COPS7B COPZ1 ERCC6 ERCC6L2 FASTK GPX4 NUBP2 PFDN1 POLE4 POLR2E POLR2F POLR2G POLR2H POLR2J POLR2L POLR3H RALA RC3H1 RNF126 RPL36AL
blue	1026	816	transcription by RNA polymerase I	16	0.0196078	ATF4 ATF5 CD2BP2 ERCC6L2 MCRS1 MTR PFDN1 POLR2F POLR2G POLR2J POLR3H RAC1 SMG1 TAF10 TAOK1 ZSCAN20
blue	1026	816	RNA processing	105	0.128676	ACD AKR1A1 ANAPC10 ARPC1A ATOX1 ATP6V0C C12orf65 CD2BP2 CD320 CDK2AP1 CPEB4 CREB1 DDX3X DDX6 DNAJB1 DUSP23 EBNA1BP2 EBP EIF4E2 ENDOV ERP29 FAM162A FAM3A FBXL15 FUT5 GEMIN6 GFER GTF3C6 HINT1 HSD17B8 HTRA2 IMP3 INO80B ITGB1BP1 LAGE3 LAMTOR1 LSM3 LSM7 LTBR MAP3K1 MRPS15 NCOA1 NDUFA10 NMB NOL12 NOL3 NOP10 NPM3 NQO2 OST4 PDE4DIP PFDN1 PHKG2 PITPNB POLD2 POLR2F POLR2G POLR2H POLR2J POLR2L POLR3H POMZP3…
blue	1026	816	mRNA processing	62	0.0759804	AKR1A1 ANAPC10 ARPC1A ATOX1 C12orf65 CD2BP2 CD320 CDK2AP1 CPEB4 CREB1 DDX3X DDX6 EBNA1BP2 EIF4E2 GEMIN6 GFER GTF3C6 HINT1 IMP3 LSM3 LSM7 LTBR NDUFA10 NOP10 PDE4DIP PFDN1 PHKG2 PITPNB POLD2 POLR2F POLR2G POLR2H POLR2J POLR2L POLR3H PPIB PPP1CA PRDM15 PREB PRKAR1B REV3L RNF7 ROCK2 SCAND1 SF3A2 SF3B1 SF3B5 SH3BGRL3 SNRNP27 SNRPB SNRPD3 SNX17 SOS1 SRP14 TIMM10 UBE2D2 UBL7 XRN1 ZC3H7A ZMAT5 ZMYM1 ZNRD1
blue	1026	816	translation	89	0.109069	ADCK2 AIP AKR1A1 ATF4 ATF5 ATOX1 CALM1 CPEB4 CPSF4 DBI DDX41 DHRS4 DTYMK EIF2B4 EIF3G EIF4A3 EIF4E2 EIF4EBP1 EIF4EBP3 EIF4G3 ELOVL1 ERCC4 FUT5 GALK1 GPS1 HINT1 INO80B LYST MAML2 MCRS1 MLF2 MRPL17 MRPL18 MRPL21 MRPL22 MRPL23 MRPL27 MRPL28 MRPL32 MRPL37 MRPL38 MRPL40 MRPL43 MRPL46 MRPL49 MRPL51 MRPL52 MRPL53 MRPL54 MRPL55 MRPS11 MRPS15 MRPS17 MRPS18C MRPS23 MRPS24 MRPS25 MRPS33 MRPS34 MRPS36 MRPS5 …
blue	1026	816	translational elongation	45	0.0551471	AKR1A1 CPEB4 EIF2B4 EIF4E2 ERCC4 GALK1 GPS1 LYST MRPL17 MRPL18 MRPL21 MRPL22 MRPL23 MRPL27 MRPL28 MRPL32 MRPL37 MRPL38 MRPL40 MRPL43 MRPL46 MRPL49 MRPL51 MRPL52 MRPL53 MRPL54 MRPL55 MRPS11 MRPS15 MRPS17 MRPS18C MRPS23 MRPS24 MRPS25 MRPS33 MRPS34 MRPS36 MRPS5 MRPS6 MRPS7 MSRB1 POP7 PPCDC SENP6 TPGS1
blue	1026	816	translational termination	40	0.0490196	AKR1A1 CALM1 ERCC4 GALK1 GPS1 MRPL17 MRPL18 MRPL21 MRPL22 MRPL23 MRPL27 MRPL28 MRPL32 MRPL37 MRPL38 MRPL40 MRPL43 MRPL46 MRPL49 MRPL51 MRPL52 MRPL53 MRPL54 MRPL55 MRPS11 MRPS15 MRPS17 MRPS18C MRPS23 MRPS24 MRPS25 MRPS33 MRPS34 MRPS36 MRPS5 MRPS6 MRPS7 MSRB1 TPGS1 TRPM7
blue	1026	816	peptide metabolic process	112	0.137255	ACTR1A ADCK2 AIP AKR1A1 APH1A APPBP2 ATF4 ATF5 ATOX1 BTBD6 CALM1 CPEB4 CPSF4 DBI DCTN1 DDX41 DHRS4 DOCK7 DTYMK EBNA1BP2 ECI1 EIF2B4 EIF3G EIF4A3 EIF4E2 EIF4EBP1 EIF4EBP3 EIF4G3 ELOVL1 ERCC4 FUT5 GALK1 GLRX2 GLRX5 GPS1 GRK6 GSTO2 GSTZ1 GTF2F1 HDAC3 HINT1 INO80B LOXL3 LYST MAML2 MCRS1 MGST3 MLF2 MRPL17 MRPL18 MRPL21 MRPL22 MRPL23 MRPL27 MRPL28 MRPL32 MRPL37 MRPL38 MRPL40 MRPL43 MRPL46 MRPL49 MRPL51…
blue	1026	816	protein targeting	57	0.0698529	AKR1A1 APC APH1A ATM ATOX1 BIRC6 CDK19 CENPM DIABLO DNPEP ERI3 FKBP2 GDF9 GNPTG GSTO2 HINT1 HSBP1L1 IDH3G JMJD8 LATS1 MGA MRPL27 PCBD1 PITPNB POLR2F POP7 PPCDC PRDX5 RPA3 RPS15 RPS28 RPS6KB2 SBF2 SECISBP2L SRP19 SRP68 SRRM5 STUB1 TIMM13 TIMM17A TIMM17B TIMM23 TIMM8B TIMM9 TIMMDC1 TRAPPC10 TSR2 UBE2E3 UBE4A UBL7 UXT VPS13D VPS25 ZDHHC4 ZFAND2A ZFPL1 ZFYVE26
blue	1026	816	protein targeting to mitochondrion	22	0.0269608	AKR1A1 BIRC6 DNPEP ERI3 FKBP2 IDH3G LATS1 MGA PCBD1 PITPNB RPA3 SBF2 TIMM13 TIMM17A TIMM17B TIMM23 TIMM8B TIMM9 TIMMDC1 TSR2 UBE4A UBL7
blue	1026	816	intracellular protein transport	118	0.144608	AAK1 ACTR1A ACTR1B AKR1A1 ANAPC10 APC APEX1 APH1A APRT ARFGEF2 ATM ATOX1 B3GAT3 B3GNTL1 BIRC6 CDK19 CENPM COQ5 CREB1 DIABLO DNPEP DYNLRB1 DYRK1A EIF4E2 EME1 ERI3 ETFB EXOSC1 FKBP2 GDF9 GNPTG GSTO2 HDDC2 HES4 HINT1 HSBP1L1 IDH3G IFT43 IGF2R JMJD8 LATS1 MGA MRPL27 MYCBP NDUFA1 NHP2 NOP10 NXT1 OAZ1 OAZ3 ORMDL2 PCBD1 PFDN1 PITPNB POLR2F POP5 POP7 PPCDC PRDX5 PRELID1 PRKAR1B RAB1B RAB20 RAB3GAP1 RAPGE…
blue	1026	816	ubiquinol-cytochrome-c reductase activity	6	0.00735294	UQCR11 UQCRB UQCRH UQCRHL UQCRQ UROD
blue	1026	816	NADH dehydrogenase (ubiquinone) activity	25	0.0306373	NDUFA10 NDUFA11 NDUFA2 NDUFA4 NDUFA6 NDUFA7 NDUFAB1 NDUFAF2 NDUFAF3 NDUFB10 NDUFB11 NDUFB3 NDUFB4 NDUFB6 NDUFB7 NDUFB8 NDUFC1 NDUFS3 NDUFS4 NDUFS5 NDUFS7 NDUFS8 NDUFV2 NDUFV3 NEK9
blue	1026	816	RNA splicing	58	0.0710784	ANAPC10 ARPC1A ATOX1 C12orf65 CD320 CREB1 DDX3X DDX6 EBNA1BP2 EIF4E2 FBXL15 GEMIN6 GFER GTF3C6 HINT1 HTRA2 IMP3 LSM3 LSM7 LTBR NDUFA10 NOP10 PDE4DIP PFDN1 PHKG2 PITPNB POLR2F POLR2G POLR2H POLR2J POLR2L POLR3H PPIB PPP1CA PRDM15 PREB REV3L ROCK2 SCAND1 SF3A2 SF3B1 SF3B5 SH3BGRL3 SNRNP27 SNRPB SNRPD3 SNX17 SOS1 SRP14 TIMM10 TSC22D4 UBE2D2 UBL7 XRN1 ZMAT5 ZMYM1 ZNF644 ZNRD1
blue	1026	816	electron transfer activity	34	0.0416667	ALG1 CHCHD2 COX4I1 COX5A COX5B COX6A1 COX7A2 COX7A2L COX7B COX7C COX8A CPEB3 CYCS DAD1 EVI5 FAN1 GGCT GLRX5 GMPPA NDUFA2 NDUFA6 NDUFAF3 NDUFS4 NDUFV3 NR1D2 RAB11B SHISA5 UQCR11 UQCRB UQCRH UQCRHL UQCRQ UROD VPS13B
blue	1026	816	aerobic respiration	23	0.0281863	BNIP1 COX5A COX5B COX6A1 COX7A2 COX7B COX7C COX8A CPEB3 DAD1 FAN1 IFI27 MECR NDUFA6 NDUFS8 NDUFV2 PDPR SDSL SUPT4H1 UQCR11 UQCRH UQCRHL UQCRQ
blue	1026	816	nucleotide metabolic process	90	0.110294	AAK1 ARF5 BANF1 BIRC6 CHCHD2 COX5A COX5B COX6A1 COX7A2 COX7A2L COX7B COX7C COX8A CPEB3 DAD1 DCTN1 DCXR DDI2 DHPS DNAL4 DUS3L EMD FAN1 GCC2 GTF2F1 HAGH HEATR5A HIPK1 HSPA1B HTRA2 JMY MALSU1 MECR MPG NDUFA10 NDUFA11 NDUFA12 NDUFA2 NDUFA4 NDUFA6 NDUFA7 NDUFAB1 NDUFAF2 NDUFB10 NDUFB11 NDUFB2 NDUFB3 NDUFB4 NDUFB6 NDUFB7 NDUFB8 NDUFC1 NDUFS3 NDUFS4 NDUFS5 NDUFS7 NDUFS8 NDUFV2 NDUFV3 NEK9 NME4 NMRAL1 NT…
blue	1026	816	nucleoside triphosphate metabolic process	68	0.0833333	AAK1 BANF1 BIRC6 CHCHD2 COX5A COX5B COX6A1 COX7A2 COX7A2L COX7B COX7C COX8A CPEB3 DAD1 DCXR DHPS DNAL4 DUS3L FAN1 GCC2 HAGH HTRA2 JMY MPG NDUFA10 NDUFA11 NDUFA12 NDUFA2 NDUFA4 NDUFA6 NDUFA7 NDUFAB1 NDUFAF2 NDUFB10 NDUFB11 NDUFB2 NDUFB3 NDUFB4 NDUFB6 NDUFB7 NDUFB8 NDUFC1 NDUFS3 NDUFS4 NDUFS5 NDUFS7 NDUFS8 NDUFV2 NDUFV3 NEK9 NME4 NMRAL1 NUDT16L1 PARL POP5 SDSL SLAIN2 SUPT4H1 TRADD TRIP11 TSR2 UQCR1…
blue	1026	816	purine nucleoside triphosphate metabolic process	64	0.0784314	AAK1 BANF1 BIRC6 CHCHD2 COX5A COX5B COX6A1 COX7A2 COX7A2L COX7B COX7C COX8A CPEB3 DAD1 DHPS DNAL4 FAN1 GCC2 HAGH HTRA2 JMY MPG NDUFA10 NDUFA11 NDUFA12 NDUFA2 NDUFA4 NDUFA6 NDUFA7 NDUFAB1 NDUFAF2 NDUFB10 NDUFB11 NDUFB2 NDUFB3 NDUFB4 NDUFB6 NDUFB7 NDUFB8 NDUFC1 NDUFS3 NDUFS4 NDUFS5 NDUFS7 NDUFS8 NDUFV2 NDUFV3 NEK9 NME4 NMRAL1 NUDT16L1 PARL POP5 SDSL SLAIN2 TRADD TRIP11 TSR2 UQCR11 UQCRB UQCRH UQCRH…
blue	1026	816	purine ribonucleoside triphosphate metabolic process	62	0.0759804	AAK1 BANF1 BIRC6 CHCHD2 COX5A COX5B COX6A1 COX7A2 COX7A2L COX7B COX7C COX8A CPEB3 DAD1 DNAL4 FAN1 GCC2 HAGH HTRA2 JMY MPG NDUFA10 NDUFA11 NDUFA12 NDUFA2 NDUFA4 NDUFA6 NDUFA7 NDUFAB1 NDUFAF2 NDUFB10 NDUFB11 NDUFB2 NDUFB3 NDUFB4 NDUFB6 NDUFB7 NDUFB8 NDUFC1 NDUFS3 NDUFS4 NDUFS5 NDUFS7 NDUFS8 NDUFV2 NDUFV3 NEK9 NME4 NMRAL1 PARL POP5 SDSL SLAIN2 TRADD TRIP11 TSR2 UQCR11 UQCRB UQCRH UQCRHL UQCRQ UROD
blue	1026	816	ribonucleotide metabolic process	78	0.0955882	AAK1 ARF5 BANF1 BIRC6 CHCHD2 COX5A COX5B COX6A1 COX7A2 COX7A2L COX7B COX7C COX8A CPEB3 DAD1 DCTN1 DNAL4 EMD FAN1 GCC2 GTF2F1 HAGH HIPK1 HSPA1B HTRA2 JMY MALSU1 MPG NDUFA10 NDUFA11 NDUFA12 NDUFA2 NDUFA4 NDUFA6 NDUFA7 NDUFAB1 NDUFAF2 NDUFB10 NDUFB11 NDUFB2 NDUFB3 NDUFB4 NDUFB6 NDUFB7 NDUFB8 NDUFC1 NDUFS3 NDUFS4 NDUFS5 NDUFS7 NDUFS8 NDUFV2 NDUFV3 NEK9 NME4 NMRAL1 NUTF2 PARL PDPR PDZD11 POP5 PPCS PPI…
blue	1026	816	mRNA metabolic process	102	0.125	ADCK2 AKR1A1 ANAPC10 APH1A ARPC1A ATF4 ATF5 ATN1 ATOX1 C12orf65 CBX3 CD2BP2 CD320 CDK2AP1 CPEB4 CREB1 CSTB DDX3X DDX6 DENND4A EBNA1BP2 EIF4E2 FAM162A GEMIN6 GFER GTF3C6 HINT1 HIVEP1 HTRA2 IMP3 INO80B LSM3 LSM7 LTBR MRPL27 MTR NBL1 NCOA1 NDUFA10 NOP10 NR1I3 PDE4DIP PFDN1 PHKG2 PITPNB POLD2 POLR2F POLR2G POLR2H POLR2J POLR2L POLR3H POP7 PPCDC PPIB PPP1CA PRDM15 PREB PRKAR1B PSMA7 PSMB1 PSMB2 PSMB3 …
blue	1026	816	endosomal transport	35	0.0428922	ACTR1B AP4E1 ATOX1 BNIP1 CCNH CHMP6 CINP DCTPP1 EXOSC1 GDF9 GGCT HEATR5B HECTD1 HINT1 LAMTOR2 MADD NDUFA1 PIN1 PLIN3 RAB1B RNF181 SNRNP25 SOD1 SPPL2B STX4 STXBP2 TBC1D24 TBCA TRAPPC2L UEVLD VPS13C VPS39 WBP2 ZFYVE26 ZMAT2
blue	1026	816	phosphorylation	208	0.254902	AAK1 ABL2 ABT1 ACTR1B ADI1 ANAPC11 APEX1 APH1A ASXL2 ATN1 ATOX1 BANF1 BBX BID BIRC6 BLOC1S1 BRWD1 C12orf65 CAMLG CD2BP2 CDK19 CDK2AP1 CDK3 CDK5 CENPM CHCHD10 CHCHD2 CINP CKMT1B CLASP2 COX5A COX5B COX6A1 COX7A2 COX7A2L COX7B COX7C COX8A CPEB3 CREBBP CYB5A DAD1 DBI DDTL DDX17 DDX41 DENND4A DGUOK DHPS DNAL4 DONSON DUS3L DYNLRB1 EBNA1BP2 ERCC6L2 ETFB EVI5 FAN1 FBXL15 FTL GCC2 GEMIN2 GEMIN6 GGCT GNPTG…
blue	1026	816	oxidoreductase activity, acting on NAD(P)H, quinone or similar compound as acceptor	29	0.0355392	DDI2 DIABLO NDUFA10 NDUFA11 NDUFA2 NDUFA4 NDUFA6 NDUFA7 NDUFAB1 NDUFAF2 NDUFAF3 NDUFB10 NDUFB11 NDUFB3 NDUFB4 NDUFB6 NDUFB7 NDUFB8 NDUFC1 NDUFS3 NDUFS4 NDUFS5 NDUFS7 NDUFS8 NDUFV2 NDUFV3 NEK9 NR1D2 TPGS1
blue	1026	816	ribonucleoprotein complex assembly	36	0.0441176	ACD ATN1 ATOX1 CD320 DDX41 DENND4A DNAJB1 DYNLL1 EIF4A3 ERCC4 GEMIN6 GFER HINT1 LSM7 MNX1 MRPL17 MRPL23 MRPL43 MRPS15 MSRB1 NOP10 PFDN1 PSMG4 RC3H2 RPS28 RPS6KB2 RSC1A1 SF3A2 SF3B1 SF3B5 SNRPD3 SNX17 SUCLG1 TBC1D10B UBE2D2 WDR19
blue	1026	816	respiratory electron transport chain	46	0.0563725	BIRC6 COX5A COX5B COX6A1 COX7A2 COX7B COX7C COX8A CPEB3 DAD1 EVI5 FAN1 NDUFA10 NDUFA11 NDUFA12 NDUFA2 NDUFA4 NDUFA6 NDUFA7 NDUFAB1 NDUFAF2 NDUFAF3 NDUFB10 NDUFB11 NDUFB2 NDUFB3 NDUFB4 NDUFB6 NDUFB7 NDUFB8 NDUFC1 NDUFS3 NDUFS4 NDUFS5 NDUFS7 NDUFS8 NDUFV2 NDUFV3 NEK9 SDSL UQCR11 UQCRB UQCRH UQCRHL UQCRQ UROD
blue	1026	816	mitochondrial translation	43	0.0526961	AKR1A1 ATOX1 ERCC4 GALK1 GPS1 HINT1 MAML2 MRPL17 MRPL18 MRPL21 MRPL22 MRPL23 MRPL27 MRPL28 MRPL32 MRPL37 MRPL38 MRPL40 MRPL43 MRPL46 MRPL49 MRPL51 MRPL52 MRPL53 MRPL54 MRPL55 MRPS11 MRPS15 MRPS17 MRPS18C MRPS23 MRPS24 MRPS25 MRPS33 MRPS34 MRPS36 MRPS5 MRPS6 MRPS7 MSRB1 MTHFS NDUFAB1 TPGS1
blue	1026	816	mitochondrial respiratory chain complex I assembly	28	0.0343137	NDUFA10 NDUFA11 NDUFA12 NDUFA2 NDUFA4 NDUFA7 NDUFAB1 NDUFAF2 NDUFAF3 NDUFB1 NDUFB10 NDUFB11 NDUFB2 NDUFB3 NDUFB4 NDUFB6 NDUFB7 NDUFB8 NDUFC1 NDUFS3 NDUFS4 NDUFS5 NDUFS7 NDUFS8 NDUFV2 NDUFV3 NEK9 TK1
blue	1026	816	mitochondrial respiratory chain complex assembly	34	0.0416667	COX17 COX4I1 NDUFA10 NDUFA11 NDUFA12 NDUFA2 NDUFA4 NDUFA7 NDUFAB1 NDUFAF2 NDUFAF3 NDUFB1 NDUFB10 NDUFB11 NDUFB2 NDUFB3 NDUFB4 NDUFB6 NDUFB7 NDUFB8 NDUFC1 NDUFS3 NDUFS4 NDUFS5 NDUFS7 NDUFS8 NDUFV2 NDUFV3 NEK9 SBF2 SDSL TK1 UQCR11 UQCRH
blue	1026	816	cellular protein-containing complex assembly	121	0.148284	ACD ACTR1A ARPC1B ARPC3 ASH1L ATG3 ATN1 ATOX1 CARHSP1 CD2BP2 CD320 CFL1 CHMP6 CLCN6 COPS7B COPZ1 COX17 COX4I1 COX7A2L COX7B CREBBP DCTPP1 DDX41 DENND4A DNAJB1 DNAJC17 DTYMK DYNLL1 EBNA1BP2 EIF4A3 ERCC4 GEMIN6 GFER GRK6 HINT1 HTRA2 JOSD2 LCMT1 LRRK1 LSM7 MNX1 MRPL17 MRPL23 MRPL43 MRPS15 MSRB1 MTCP1 MTR NCOA2 NDUFA10 NDUFA11 NDUFA12 NDUFA2 NDUFA4 NDUFA7 NDUFAB1 NDUFAF2 NDUFAF3 NDUFB1 NDUFB10 NDUFB1…
blue	1026	816	cellular macromolecule biosynthetic process	372	0.455882	ABT1 ACD ACTR1A ACTR1B ADCK2 AFF4 AGBL5 AIP AKR1A1 ALG1 ALG14 ALG3 ALKBH2 ANAPC10 ANAPC11 APEX1 APH1A ARL6IP4 ASXL2 ATAD2B ATF2 ATF4 ATF5 ATF7IP ATG3 ATN1 ATOX1 ATP6V0C ATXN3 B3GNTL1 B4GALT7 BAD BBX BCKDK BOD1 BSG C12orf65 CALM1 CBX3 CBY1 CCDC93 CD2BP2 CDC37 CDK2AP1 CDK3 CENPM CHCHD2 CHCHD3 CHCHD5 CISD2 CKMT1A CLPP COMMD4 CPEB4 CPSF4 CREB1 CREBBP CSDE1 CSTB CYB5A DAPK3 DBI DDX3X DDX41 DDX6 DESI1 …
blue	1026	816	ncRNA metabolic process	60	0.0735294	ACD AIP ATOX1 CD2BP2 CREB1 DDX3X DNAJB1 DUSP23 EBP EIF4E2 ENDOV ERP29 FAM162A FAM3A FUT5 GTF3C6 GUK1 HINT1 HSBP1L1 HSD17B8 INO80B ITGB1BP1 LAGE3 LAMTOR1 MRPS15 MTR NCOA1 NDUFA10 NMB NOL12 NOL3 NPM3 NQO2 OST4 POLR2F POLR2G POLR2H POLR2J POLR2L POLR3H POMZP3 POP7 PPCDC RC3H2 RCE1 RPS28 RPS6KB2 RSC1A1 SMG1 SNF8 SRA1 TBC1D10B TRPM7 TSC22D4 TTC37 UBE2L3 WDR19 WDR83 YBEY YIF1A
blue	1026	816	mitochondrial ATP synthesis coupled electron transport	44	0.0539216	BIRC6 COX5A COX5B COX6A1 COX7A2 COX7B COX7C COX8A CPEB3 DAD1 FAN1 NDUFA10 NDUFA11 NDUFA12 NDUFA2 NDUFA4 NDUFA6 NDUFA7 NDUFAB1 NDUFAF2 NDUFB10 NDUFB11 NDUFB2 NDUFB3 NDUFB4 NDUFB6 NDUFB7 NDUFB8 NDUFC1 NDUFS3 NDUFS4 NDUFS5 NDUFS7 NDUFS8 NDUFV2 NDUFV3 NEK9 SDSL UQCR11 UQCRB UQCRH UQCRHL UQCRQ UROD
blue	1026	816	peptide biosynthetic process	93	0.113971	ADCK2 AIP AKR1A1 ATF4 ATF5 ATOX1 BTBD6 CALM1 CPEB4 CPSF4 DBI DDX41 DHRS4 DTYMK EIF2B4 EIF3G EIF4A3 EIF4E2 EIF4EBP1 EIF4EBP3 EIF4G3 ELOVL1 ERCC4 FUT5 GALK1 GLRX2 GPS1 HDAC3 HINT1 INO80B LYST MAML2 MCRS1 MGST3 MLF2 MRPL17 MRPL18 MRPL21 MRPL22 MRPL23 MRPL27 MRPL28 MRPL32 MRPL37 MRPL38 MRPL40 MRPL43 MRPL46 MRPL49 MRPL51 MRPL52 MRPL53 MRPL54 MRPL55 MRPS11 MRPS15 MRPS17 MRPS18C MRPS23 MRPS24 MRPS25 MRP…
blue	1026	816	amide biosynthetic process	103	0.126225	ADCK2 AIP AKR1A1 ATF4 ATF5 ATOX1 BTBD6 CALM1 CPEB4 CPSF4 DBI DDX41 DHRS4 DTYMK EIF2B4 EIF3G EIF4A3 EIF4E2 EIF4EBP1 EIF4EBP3 EIF4G3 ELOVL1 EMD ERCC4 FAN1 FUT5 GALK1 GLRX2 GPS1 GTF2F1 HDAC3 HINT1 HSPA1B INO80B LYST MAML2 MCRS1 MGST3 MLF2 MRPL17 MRPL18 MRPL21 MRPL22 MRPL23 MRPL27 MRPL28 MRPL32 MRPL37 MRPL38 MRPL40 MRPL43 MRPL46 MRPL49 MRPL51 MRPL52 MRPL53 MRPL54 MRPL55 MRPS11 MRPS15 MRPS17 MRPS18C M…
blue	1026	816	cellular protein complex disassembly	48	0.0588235	AKR1A1 APEX1 CALM1 CARHSP1 CHCHD10 CLCN6 ERCC4 GALK1 GPS1 MRPL17 MRPL18 MRPL21 MRPL22 MRPL23 MRPL27 MRPL28 MRPL32 MRPL37 MRPL38 MRPL40 MRPL43 MRPL46 MRPL49 MRPL51 MRPL52 MRPL53 MRPL54 MRPL55 MRPS11 MRPS15 MRPS17 MRPS18C MRPS23 MRPS24 MRPS25 MRPS33 MRPS34 MRPS36 MRPS5 MRPS6 MRPS7 MSRB1 PREB SYNRG TARBP2 TMUB1 TPGS1 TRPM7
blue	1026	816	cellular macromolecule catabolic process	113	0.13848	ADCK2 ANAPC11 ANKFY1 APH1A ATN1 ATXN7 B3GAT3 BBX BLOC1S1 CAPG CBX3 CDC37 CLPP CMC2 COMMD4 CPEB4 CSTB CYB5A DDT DENND4A DNAJB1 DNAJC17 DNLZ DNPEP EIF4E2 ERP29 FAM162A FIS1 GGCT HES4 HTRA2 IDH3G IFT43 INO80B ITGB1BP1 KRTCAP2 LCMT1 LOXL3 LSM7 LTBR LYST MRPL27 MTR NBL1 NCOA1 NR1I3 ORMDL2 PARD6A POLR2F POLR2H POP7 PPCDC PPP1R14B PRKAR1B PSMA7 PSMB1 PSMB2 PSMB3 PSMB5 PSMC3 PSMC3IP PSMG4 PYCARD RALA RC3…
blue	1026	816	cellular protein metabolic process	400	0.490196	AAK1 ABL2 ABT1 ACTR1B ADCK2 ADI1 AFF1 AGTRAP AIP AKR1A1 ALG1 ALG14 ALG3 ALKBH2 ALYREF ANAPC11 ANKFY1 APEX1 APH1A APPBP2 ASXL2 ATAD2B ATF4 ATF5 ATM ATN1 ATOX1 ATXN7 AUP1 B3GAT3 B3GNTL1 B4GALT7 BAD BANF1 BBX BID BIRC6 BLOC1S1 BNIP1 BRAF BRWD1 BUD31 C12orf65 CALM1 CAMLG CAPG CD2BP2 CDC37 CDK19 CDK2AP1 CDK3 CDK5 CENPM CHCHD10 CINP CLPP CMC2 COMMD4 COPS7A COPS7B COPZ1 CPEB4 CPSF4 CREBBP CSDE1 CSTB CTD…
blue	1026	816	cellular respiration	53	0.064951	BIRC6 BNIP1 COX5A COX5B COX6A1 COX7A2 COX7B COX7C COX8A CPEB3 DAD1 EVI5 FAN1 IFI27 MECR NDUFA10 NDUFA11 NDUFA12 NDUFA2 NDUFA4 NDUFA6 NDUFA7 NDUFAB1 NDUFAF2 NDUFAF3 NDUFB10 NDUFB11 NDUFB2 NDUFB3 NDUFB4 NDUFB6 NDUFB7 NDUFB8 NDUFC1 NDUFS3 NDUFS4 NDUFS5 NDUFS7 NDUFS8 NDUFV2 NDUFV3 NEK9 PDPR PRKACA SDSL SUPT4H1 TRIP11 UQCR11 UQCRB UQCRH UQCRHL UQCRQ UROD
blue	1026	816	ATP metabolic process	59	0.0723039	AAK1 BANF1 BIRC6 CHCHD2 COX5A COX5B COX6A1 COX7A2 COX7A2L COX7B COX7C COX8A CPEB3 DAD1 DNAL4 FAN1 GCC2 HAGH HTRA2 JMY NDUFA10 NDUFA11 NDUFA12 NDUFA2 NDUFA4 NDUFA6 NDUFA7 NDUFAB1 NDUFAF2 NDUFB10 NDUFB11 NDUFB2 NDUFB3 NDUFB4 NDUFB6 NDUFB7 NDUFB8 NDUFC1 NDUFS3 NDUFS4 NDUFS5 NDUFS7 NDUFS8 NDUFV2 NDUFV3 NEK9 PARL POP5 SDSL SLAIN2 TRADD TRIP11 TSR2 UQCR11 UQCRB UQCRH UQCRHL UQCRQ UROD
blue	1026	816	nucleobase-containing small molecule metabolic process	92	0.112745	AAK1 ARF5 BANF1 BIRC6 CHCHD2 COMMD1 COX5A COX5B COX6A1 COX7A2 COX7A2L COX7B COX7C COX8A CPEB3 DAD1 DCTN1 DCXR DDI2 DHPS DNAL4 DUS3L EMD FAN1 GCC2 GTF2F1 HAGH HEATR5A HIPK1 HSPA1B HTRA2 JMY MALSU1 MECR MPG MTR NDUFA10 NDUFA11 NDUFA12 NDUFA2 NDUFA4 NDUFA6 NDUFA7 NDUFAB1 NDUFAF2 NDUFB10 NDUFB11 NDUFB2 NDUFB3 NDUFB4 NDUFB6 NDUFB7 NDUFB8 NDUFC1 NDUFS3 NDUFS4 NDUFS5 NDUFS7 NDUFS8 NDUFV2 NDUFV3 NEK9 NME…
blue	1026	816	mitochondrial translational elongation	38	0.0465686	AKR1A1 ERCC4 GALK1 GPS1 MRPL17 MRPL18 MRPL21 MRPL22 MRPL23 MRPL27 MRPL28 MRPL32 MRPL37 MRPL38 MRPL40 MRPL43 MRPL46 MRPL49 MRPL51 MRPL52 MRPL53 MRPL54 MRPL55 MRPS11 MRPS15 MRPS17 MRPS18C MRPS23 MRPS24 MRPS25 MRPS33 MRPS34 MRPS36 MRPS5 MRPS6 MRPS7 MSRB1 TPGS1
blue	1026	816	mitochondrial translational termination	38	0.0465686	AKR1A1 ERCC4 GALK1 GPS1 MRPL17 MRPL18 MRPL21 MRPL22 MRPL23 MRPL27 MRPL28 MRPL32 MRPL37 MRPL38 MRPL40 MRPL43 MRPL46 MRPL49 MRPL51 MRPL52 MRPL53 MRPL54 MRPL55 MRPS11 MRPS15 MRPS17 MRPS18C MRPS23 MRPS24 MRPS25 MRPS33 MRPS34 MRPS36 MRPS5 MRPS6 MRPS7 MSRB1 TPGS1
blue	1026	816	protein modification by small protein removal	40	0.0490196	APEX1 ATAD2B ATOX1 ATXN7 AUP1 COPS7A COPS7B COPZ1 DGKH GPX4 HINT1 INO80D INO80E ISCA2 JUNB MDH1 MYCBP NRIP1 OTUD7B PARD6A PSMA7 PSMB1 PSMB2 PSMB3 PSMB5 PSMC3 PSMC3IP PSMG4 RALA RDH5 SETD2 TAF10 TAOK1 TGIF2 TNKS2 UBXN6 USP31 USP34 USP9X UXT
blue	1026	816	establishment of protein localization to organelle	65	0.0796569	ACTR1A AKR1A1 APEX1 ATN1 ATOX1 BANF1 BBX BIRC6 CAMLG DIABLO DNPEP ERI3 FKBP2 GDF9 GNPTG GSTO2 HDDC2 HINT1 IDH3G LATS1 MGA MNX1 MRPL27 MYCBP NHP2 NOP10 NXT1 OAZ1 ORMDL2 PCBD1 PFDN1 PITPNB POP5 POP7 PPCDC RABAC1 RPA3 RPS15 RPS28 RPS6KB2 SBF2 SECISBP2L SIRT6 SNRNP25 SRP19 SRP68 SRRM5 TIMM13 TIMM17A TIMM17B TIMM23 TIMM8B TIMM9 TIMMDC1 TRADD TSR2 UBE2E3 UBE4A UBL7 UXT VPS13D VPS25 VPS39 ZFPL1 ZFYVE26
blue	1026	816	establishment of protein localization to mitochondrion	26	0.0318627	AKR1A1 APEX1 BANF1 BBX BIRC6 CAMLG DNPEP ERI3 FKBP2 IDH3G LATS1 MGA PCBD1 PITPNB RPA3 SBF2 TIMM13 TIMM17A TIMM17B TIMM23 TIMM8B TIMM9 TIMMDC1 TSR2 UBE4A UBL7
blue	1026	816	nucleic acid metabolic process	380	0.465686	ABT1 ACD ACTR1A ACTR1B ADCK2 AFF1 AFF4 AGBL5 AIP AKR1A1 ALG1 ALG14 ALKBH4 ANAPC10 ANAPC11 APEX1 APH1A ARL6IP4 ARPC1A ASXL2 ATAD2B ATF2 ATF4 ATF5 ATF7IP ATG3 ATN1 ATOX1 ATP6V0C ATXN3 ATXN7 BAX BBX BCKDK BSG C12orf65 CBX3 CBY1 CCDC93 CD2BP2 CD320 CDC37 CDK2AP1 CDK3 CENPM CHCHD2 CHCHD3 CHCHD5 CISD2 CKMT1A CLPP COMMD4 COPS7A COPS7B COPZ1 CPEB4 CREB1 CREBBP CSDE1 CSTB CYB5A DBI DCXR DDX3X DDX41 DDX6 D…
blue	1026	816	mitochondrial gene expression	45	0.0551471	AKR1A1 ATOX1 CHCHD2 ERCC4 GALK1 GPS1 HINT1 HSD17B8 MAML2 MRPL17 MRPL18 MRPL21 MRPL22 MRPL23 MRPL27 MRPL28 MRPL32 MRPL37 MRPL38 MRPL40 MRPL43 MRPL46 MRPL49 MRPL51 MRPL52 MRPL53 MRPL54 MRPL55 MRPS11 MRPS15 MRPS17 MRPS18C MRPS23 MRPS24 MRPS25 MRPS33 MRPS34 MRPS36 MRPS5 MRPS6 MRPS7 MSRB1 MTHFS NDUFAB1 TPGS1
blue	1026	816	Oxidative phosphorylation	46	0.0563725	ATP6V0D1 ATP6V1E1 ATP6V1F ATXN1L COX4I1 COX5A COX5B COX6A1 COX7A2 COX7A2L COX7B COX7C COX8A CPEB3 NDUFA10 NDUFA11 NDUFA12 NDUFA2 NDUFA4 NDUFA6 NDUFA7 NDUFAB1 NDUFAF2 NDUFB10 NDUFB11 NDUFB2 NDUFB3 NDUFB4 NDUFB6 NDUFB7 NDUFB8 NDUFC1 NDUFS3 NDUFS4 NDUFS5 NDUFS7 NDUFS8 NDUFV2 NDUFV3 NEK9 UQCR11 UQCRB UQCRH UQCRHL UQCRQ UROD
blue	1026	816	RNA polymerase	9	0.0110294	POLR2F POLR2G POLR2H POLR2J POLR2L POLR3H POLR3K POMZP3 ZSCAN20
blue	1026	816	Cardiac muscle contraction	15	0.0183824	COX5A COX5B COX6A1 COX7A2 COX7A2L COX7B COX7C COX8A CPEB3 UQCR11 UQCRB UQCRH UQCRHL UQCRQ UROD
blue	1026	816	Thermogenesis	58	0.0710784	ARL6IP4 ATF4 COX17 COX4I1 COX5A COX5B COX6A1 COX7A2 COX7A2L COX7B COX7C COX8A CPEB3 CREBBP HSBP1L1 KIDINS220 MLX MTR NDUFA10 NDUFA11 NDUFA12 NDUFA2 NDUFA4 NDUFA6 NDUFA7 NDUFAB1 NDUFAF2 NDUFAF3 NDUFB1 NDUFB10 NDUFB11 NDUFB2 NDUFB3 NDUFB4 NDUFB6 NDUFB7 NDUFB8 NDUFC1 NDUFS3 NDUFS4 NDUFS5 NDUFS7 NDUFS8 NDUFV2 NDUFV3 NEK9 PRKAR1B RING1 RRP7A SLAIN2 SMG1 SP3 UQCR11 UQCRB UQCRH UQCRHL UQCRQ UROD
blue	1026	816	Retrograde endocannabinoid signaling	30	0.0367647	GNG5 GNPTAB MCRS1 NDUFA10 NDUFA11 NDUFA12 NDUFA2 NDUFA4 NDUFA6 NDUFA7 NDUFAB1 NDUFAF2 NDUFB10 NDUFB11 NDUFB2 NDUFB3 NDUFB4 NDUFB6 NDUFB7 NDUFB8 NDUFC1 NDUFS3 NDUFS4 NDUFS5 NDUFS7 NDUFS8 NDUFV2 NDUFV3 NEK9 PRKAR1B
blue	1026	816	Non-alcoholic fatty liver disease (NAFLD)	47	0.057598	ATF5 BBX BIRC6 COX5A COX5B COX6A1 COX7A2 COX7A2L COX7B COX7C COX8A CPEB3 DAD1 MMAB NDUFA10 NDUFA11 NDUFA12 NDUFA2 NDUFA4 NDUFA6 NDUFA7 NDUFAB1 NDUFAF2 NDUFB10 NDUFB11 NDUFB2 NDUFB3 NDUFB4 NDUFB6 NDUFB7 NDUFB8 NDUFC1 NDUFS3 NDUFS4 NDUFS5 NDUFS7 NDUFS8 NDUFV2 NDUFV3 NEK9 RAD23A UQCR11 UQCRB UQCRH UQCRHL UQCRQ UROD
blue	1026	816	Alzheimer disease	49	0.060049	APPBP2 BANF1 BIRC6 CAMLG CENPM COX5A COX5B COX6A1 COX7A2 COX7A2L COX7B COX7C COX8A CPEB3 DAD1 HSD17B8 MCRS1 NDUFA10 NDUFA11 NDUFA12 NDUFA2 NDUFA4 NDUFA6 NDUFA7 NDUFAB1 NDUFAF2 NDUFB10 NDUFB11 NDUFB2 NDUFB3 NDUFB4 NDUFB6 NDUFB7 NDUFB8 NDUFC1 NDUFS3 NDUFS4 NDUFS5 NDUFS7 NDUFS8 NDUFV2 NDUFV3 NEK9 UQCR11 UQCRB UQCRH UQCRHL UQCRQ UROD
blue	1026	816	Parkinson disease	46	0.0563725	COX5A COX5B COX6A1 COX7A2 COX7A2L COX7B COX7C COX8A CPEB3 DAD1 IDH3G NDUFA10 NDUFA11 NDUFA12 NDUFA2 NDUFA4 NDUFA6 NDUFA7 NDUFAB1 NDUFAF2 NDUFB10 NDUFB11 NDUFB2 NDUFB3 NDUFB4 NDUFB6 NDUFB7 NDUFB8 NDUFC1 NDUFS3 NDUFS4 NDUFS5 NDUFS7 NDUFS8 NDUFV2 NDUFV3 NEK9 PRKAR1B UBE4A UQCR11 UQCRB UQCRH UQCRHL UQCRQ UROD VPS13B
blue	1026	816	Huntington disease	56	0.0686275	BBX COX5A COX5B COX6A1 COX7A2 COX7A2L COX7B COX7C COX8A CPEB3 CREBBP CSDE1 DAD1 DCTPP1 DNASE2 NDUFA10 NDUFA11 NDUFA12 NDUFA2 NDUFA4 NDUFA6 NDUFA7 NDUFAB1 NDUFAF2 NDUFB10 NDUFB11 NDUFB2 NDUFB3 NDUFB4 NDUFB6 NDUFB7 NDUFB8 NDUFC1 NDUFS3 NDUFS4 NDUFS5 NDUFS7 NDUFS8 NDUFV2 NDUFV3 NEK9 POLR2F POLR2G POLR2H POLR2J POLR2L POLR3H REV3L SON UQCR11 UQCRB UQCRH UQCRHL UQCRQ UROD VPS13B
blue	1026	816	Mitochondrial protein import	18	0.0220588	CHCHD2 CHCHD3 CHCHD5 CHMP2A CNPY2 COX4I1 GGCT HSD17B1 IFI27 NDUFC1 SBF2 TIMM13 TIMM17A TIMM17B TIMM23 TIMM8B TIMM9 TIMMDC1
blue	1026	816	The citric acid (TCA) cycle and respiratory electron transport	52	0.0637255	BTBD6 COX17 COX5A COX5B COX6A1 COX7A2 COX7B COX7C COX8A CPEB3 DAD1 EVI5 GTF2F1 HDAC3 IFI27 NDUFA10 NDUFA11 NDUFA12 NDUFA2 NDUFA4 NDUFA6 NDUFA7 NDUFAB1 NDUFAF2 NDUFAF3 NDUFB1 NDUFB10 NDUFB11 NDUFB2 NDUFB3 NDUFB4 NDUFB6 NDUFB7 NDUFB8 NDUFC1 NDUFS3 NDUFS4 NDUFS5 NDUFS7 NDUFS8 NDUFV2 NDUFV3 NEK9 PDPR PDZD11 SUPT4H1 TK1 UQCR11 UQCRB UQCRH UQCRHL UROD
blue	1026	816	Metabolism	168	0.205882	AAK1 ADPRHL2 AIP AKR1A1 ALG1 ARF5 B3GNTL1 BAD BID BTBD6 CAMLG CDC34 CDK2AP1 CKMT1B CLASP2 CLPP COPS6 COX14 COX17 COX5A COX5B COX6A1 COX7A2 COX7B COX7C COX8A CPEB3 CSDE1 CYCS DAD1 DCTN1 DCXR DDI2 DHPS DUS3L ECE2 EDF1 EIF2B4 EMD EVI5 GADD45GIP1 GCC2 GLRX2 GMPPA GNG5 GNPTAB GRK6 GSTO2 GSTP1 GSTZ1 GTF2F1 HAGH HDAC3 HDDC2 HNRNPAB HSD17B1 HSD17B10 HSD17B8 HSPA1B IFI27 ISG20 MECR MED13L MED16 MED18 METT…
blue	1026	816	Respiratory electron transport, ATP synthesis by chemiosmotic coupling, and heat production by uncoupling proteins.	45	0.0551471	COX17 COX5A COX5B COX6A1 COX7A2 COX7B COX7C COX8A CPEB3 DAD1 EVI5 NDUFA10 NDUFA11 NDUFA12 NDUFA2 NDUFA4 NDUFA6 NDUFA7 NDUFAB1 NDUFAF2 NDUFAF3 NDUFB1 NDUFB10 NDUFB11 NDUFB2 NDUFB3 NDUFB4 NDUFB6 NDUFB7 NDUFB8 NDUFC1 NDUFS3 NDUFS4 NDUFS5 NDUFS7 NDUFS8 NDUFV2 NDUFV3 NEK9 TK1 UQCR11 UQCRB UQCRH UQCRHL UROD
blue	1026	816	Abortive elongation of HIV-1 transcript in the absence of Tat	8	0.00980392	GTF3C6 POLR2F POLR2G POLR2H POLR2J POLR2L POLR3H SYNJ1
blue	1026	816	Membrane Trafficking	59	0.0723039	ABL2 ACTR1B APC ARFGEF2 ARPC1B ASH1L BNIP1 BOD1 CAMLG CHMP6 CINP COPS7A COPS7B COPZ1 COQ5 DCTPP1 DESI1 DNLZ DYNLL1 DYNLRB1 FTSJ1 GDF9 GPR137 GPX4 HINT1 IK KIF9 KLHL15 LMAN2L LNPEP LOXL3 MAGI3 MANF NBL1 PIKFYVE PLOD3 PRELID1 PYCARD RAB1B RAB20 RABAC1 RAD23A RALGAPA1 SCAF8 SNRNP25 STX4 STX5 STXBP2 SYNRG TBC1D24 TBC1D5 TMEM199 TRAPPC2L TRAPPC3 TRAPPC5 TREX1 TRIP12 VDAC2 VPS39
blue	1026	816	MicroRNA (miRNA) biogenesis	8	0.00980392	DNAJB1 POLR2F POLR2G POLR2H POLR2J POLR2L POLR3H TBC1D10B
blue	1026	816	Transcriptional Regulation by TP53	46	0.0563725	ATF4 ATN1 BBX BIRC6 CD2BP2 CENPM COX17 COX5A COX5B COX6A1 COX7A2 COX7B COX7C COX8A CPEB3 CSDE1 DAD1 GTF3C6 HIPK3 JOSD2 LAMTOR2 LAMTOR3 LATS1 MLX MTR NDUFA6 PITPNB POLR2F POLR2G POLR2H POLR2J POLR2L POLR3H PRDX2 PRDX5 PREB PRKACA RBX1 RING1 RPL36AL SYNJ1 TAF10 TAOK1 TMSB10 TP53BP1 TPGS1
blue	1026	816	Metabolism of proteins	162	0.198529	AAK1 ACTR1B AGTRAP AIP ALG14 ALG3 ALKBH2 APEX1 APPBP2 ARFGEF2 ARID1B ATAD2B ATF5 ATP6V1E1 ATXN7 AUP1 B4GALT7 BUD31 CAMLG CDC37 COMMD4 COMT COPS7A COPS7B COPZ1 COQ5 CSDE1 DAPK3 DCTPP1 DDX3X DHRS4 DRG1 DYNLL1 DYNLRB1 EIF3G EIF4A3 EIF4EBP3 ERCC4 EVI5 FAM162A FIS1 GALK1 GNB2 GNG5 GNPTAB GPR137 GPX4 HDDC2 HES4 HINT1 INO80D INO80E ISCA2 JUNB LMAN2L LNPEP MANF MDH1 METTL23 MRPL17 MRPL18 MRPL21 MRPL22 MR…
blue	1026	816	Mitochondrial translation initiation	35	0.0428922	ERCC4 GALK1 MRPL17 MRPL18 MRPL21 MRPL22 MRPL23 MRPL27 MRPL28 MRPL32 MRPL37 MRPL38 MRPL40 MRPL43 MRPL46 MRPL49 MRPL51 MRPL52 MRPL53 MRPL54 MRPL55 MRPS11 MRPS15 MRPS17 MRPS18C MRPS23 MRPS24 MRPS25 MRPS33 MRPS34 MRPS36 MRPS5 MRPS6 MRPS7 MSRB1
blue	1026	816	Mitochondrial translation	35	0.0428922	ERCC4 GALK1 MRPL17 MRPL18 MRPL21 MRPL22 MRPL23 MRPL27 MRPL28 MRPL32 MRPL37 MRPL38 MRPL40 MRPL43 MRPL46 MRPL49 MRPL51 MRPL52 MRPL53 MRPL54 MRPL55 MRPS11 MRPS15 MRPS17 MRPS18C MRPS23 MRPS24 MRPS25 MRPS33 MRPS34 MRPS36 MRPS5 MRPS6 MRPS7 MSRB1
blue	1026	816	Mitochondrial translation elongation	35	0.0428922	ERCC4 GALK1 MRPL17 MRPL18 MRPL21 MRPL22 MRPL23 MRPL27 MRPL28 MRPL32 MRPL37 MRPL38 MRPL40 MRPL43 MRPL46 MRPL49 MRPL51 MRPL52 MRPL53 MRPL54 MRPL55 MRPS11 MRPS15 MRPS17 MRPS18C MRPS23 MRPS24 MRPS25 MRPS33 MRPS34 MRPS36 MRPS5 MRPS6 MRPS7 MSRB1
blue	1026	816	Mitochondrial translation termination	35	0.0428922	ERCC4 GALK1 MRPL17 MRPL18 MRPL21 MRPL22 MRPL23 MRPL27 MRPL28 MRPL32 MRPL37 MRPL38 MRPL40 MRPL43 MRPL46 MRPL49 MRPL51 MRPL52 MRPL53 MRPL54 MRPL55 MRPS11 MRPS15 MRPS17 MRPS18C MRPS23 MRPS24 MRPS25 MRPS33 MRPS34 MRPS36 MRPS5 MRPS6 MRPS7 MSRB1
blue	1026	816	TP53 Regulates Metabolic Genes	21	0.0257353	COX17 COX5A COX5B COX6A1 COX7A2 COX7B COX7C COX8A CPEB3 DAD1 LAMTOR2 LAMTOR3 LATS1 MLX MTR NDUFA6 PRDX2 PRDX5 PREB RING1 TP53BP1
blue	1026	816	Diseases of signal transduction	45	0.0551471	AIMP2 APEX1 APPBP2 BANF1 BRWD1 CAMLG CDK19 CLOCK CREBBP CSDE1 GTF3C6 HDDC2 HSBP1L1 MAN1A2 MAP3K1 MCRS1 MLX MTR NHP2 PFDN1 PHC3 POLR2F POLR2G POLR2H POLR2J POLR2L POLR3H PSMA7 PSMB1 PSMB2 PSMB3 PSMB5 PSMC3 PSMC3IP PSMG4 RAD23A RASAL2 RBL2 RC3H1 REL RRP7A SP3 TNRC6B ZC3HC1 ZMAT2
blue	1026	816	DNA Damage Recognition in GG-NER	10	0.0122549	COPS7A COPS7B COPZ1 GPX4 INO80D INO80E ISCA2 MDH1 RALA RC3H1
blue	1026	816	Nucleotide Excision Repair	24	0.0294118	CD2BP2 COPS7A COPS7B COPZ1 ERCC6 ERCC6L2 GPX4 INO80D INO80E ISCA2 MDH1 POLE4 POLL POLR2F POLR2G POLR2H POLR2J POLR2L POLR3H RALA RC3H1 RNF126 RPL36AL UBE2L3
blue	1026	816	Global Genome Nucleotide Excision Repair (GG-NER)	17	0.0208333	CD2BP2 COPS7A COPS7B COPZ1 ERCC6 GPX4 INO80D INO80E ISCA2 MDH1 POLE4 POLL RALA RC3H1 RNF126 RPL36AL UBE2L3
blue	1026	816	Respiratory electron transport	45	0.0551471	COX17 COX5A COX5B COX6A1 COX7A2 COX7B COX7C COX8A CPEB3 DAD1 EVI5 NDUFA10 NDUFA11 NDUFA12 NDUFA2 NDUFA4 NDUFA6 NDUFA7 NDUFAB1 NDUFAF2 NDUFAF3 NDUFB1 NDUFB10 NDUFB11 NDUFB2 NDUFB3 NDUFB4 NDUFB6 NDUFB7 NDUFB8 NDUFC1 NDUFS3 NDUFS4 NDUFS5 NDUFS7 NDUFS8 NDUFV2 NDUFV3 NEK9 TK1 UQCR11 UQCRB UQCRH UQCRHL UROD
blue	1026	816	Formation of TC-NER Pre-Incision Complex	13	0.0159314	CD2BP2 COPS7A COPS7B COPZ1 ERCC6L2 GPX4 POLR2F POLR2G POLR2H POLR2J POLR2L POLR3H RC3H1
blue	1026	816	Transcription-Coupled Nucleotide Excision Repair (TC-NER)	17	0.0208333	CD2BP2 COPS7A COPS7B COPZ1 ERCC6 ERCC6L2 GPX4 POLE4 POLL POLR2F POLR2G POLR2H POLR2J POLR2L POLR3H RC3H1 RPL36AL
blue	1026	816	Dual incision in TC-NER	13	0.0159314	CD2BP2 ERCC6 ERCC6L2 POLE4 POLL POLR2F POLR2G POLR2H POLR2J POLR2L POLR3H RC3H1 RPL36AL
blue	1026	816	Complex I biogenesis	28	0.0343137	NDUFA10 NDUFA11 NDUFA12 NDUFA2 NDUFA4 NDUFA7 NDUFAB1 NDUFAF2 NDUFAF3 NDUFB1 NDUFB10 NDUFB11 NDUFB2 NDUFB3 NDUFB4 NDUFB6 NDUFB7 NDUFB8 NDUFC1 NDUFS3 NDUFS4 NDUFS5 NDUFS7 NDUFS8 NDUFV2 NDUFV3 NEK9 TK1
blue	1026	816	PTEN Regulation	24	0.0294118	ATF4 ATOX1 HDDC2 LAMTOR2 LAMTOR3 LATS1 MCRS1 MLX MTR PHF5A PSMA7 PSMB1 PSMB2 PSMB3 PSMB5 PSMC3 PSMC3IP PSMG4 REV3L RING1 RLF STX10 TNRC6B TP53BP1
blue	1026	816	mRNA Splicing - Major Pathway	25	0.0306373	ANAPC10 C12orf65 CD320 CREB1 EIF4E2 GTF3C6 LSM7 LTBR PHKG2 POLR2F POLR2G POLR2H POLR2J POLR2L POLR3H PPP1CA PRDM15 ROCK2 SF3B1 SF3B5 SH3BGRL3 SNRPB SNRPD3 SNX17 UBE2D2
blue	1026	816	mRNA Splicing - Minor Pathway	14	0.0171569	GTF3C6 POLR2F POLR2G POLR2H POLR2J POLR2L POLR3H SF3B5 SH3BGRL3 SNRNP27 SNRPD3 SNX17 UBE2D2 ZMYM1
blue	1026	816	mRNA Splicing	27	0.0330882	ANAPC10 C12orf65 CD320 CREB1 EIF4E2 GTF3C6 LSM7 LTBR PHKG2 POLR2F POLR2G POLR2H POLR2J POLR2L POLR3H PPP1CA PRDM15 ROCK2 SF3B1 SF3B5 SH3BGRL3 SNRNP27 SNRPB SNRPD3 SNX17 UBE2D2 ZMYM1
blue	1026	816	Processing of Capped Intron-Containing Pre-mRNA	32	0.0392157	AAK1 ANAPC10 C12orf65 CD320 CREB1 EIF4E2 GTF3C6 LSM7 LTBR OAZ1 PHKG2 POLR2F POLR2G POLR2H POLR2J POLR2L POLR3H PPP1CA PRDM15 ROCK2 SF3B1 SF3B5 SH3BGRL3 SNRNP27 SNRPB SNRPD3 SNX17 TIMM10 TRADD UBE2D2 ZC3H7A ZMYM1
blue	1026	816	Translation	49	0.060049	AIP EIF3G EIF4A3 EIF4EBP3 ERCC4 GALK1 MRPL17 MRPL18 MRPL21 MRPL22 MRPL23 MRPL27 MRPL28 MRPL32 MRPL37 MRPL38 MRPL40 MRPL43 MRPL46 MRPL49 MRPL51 MRPL52 MRPL53 MRPL54 MRPL55 MRPS11 MRPS15 MRPS17 MRPS18C MRPS23 MRPS24 MRPS25 MRPS33 MRPS34 MRPS36 MRPS5 MRPS6 MRPS7 MSRB1 RPS15 RPS28 RPS6KB2 SEC31B SECISBP2L SRP19 SRP68 SRRM5 STAG1 TRPM7
blue	1026	816	DNA Repair	40	0.0490196	AFF1 ALKBH4 APH1A ATN1 CD2BP2 COPS7A COPS7B COPZ1 EMG1 ERCC6 ERCC6L2 FASTK GPX4 HES4 INO80D INO80E ISCA2 MDH1 MGST2 MPST NUBP2 PARL POLE4 POLL POLR2E POLR2F POLR2G POLR2H POLR2J POLR2L POLR3H PQBP1 RALA RC3H1 RFNG RNF126 RPL36AL SLAIN2 TP53I3 UBE2L3
blue	1026	816	Gene expression (Transcription)	114	0.139706	AAK1 AGBL5 ANAPC10 ARL6IP4 ATF4 ATN1 ATXN7 BBX BIRC6 CAMLG CBY1 CD2BP2 CENPM COX17 COX5A COX5B COX6A1 COX7A2 COX7B COX7C COX8A CPEB3 CREB1 CREBBP CSDE1 DAD1 DNAJB1 EIF4E2 ERCC6L2 GTF3C6 GUK1 HDDC2 HIPK3 JOSD2 KANSL3 LAMTOR2 LAMTOR3 LATS1 LSM3 MAN1A2 MCRS1 MED18 MGMT MLX MTR NDUFA6 NR1H2 NR1I3 NR2C2 NRIP1 PHF5A PITPNB POLR2F POLR2G POLR2H POLR2J POLR2L POLR3H POLR3K POMZP3 PRDX2 PRDX5 PREB PRKACA …
blue	1026	816	Signaling by FGFR2 IIIa TM	7	0.00857843	GTF3C6 POLR2F POLR2G POLR2H POLR2J POLR2L POLR3H
blue	1026	816	Regulation of PTEN gene transcription	13	0.0159314	ATF4 ATOX1 HDDC2 LAMTOR2 LAMTOR3 LATS1 MCRS1 MLX MTR PHF5A REV3L RING1 RLF
blue	1026	816	Metabolism of RNA	69	0.0845588	AAK1 ANAPC10 C12orf65 CD2BP2 CD320 CREB1 DENND4A EBP EIF4E2 ENDOV FAM162A FUT5 GEMIN6 GFER GTF3C6 HSD17B8 HTRA2 INO80B LAMTOR1 LSM3 LSM7 LTBR NMB NOL12 NOL3 NPM3 OAZ1 OST4 PHKG2 POLR2F POLR2G POLR2H POLR2J POLR2L POLR3H POP7 PPCDC PPP1CA PRDM15 PSMA7 PSMB1 PSMB2 PSMB3 PSMB5 PSMC3 PSMC3IP PSMG4 ROCK2 RPS15 RPS28 RPS6KB2 RSC1A1 SF3B1 SF3B5 SH3BGRL3 SNAPC2 SNRNP27 SNRPB SNRPD3 SNX17 TIMM10 TRADD TRP…
blue	1026	816	Protein localization	22	0.0269608	CHCHD2 CHCHD3 CHCHD5 CHMP2A CNPY2 COX4I1 DIABLO GGCT GSTO2 HSD17B1 IFI27 NDUFC1 SBF2 TIMM13 TIMM17A TIMM17B TIMM23 TIMM8B TIMM9 TIMMDC1 UBE2E3 UXT
royalblue	146	29	axoneme assembly	13	0.448276	CCDC40 CCDC65 DNAH7 DNAI1 DNAI2 DNAL1 DNALI1 GMNC IFT81 RSPH9 SPAG17 SPEF1
royalblue	146	29	outer dynein arm assembly	5	0.172414	CCDC40 DNAI2 DNAL1 DNALI1
royalblue	146	29	inner dynein arm assembly	4	0.137931	CCDC65 DNAI1 GMNC
royalblue	146	29	motile cilium assembly	3	0.103448	CCDC65 SPAG17
royalblue	146	29	cilium assembly	24	0.827586	CCDC40 CCDC65 DNAH7 DNAI1 DNAI2 DNAL1 DNALI1 GMNC HYDIN IFT81 KIF27 MUC19 NOTCH1 NPHP1 OSCP1 RSPH4A RSPH9 SPAG17 SPEF1 TEKT1 TEKT4 TSC1 ZMYND10
royalblue	146	29	cilium-dependent cell motility	6	0.206897	DNAH7 DNAI1 SPAG17 TAPT1 TEKT4 TSC1
royalblue	146	29	cilium movement involved in cell motility	3	0.103448	SPAG17 TEKT4 TSC1
royalblue	146	29	axonemal dynein complex assembly	9	0.310345	CCDC40 CCDC65 DNAH7 DNAI1 DNAI2 DNAL1 DNALI1 GMNC
royalblue	146	29	negative regulation of oxidative stress-induced cell death	3	0.103448	NOTCH1 ROPN1L TTC30B
royalblue	146	29	Diseases associated with O-glycosylation of proteins	3	0.103448	CCDC114 NME5 NPHP1
darkred	136	72	syncytium formation by plasma membrane fusion	3	0.0416667	ADAMTS12 CDH11 ELN
darkred	136	72	skeletal system development	28	0.388889	ADAMTS2 ADAMTSL4 BMP8A C1QTNF6 CHPF COL11A1 COL12A1 COL16A1 COL1A2 COL3A1 COL5A1 COL5A3 COL6A2 COL6A3 COL8A1 EHD2 FAP ITGA11 LOXL1 LTBP2 MMP2 NID2 PXDN SHC1 SPARC SPON2 THBS2 VASN
darkred	136	72	formation of primary germ layer	13	0.180556	COL12A1 COL16A1 COL5A2 COL5A3 COL6A2 COL8A2 FYN ITGA11 ITGB5 LOX MMP2 NID2 SPARC
darkred	136	72	epithelial to mesenchymal transition	9	0.125	COL1A2 ITGA11 LOXL2 LTBP2 PLAU SPARC VASN WNT2
darkred	136	72	endochondral ossification	3	0.0416667	COL1A2 MMP2 PXDN
darkred	136	72	chondrocyte differentiation	12	0.166667	ADAMTS2 ADAMTSL4 COL12A1 COL16A1 COL6A2 COL6A3 COL8A1 EHD2 LTBP2 PXDN SHC1 THBS2
darkred	136	72	chondrocyte development	9	0.125	COL12A1 COL16A1 COL6A2 COL6A3 COL8A1 EHD2 PXDN SHC1 THBS2
darkred	136	72	aortic valve morphogenesis	3	0.0416667	FAM20C SPARC VASN
darkred	136	72	endochondral bone growth	5	0.0694444	COL16A1 COL6A2 COL6A3 COL8A1 EHD2
darkred	136	72	growth plate cartilage chondrocyte morphogenesis	4	0.0555556	COL16A1 COL6A2 COL6A3 COL8A1
darkred	136	72	chondrocyte development involved in endochondral bone morphogenesis	5	0.0694444	COL16A1 COL6A2 COL6A3 COL8A1 SHC1
darkred	136	72	metalloendopeptidase activity	10	0.138889	ADAMTS12 ADAMTS2 ADAMTS7 ADAMTSL4 BMP8A FN1 MMP2 NID2 TIMP3 TWIST1
darkred	136	72	protein-lysine 6-oxidase activity	3	0.0416667	LOXL1 LOXL2 LTBP2
darkred	136	72	cell-substrate junction assembly	6	0.0833333	COL1A1 FYN FZD8 ITGA11 ITGB5 MMP2
darkred	136	72	transforming growth factor beta receptor signaling pathway	10	0.138889	ADAMTS12 CDH11 COL3A1 COL5A1 INHBA LOX LOXL1 MFGE8 RCN3 WNT2
darkred	136	72	metallopeptidase activity	12	0.166667	ADAMTS12 ADAMTS2 ADAMTS7 ADAMTSL4 ANTXR1 BMP1 BMP8A FN1 MMP2 NID2 TIMP3 TWIST1
darkred	136	72	regulation of epithelial to mesenchymal transition	7	0.0972222	COL1A2 ITGA11 LTBP2 PLAU SPARC VASN WNT2
darkred	136	72	positive regulation of epithelial to mesenchymal transition	5	0.0694444	COL1A2 LTBP2 PLAU SPARC VASN
darkred	136	72	peptidyl-lysine oxidation	3	0.0416667	LOXL1 LOXL2 LTBP2
darkred	136	72	lung development	9	0.125	ADAMTS7 HTRA1 LOXL1 LOXL2 MMP2 PLAU SDC2 SPON2
darkred	136	72	cellular response to nutrient	5	0.0694444	CHPF COL1A2 FZD8 ITGA11 PXDN
darkred	136	72	regulation of chondrocyte differentiation	4	0.0555556	ADAMTS2 ADAMTSL4 LTBP2 PXDN
darkred	136	72	endodermal cell differentiation	12	0.166667	COL12A1 COL16A1 COL5A2 COL5A3 COL6A2 COL8A2 FYN ITGA11 ITGB5 LOX MMP2 NID2
darkred	136	72	wound healing, spreading of cells	3	0.0416667	COL5A2 ITGB5 PLAU
darkred	136	72	skeletal system morphogenesis	13	0.180556	BMP8A COL12A1 COL16A1 COL1A2 COL6A2 COL6A3 COL8A1 ITGA11 MMP2 NID2 PXDN SHC1 VASN
darkred	136	72	embryonic skeletal system development	6	0.0833333	COL12A1 COL1A2 MMP2 PXDN THBS2 VASN
darkred	136	72	regulation of membrane protein ectodomain proteolysis	3	0.0416667	ADAMTS12 TIMP3 TWIST1
darkred	136	72	cartilage development	18	0.25	ADAMTS2 ADAMTSL4 BMP8A C1QTNF6 CHPF COL12A1 COL16A1 COL1A2 COL6A2 COL6A3 COL8A1 EHD2 ITGA11 LTBP2 PXDN SHC1 SPARC THBS2
darkred	136	72	regulation of focal adhesion assembly	4	0.0555556	COL1A1 FZD8 ITGA11 MMP2
darkred	136	72	cardiac epithelial to mesenchymal transition	3	0.0416667	SPARC VASN
darkred	136	72	bone trabecula formation	3	0.0416667	COL1A2 ITGA11 NID2
darkred	136	72	bone development	14	0.194444	CHPF COL16A1 COL1A2 COL6A2 COL6A3 COL8A1 FAP LOXL1 MMP2 PXDN SHC1 SPON2 THBS2 VASN
darkred	136	72	bone morphogenesis	9	0.125	COL16A1 COL1A2 COL6A2 COL6A3 COL8A1 MMP2 PXDN SHC1 VASN
darkred	136	72	cartilage development involved in endochondral bone morphogenesis	6	0.0833333	COL16A1 COL1A2 COL6A2 COL6A3 COL8A1 SHC1
darkred	136	72	cartilage morphogenesis	5	0.0694444	COL16A1 COL6A2 COL6A3 COL8A1 SPARC
darkred	136	72	regulation of cartilage development	7	0.0972222	ADAMTS2 ADAMTSL4 BMP8A CHPF ITGA11 LTBP2 PXDN
darkred	136	72	positive regulation of cartilage development	3	0.0416667	BMP8A LTBP2 PXDN
darkred	136	72	negative regulation of cartilage development	4	0.0555556	ADAMTS2 ADAMTSL4 CHPF ITGA11
darkred	136	72	protein heterotrimerization	5	0.0694444	CALU COL1A2 COL3A1 COL6A2 COL6A3
darkred	136	72	cellular response to amino acid stimulus	8	0.111111	COL1A1 COL1A2 COL3A1 COL5A1 COL5A3 COL6A2 FZD8 NID2
darkred	136	72	cellular response to transforming growth factor beta stimulus	16	0.222222	ADAMTS12 CDH11 COL1A2 COL3A1 COL5A1 FZD8 INHBA ITGA11 LOX LOXL1 MFGE8 P4HA3 PXDN RCN3 WNT2
darkred	136	72	regulation of metallopeptidase activity	3	0.0416667	BMP1 TIMP3 TWIST1
darkred	136	72	Focal adhesion	12	0.166667	COL1A2 COL3A1 COL6A2 COL6A3 COL8A1 FYN FZD8 ITGA5 ITGB5 LOX SNAI1 TIMP2
darkred	136	72	ECM-receptor interaction	10	0.138889	COL1A2 COL3A1 COL6A2 COL6A3 COL8A1 FYN ITGA5 ITGB5 LOX TIMP2
darkred	136	72	AGE-RAGE signaling pathway in diabetic complications	6	0.0833333	COL1A2 COL3A1 COL5A1 FYN NID2 P4HA3
darkred	136	72	Protein digestion and absorption	13	0.180556	COL11A1 COL12A1 COL16A1 COL1A2 COL3A1 COL5A1 COL5A2 COL5A3 COL6A1 COL6A2 COL6A3 COL8A1 FAM20C
darkred	136	72	Bacterial invasion of epithelial cells	3	0.0416667	FYN ITGB5 SNAI1
darkred	136	72	Amoebiasis	4	0.0555556	COL1A2 COL3A1 COL5A1 FYN
darkred	136	72	Proteoglycans in cancer	10	0.138889	FYN HEG1 ITGB5 LOX NID2 POSTN SERPINH1 TWIST1 VASN
darkred	136	72	Arrhythmogenic right ventricular cardiomyopathy (ARVC)	3	0.0416667	ITGA5 ITGB5 LOX
darkred	136	72	GPVI-mediated activation cascade	4	0.0555556	COL1A2 COL3A1 FZD8 PLAU
darkred	136	72	Platelet degranulation	6	0.0833333	CD109 CDH11 EHD2 FYN SPON2 TWIST1
darkred	136	72	Collagen degradation	17	0.236111	COL11A1 COL12A1 COL16A1 COL1A1 COL1A2 COL3A1 COL5A1 COL5A2 COL5A3 COL6A1 COL6A2 COL6A3 COL8A1 COL8A2 ECM1 MMP2 NID2
darkred	136	72	Degradation of the extracellular matrix	22	0.305556	BMP8A COL11A1 COL12A1 COL16A1 COL1A1 COL1A2 COL3A1 COL5A1 COL5A2 COL5A3 COL6A1 COL6A2 COL6A3 COL8A1 COL8A2 ECM1 FAM20C FYN INHBA MMP2 NID2 TIMP3
darkred	136	72	Extracellular matrix organization	37	0.513889	ADAMTS12 ADAMTS7 BMP8A COL11A1 COL12A1 COL16A1 COL1A1 COL1A2 COL3A1 COL5A1 COL5A2 COL5A3 COL6A1 COL6A2 COL6A3 COL8A1 COL8A2 ECM1 FAM20C FYN INHBA ITGA5 ITGB5 LOX LOXL1 LOXL2 LTBP2 MFGE8 MMP2 NID2 NOX4 PDPN RCN3 SERPINH1 SHC1 SPON2 TIMP3
darkred	136	72	Collagen formation	23	0.319444	ADAMTS7 BMP8A COL11A1 COL12A1 COL16A1 COL1A1 COL1A2 COL3A1 COL5A1 COL5A2 COL5A3 COL6A1 COL6A2 COL6A3 COL8A1 COL8A2 ECM1 LOXL1 LOXL2 LTBP2 PDPN RCN3 SHC1
darkred	136	72	Elastic fibre formation	8	0.111111	FAM20C FYN ITGB5 LOX LOXL1 LOXL2 LTBP2 MFGE8
darkred	136	72	Activation of Matrix Metalloproteinases	3	0.0416667	MMP2 NID2 TIMP3
darkred	136	72	Collagen biosynthesis and modifying enzymes	19	0.263889	ADAMTS7 BMP8A COL11A1 COL12A1 COL16A1 COL1A1 COL1A2 COL3A1 COL5A1 COL5A2 COL5A3 COL6A1 COL6A2 COL6A3 COL8A1 COL8A2 ECM1 PDPN SHC1
darkred	136	72	Chondroitin sulfate/dermatan sulfate metabolism	3	0.0416667	CHSY3 COL10A1 SERPINH1
darkred	136	72	Signaling by PDGF	8	0.111111	COL5A1 COL5A2 COL5A3 COL6A1 COL6A2 COL6A3 COL8A1 TIMP2
darkred	136	72	Assembly of collagen fibrils and other multimeric structures	19	0.263889	BMP8A COL11A1 COL12A1 COL16A1 COL1A2 COL3A1 COL5A1 COL5A2 COL5A3 COL6A1 COL6A2 COL6A3 COL8A1 COL8A2 ECM1 LOXL1 LOXL2 LTBP2 RCN3
darkred	136	72	Cell surface interactions at the vascular wall	7	0.0972222	COL1A2 COL3A1 FYN FZD8 ITGB5 SERPINH1 SNAI1
darkred	136	72	Molecules associated with elastic fibres	4	0.0555556	FAM20C FYN LOX MFGE8
darkred	136	72	Integrin cell surface interactions	17	0.236111	COL11A1 COL1A1 COL1A2 COL3A1 COL5A1 COL5A2 COL5A3 COL6A1 COL6A2 COL6A3 COL8A1 COL8A2 ECM1 FYN ITGA5 ITGB5 LOX
darkred	136	72	Binding and Uptake of Ligands by Scavenger Receptors	4	0.0555556	COL1A2 COL3A1 COL5A1 SPON2
darkred	136	72	Anchoring fibril formation	3	0.0416667	BMP8A COL1A2 COL3A1
darkred	136	72	Crosslinking of collagen fibrils	7	0.0972222	BMP8A COL1A2 COL3A1 LOXL1 LOXL2 LTBP2 RCN3
darkred	136	72	Syndecan interactions	9	0.125	COL1A2 COL3A1 COL5A1 COL5A2 COL5A3 COL6A1 FYN LOX SERPINH1
darkred	136	72	Non-integrin membrane-ECM interactions	11	0.152778	COL11A1 COL12A1 COL1A2 COL3A1 COL5A1 COL5A2 COL5A3 COL6A1 FYN LOX SERPINH1
darkred	136	72	ECM proteoglycans	12	0.166667	COL1A2 COL3A1 COL5A1 COL5A2 COL5A3 COL6A1 COL6A2 COL6A3 COL8A1 FYN LOX SPON2
darkred	136	72	Scavenging by Class A Receptors	3	0.0416667	COL1A2 COL3A1 COL5A1
darkred	136	72	NCAM signaling for neurite out-growth	8	0.111111	COL5A1 COL5A2 COL5A3 COL6A1 COL6A2 COL6A3 COL8A1 FZD8
darkred	136	72	Diseases of glycosylation	7	0.0972222	ADAMTS2 ADAMTS7 ADAMTSL4 AEBP1 SERPINH1 SULF1 TIMP2
darkred	136	72	Regulation of Insulin-like Growth Factor (IGF) transport and uptake by Insulin-like Growth Factor Binding Proteins (IGFBPs)	6	0.0833333	CD109 FAP FYN MMP14 NID2 SERPINH1
darkred	136	72	Diseases associated with O-glycosylation of proteins	6	0.0833333	ADAMTS2 ADAMTS7 ADAMTSL4 AEBP1 SULF1 TIMP2
darkred	136	72	NCAM1 interactions	7	0.0972222	COL5A1 COL5A2 COL5A3 COL6A1 COL6A2 COL6A3 COL8A1
darkred	136	72	Defective B3GALTL causes Peters-plus syndrome (PpS)	6	0.0833333	ADAMTS2 ADAMTS7 ADAMTSL4 AEBP1 SULF1 TIMP2
darkred	136	72	O-linked glycosylation	6	0.0833333	ADAMTS2 ADAMTS7 ADAMTSL4 AEBP1 SULF1 TIMP2
darkred	136	72	O-glycosylation of TSR domain-containing proteins	6	0.0833333	ADAMTS2 ADAMTS7 ADAMTSL4 AEBP1 SULF1 TIMP2
darkred	136	72	Signaling by MET	9	0.125	COL12A1 COL1A2 COL3A1 COL5A1 COL5A2 COL5A3 COL6A1 FYN SNAI1
darkred	136	72	Platelet Adhesion to exposed collagen	3	0.0416667	COL1A2 COL3A1 FZD8
darkred	136	72	Platelet activation, signaling and aggregation	11	0.152778	CD109 CDH11 COL1A2 COL3A1 EHD2 FYN FZD8 PLAU SNAI1 SPON2 TWIST1
darkred	136	72	Response to elevated platelet cytosolic Ca2+	6	0.0833333	CD109 CDH11 EHD2 FYN SPON2 TWIST1
darkred	136	72	Platelet Aggregation (Plug Formation)	4	0.0555556	COL1A2 COL3A1 FYN SNAI1
darkred	136	72	MET activates PTK2 signaling	8	0.111111	COL12A1 COL1A2 COL3A1 COL5A1 COL5A2 COL5A3 COL6A1 FYN
darkred	136	72	MET promotes cell motility	8	0.111111	COL12A1 COL1A2 COL3A1 COL5A1 COL5A2 COL5A3 COL6A1 FYN
darkred	136	72	Collagen chain trimerization	15	0.208333	COL11A1 COL12A1 COL16A1 COL1A1 COL1A2 COL3A1 COL5A1 COL5A2 COL5A3 COL6A1 COL6A2 COL6A3 COL8A1 COL8A2 ECM1
darkred	136	72	Post-translational protein phosphorylation	5	0.0694444	CD109 FAP FYN MMP14 SERPINH1
darkgreen	130	20	glycosaminoglycan catabolic process	4	0.2	MAT1A NCK2 SFTPD
darkgreen	130	20	lysosome organization	3	0.15	COL9A1 GPC1 NCK2
darkgreen	130	20	negative regulation of protein oligomerization	3	0.15	ANGPTL3 CLVS2 GPC1
darkgreen	130	20	Lysosome	6	0.3	ATP6V0A1 CLU FN3K GPC1 NCK2
darkgreen	130	20	Heparan sulfate/heparin (HS-GAG) metabolism	4	0.2	MAT1A NCK2 SFTPD
darkgreen	130	20	Gamma carboxylation, hypusine formation and arylsulfatase activation	3	0.15	ATP6V0A1 FURIN GBA
darkgreen	130	20	Plasma lipoprotein assembly, remodeling, and clearance	3	0.15	ANGPTL3 ARSA GBA
darkgreen	130	20	Signaling by PDGF	3	0.15	CTSH GBA NHLRC1
darkgreen	130	20	HS-GAG degradation	4	0.2	MAT1A NCK2 SFTPD
darkgreen	130	20	Diseases of carbohydrate metabolism	3	0.15	NCK2 SDC4
darkgreen	130	20	Diseases of metabolism	5	0.25	NAGLU NCK2 SDC4 SGSH
darkgreen	130	20	Metabolism of fat-soluble vitamins	3	0.15	ALB MAT1A SFTPD
darkgreen	130	20	Plasma lipoprotein remodeling	3	0.15	ANGPTL3 ARSA GBA
darkgreen	130	20	Retinoid metabolism and transport	3	0.15	ALB MAT1A SFTPD
darkturquoise	129	24	polysaccharide biosynthetic process	4	0.166667	AP2A1 AP2S1 GYS1 HNRNPL
darkturquoise	129	24	glycogen metabolic process	4	0.166667	AP2A1 DHX34 GYS1 HNRNPL
darkturquoise	129	24	amyloid-beta formation	3	0.125	DHX34 GYS1 PSMC4
darkturquoise	129	24	negative regulation of mRNA metabolic process	5	0.208333	EGLN2 LIN37 SAE1 U2AF2 UBE2M
darkturquoise	129	24	regulation of protein targeting	5	0.208333	AP2A1 GYS1 PAK4 PSENEN SUPT5H
darkturquoise	129	24	positive regulation of protein targeting to mitochondrion	3	0.125	GYS1 PSENEN SUPT5H
darkturquoise	129	24	Renal cell carcinoma	3	0.125	AP2A1 GSK3A PDCD5
darkturquoise	129	24	Downstream signaling events of B Cell Receptor (BCR)	4	0.166667	DHX34 NUCB1 PSMD8 RBM42
darkturquoise	129	24	Activation of NF-kappaB in B cells	3	0.125	NUCB1 PSMD8 RBM42
darkturquoise	129	24	Regulation of Hypoxia-inducible Factor (HIF) by oxygen	3	0.125	GSK3A PSMD8 RBM42
darkturquoise	129	24	Oxygen-dependent proline hydroxylation of Hypoxia-inducible Factor Alpha	3	0.125	GSK3A PSMD8 RBM42
darkturquoise	129	24	Plasma lipoprotein assembly, remodeling, and clearance	3	0.125	AP2S1 CALM3 NFKBIB
darkturquoise	129	24	AKT phosphorylates targets in the cytosol	3	0.125	AKT2 AP2A1 GYS1
darkturquoise	129	24	Cellular response to hypoxia	3	0.125	GSK3A PSMD8 RBM42
darkturquoise	129	24	EPH-ephrin mediated repulsion of cells	3	0.125	AP2S1 CALM3 PSMC4
darkturquoise	129	24	PCP/CE pathway	4	0.166667	AP2S1 CALM3 PSMD8 RBM42
darkturquoise	129	24	Dectin-1 mediated noncanonical NF-kB signaling	3	0.125	PSMD8 RBM42
darkturquoise	129	24	Constitutive Signaling by AKT1 E17K in Cancer	3	0.125	AKT2 AP2A1 GYS1
darkturquoise	129	24	NIK-->noncanonical NF-kB signaling	3	0.125	PSMD8 RBM42
darkturquoise	129	24	Cyclin E associated events during G1/S transition	4	0.166667	AP2A1 LSR PSMD8 RBM42
darkturquoise	129	24	Cyclin A:Cdk2-associated events at S phase entry	4	0.166667	AP2A1 LSR PSMD8 RBM42
darkturquoise	129	24	Regulation of PTEN stability and activity	3	0.125	AP2A1 PSMD8 RBM42
darkturquoise	129	24	LDL clearance	3	0.125	AP2S1 CALM3 NFKBIB
darkturquoise	129	24	Plasma lipoprotein clearance	3	0.125	AP2S1 CALM3 NFKBIB
darkgrey	127	38	regulation of receptor internalization	4	0.105263	ASCC3 CDC27 NDEL1 SLC25A11
darkgrey	127	38	tRNA export from nucleus	3	0.0789474	NUP98 PDS5A RILP
darkgrey	127	38	melanin biosynthetic process	3	0.0789474	DHX9 RILP TMEM173
darkgrey	127	38	ATP-dependent 3'-5' DNA helicase activity	3	0.0789474	BARD1 FANCM HSPB1
darkgrey	127	38	regulation of viral transcription	4	0.105263	CD63 FANCM KCTD11 UHMK1
darkgrey	127	38	regulation of nucleocytoplasmic transport	7	0.184211	CCNT1 CTNS FANCM RANBP2 XPO1 XPO4
darkgrey	127	38	nuclear export	11	0.289474	CCNT1 CTDNEP1 CTNS FANCM NUP98 PDS5A RANBP2 RILP XPO1 XPO4
darkgrey	127	38	Wnt signaling pathway, planar cell polarity pathway	6	0.157895	ASCC3 PRKDC PSME4 PTPN11 SCYL2 UHMK1
darkgrey	127	38	intracellular transport of virus	4	0.105263	NUP98 PDS5A RILP XPO4
darkgrey	127	38	ruffle assembly	3	0.0789474	KCTD11 NUP160 PRKDC
darkgrey	127	38	regulation of corticosteroid hormone secretion	3	0.0789474	LGALS1 LY6E RANBP2
darkgrey	127	38	ISG15 antiviral mechanism	3	0.0789474	NUP98 PDS5A RILP
darkgrey	127	38	Amplification of signal from the kinetochores	5	0.131579	NUP160 NUP98 PDS5A RILP XPO4
darkgrey	127	38	Amplification of signal from unattached kinetochores via a MAD2 inhibitory signal	5	0.131579	NUP160 NUP98 PDS5A RILP XPO4
darkgrey	127	38	Transport of the SLBP independent Mature mRNA	3	0.0789474	NUP98 PDS5A RILP
darkgrey	127	38	Transport of the SLBP Dependant Mature mRNA	3	0.0789474	NUP98 PDS5A RILP
darkgrey	127	38	Transport of Mature mRNA Derived from an Intronless Transcript	4	0.105263	CTDNEP1 NUP98 PDS5A RILP
darkgrey	127	38	Transport of Mature mRNAs Derived from Intronless Transcripts	4	0.105263	CTDNEP1 NUP98 PDS5A RILP
darkgrey	127	38	Transport of Mature mRNA derived from an Intron-Containing Transcript	3	0.0789474	NUP98 PDS5A RILP
darkgrey	127	38	Host Interactions of HIV factors	7	0.184211	CD63 NUP98 PDS5A PSME4 PTPN11 RILP XPO4
darkgrey	127	38	Rev-mediated nuclear export of HIV RNA	4	0.105263	NUP98 PDS5A RILP XPO4
darkgrey	127	38	Host Interactions with Influenza Factors	3	0.0789474	NUP98 PDS5A RILP
darkgrey	127	38	Transport of Ribonucleoproteins into the Host Nucleus	3	0.0789474	NUP98 PDS5A RILP
darkgrey	127	38	Export of Viral Ribonucleoproteins from Nucleus	4	0.105263	NUP98 PDS5A RILP XPO4
darkgrey	127	38	NS1 Mediated Effects on Host Pathways	3	0.0789474	NUP98 PDS5A RILP
darkgrey	127	38	Viral Messenger RNA Synthesis	3	0.0789474	NUP98 PDS5A RILP
darkgrey	127	38	NEP/NS2 Interacts with the Cellular Export Machinery	4	0.105263	NUP98 PDS5A RILP XPO4
darkgrey	127	38	Regulation of Glucokinase by Glucokinase Regulatory Protein	3	0.0789474	NUP98 PDS5A RILP
darkgrey	127	38	Autodegradation of Cdh1 by Cdh1:APC/C	3	0.0789474	ARRB2 CPSF2 PSME4
darkgrey	127	38	APC/C-mediated degradation of cell cycle proteins	4	0.105263	ARRB2 CPSF2 PSME4 PTPN11
darkgrey	127	38	APC/C:Cdc20 mediated degradation of Securin	4	0.105263	ARRB2 CPSF2 PSME4 PTPN11
darkgrey	127	38	APC/C:Cdh1 mediated degradation of Cdc20 and other APC/C:Cdh1 targeted proteins in late mitosis/early G1	4	0.105263	ARRB2 CPSF2 PSME4 PTPN11
darkgrey	127	38	Cdc20:Phospho-APC/C mediated degradation of Cyclin A	4	0.105263	ARRB2 CPSF2 PSME4 PTPN11
darkgrey	127	38	Interactions of Vpr with host cellular proteins	3	0.0789474	NUP98 PDS5A RILP
darkgrey	127	38	Regulation of APC/C activators between G1/S and early anaphase	4	0.105263	ARRB2 CPSF2 PSME4 PTPN11
darkgrey	127	38	APC/C:Cdc20 mediated degradation of mitotic proteins	4	0.105263	ARRB2 CPSF2 PSME4 PTPN11
darkgrey	127	38	Activation of APC/C and APC/C:Cdc20 mediated degradation of mitotic proteins	4	0.105263	ARRB2 CPSF2 PSME4 PTPN11
darkgrey	127	38	Interactions of Rev with host cellular proteins	4	0.105263	NUP98 PDS5A RILP XPO4
darkgrey	127	38	APC:Cdc20 mediated degradation of cell cycle proteins prior to satisfation of the cell cycle checkpoint	4	0.105263	ARRB2 CPSF2 PSME4 PTPN11
darkgrey	127	38	Nuclear import of Rev protein	3	0.0789474	NUP98 PDS5A RILP
darkgrey	127	38	Vpr-mediated nuclear import of PICs	3	0.0789474	NUP98 PDS5A RILP
darkgrey	127	38	Cytosolic sensors of pathogen-associated DNA	3	0.0789474	FANCM PSMB6 TNFRSF1A
darkgrey	127	38	snRNP Assembly	3	0.0789474	NUP98 PDS5A RILP
darkgrey	127	38	Metabolism of non-coding RNA	3	0.0789474	NUP98 PDS5A RILP
darkgrey	127	38	Separation of Sister Chromatids	10	0.263158	ARRB2 CPSF2 NUP160 NUP98 PDS5A PFN1 PSME4 PTPN11 RILP XPO4
darkgrey	127	38	Resolution of Sister Chromatid Cohesion	6	0.157895	NUP160 NUP98 PDS5A PFN1 RILP XPO4
darkgrey	127	38	Mitotic Metaphase and Anaphase	10	0.263158	ARRB2 CPSF2 NUP160 NUP98 PDS5A PFN1 PSME4 PTPN11 RILP XPO4
darkgrey	127	38	Nuclear Envelope Breakdown	4	0.105263	CTDSPL2 NUP98 PDS5A RILP
darkgrey	127	38	SUMOylation of ubiquitinylation proteins	3	0.0789474	NUP98 PDS5A RILP
darkgrey	127	38	Nuclear Pore Complex (NPC) Disassembly	3	0.0789474	NUP98 PDS5A RILP
darkgrey	127	38	Regulation of HSF1-mediated heat shock response	3	0.0789474	NUP98 PDS5A RILP
darkgrey	127	38	SUMOylation of SUMOylation proteins	3	0.0789474	NUP98 PDS5A RILP
darkgrey	127	38	PCP/CE pathway	4	0.105263	ASCC3 PRKDC PSME4 PTPN11
darkgrey	127	38	AUF1 (hnRNP D0) binds and destabilizes mRNA	3	0.0789474	INPP5K PSME4 PTPN11
darkgrey	127	38	Regulation of mRNA stability by proteins that bind AU-rich elements	4	0.105263	INPP5K PSME4 PTPN11 XPO4
darkgrey	127	38	Regulation of mitotic cell cycle	4	0.105263	ARRB2 CPSF2 PSME4 PTPN11
darkgrey	127	38	SUMOylation of chromatin organization proteins	3	0.0789474	NUP98 PDS5A RILP
darkgrey	127	38	SUMOylation of RNA binding proteins	3	0.0789474	NUP98 PDS5A RILP
darkgrey	127	38	SUMOylation of DNA replication proteins	3	0.0789474	NUP98 PDS5A RILP
darkgrey	127	38	RHO GTPases Activate Formins	7	0.184211	ANAPC1 NUP160 NUP98 PDS5A PRKDC RILP XPO4
darkgrey	127	38	MAPK6/MAPK4 signaling	4	0.105263	INPP5K PSME4 PTPN11 XPO4
darkgrey	127	38	tRNA processing in the nucleus	3	0.0789474	NUP98 PDS5A RILP
darkgrey	127	38	Mitotic Anaphase	10	0.263158	ARRB2 CPSF2 NUP160 NUP98 PDS5A PFN1 PSME4 PTPN11 RILP XPO4
darkgrey	127	38	CDK-mediated phosphorylation and removal of Cdc6	4	0.105263	ARRB2 CPSF2 PSME4 PTPN11
darkgrey	127	38	Switching of origins to a post-replicative state	4	0.105263	ARRB2 CPSF2 PSME4 PTPN11
darkgrey	127	38	Mitotic Spindle Checkpoint	7	0.184211	ARRB2 CPSF2 NUP160 NUP98 PDS5A RILP XPO4
darkgrey	127	38	Glycolysis	3	0.0789474	NUP98 PDS5A RILP
darkgrey	127	38	Glucose metabolism	4	0.105263	NUP98 PDS5A RILP SLC9A3R2
darkgrey	127	38	Transport of Mature Transcript to Cytoplasm	4	0.105263	CTDNEP1 NUP98 PDS5A RILP
orange	124	22	detection of visible light	4	0.181818	GUCY2D IGFBP1 PGLYRP4
orange	124	22	positive regulation of protein kinase A signaling	3	0.136364	CAMP S100A9 TULP1
orange	124	22	long-chain fatty acid transport	4	0.181818	ADRB2 PROKR1 S100A9 TULP1
orange	124	22	antibacterial humoral response	3	0.136364	CARD14 ELOVL3 PROKR1
orange	124	22	regulation of rhodopsin mediated signaling pathway	3	0.136364	GUCY2D IGFBP1 PGLYRP4
orange	124	22	regulation of activated T cell proliferation	3	0.136364	DEFB1 NEU1 RHOV
orange	124	22	arachidonic acid secretion	3	0.136364	PROKR1 S100A9 TULP1
orange	124	22	antimicrobial humoral immune response mediated by antimicrobial peptide	7	0.318182	CARD14 ELOVL3 PLA2G1B PROKR1 S100A7A S100A9 TULP1
orange	124	22	regulation of calcineurin-NFAT signaling cascade	3	0.136364	DEFB1 NEU1 ROCK1
orange	124	22	positive regulation of protein targeting to membrane	3	0.136364	DEFB1 OLAH ROCK1
orange	124	22	negative regulation of amyloid-beta formation	3	0.136364	DEFB1 NEU1 S100A7
orange	124	22	cellular response to amyloid-beta	3	0.136364	CAMP DEFB1 NEU1
orange	124	22	Phototransduction	3	0.136364	GUCY2D IGFBP1 PGLYRP4
orange	124	22	The phototransduction cascade	3	0.136364	GUCY2D IGFBP1 PGLYRP4
orange	124	22	Inactivation, recovery and regulation of the phototransduction cascade	3	0.136364	GUCY2D IGFBP1 PGLYRP4
orange	124	22	Metal sequestration by antimicrobial proteins	4	0.181818	S100A7A S100A8 S100A9 TULP1
orange	124	22	Antimicrobial peptides	7	0.318182	CARD14 ELOVL3 PLA2G1B S100A7A S100A8 S100A9 TULP1
orange	124	22	Fatty acyl-CoA biosynthesis	3	0.136364	ADRB2 GUCA1A PDE6B
darkorange	124	26	glucose transmembrane transporter activity	3	0.115385	SLC2A9 SLC34A1 SPRR1A
darkorange	124	26	phosphate ion transport	4	0.153846	SLC17A3 SLC1A1 SLC5A10
darkorange	124	26	phosphate ion transmembrane transporter activity	3	0.115385	SLC17A3 SLC5A10
darkorange	124	26	sialic acid transmembrane transporter activity	3	0.115385	SLC17A3 SLC1A1 SLC5A10
darkorange	124	26	establishment of skin barrier	4	0.153846	ABCA13 CLDN14 UGCG XPR1
darkorange	124	26	ABC transporters	3	0.115385	ABCA13 ABCC5 ATP11B
darkorange	124	26	Cellular hexose transport	3	0.115385	SLC2A9 SLC34A1 SPRR1A
darkorange	124	26	Tight junction interactions	3	0.115385	CLDN14 CLDN16 KRT13
darkorange	124	26	Cell-cell junction organization	3	0.115385	CLDN14 CLDN16 KRT13
darkorange	124	26	SLC transporter disorders	5	0.192308	SLC24A1 SLC2A2 SLC2A9 SLC34A1 SLC5A10
darkorange	124	26	Disorders of transmembrane transporters	6	0.230769	ABCA13 SLC24A1 SLC2A2 SLC2A9 SLC34A1 SLC5A10
darkorange	124	26	Formation of the cornified envelope	6	0.230769	KRT75 KRT80 LCE1C LCE3A SLC17A1 TP63
darkorange	124	26	Ion transport by P-type ATPases	3	0.115385	ATP2A2 ATP2C1 CLDN1
white	123	28	neutral amino acid transmembrane transporter activity	3	0.107143	PDGFA SLC7A9 VAV3
white	123	28	negative regulation of blood coagulation	4	0.142857	FBP2 FGF23 PBX2 PDZK1
white	123	28	regulation of anion transport	6	0.214286	ARHGEF10L GABRE HEXIM2 PDGFA PLEKHG5 PRPS1L1
white	123	28	negative regulation of cyclin-dependent protein serine/threonine kinase activity	3	0.107143	CEBPA CPA1 KNG1
white	123	28	blood coagulation, fibrin clot formation	3	0.107143	FBP2 FGF23 PBX2
white	123	28	negative regulation of chloride transport	3	0.107143	ARHGEF10L HEXIM2 PRPS1L1
white	123	28	Pentose phosphate pathway	3	0.107143	FGB RGN SCT
white	123	28	Pancreatic secretion	4	0.142857	CPA2 F11 PRKG2 SLC7A10
white	123	28	Melanoma	3	0.107143	CEBPA GABRE PDZK1
white	123	28	Formation of Fibrin Clot (Clotting Cascade)	3	0.107143	FBP2 FGF23 PBX2
white	123	28	NRAGE signals death through JNK	3	0.107143	CDH12 PNLIPRP1
white	123	28	Adherens junctions interactions	3	0.107143	CDH4 CDH9 CDKN2A
white	123	28	Cell-cell junction organization	3	0.107143	CDH4 CDH9 CDKN2A
skyblue	121	20	interleukin-12-mediated signaling pathway	3	0.15	CDC42 CTBP1 PARK7
skyblue	121	20	regulation of autophagy of mitochondrion	4	0.2	AURKAIP1 MUL1 MVK PEX10
skyblue	121	20	Glutathione metabolism	3	0.15	HDAC1 SRM TMEM129
skyblue	121	20	Peroxisome	4	0.2	MFN2 P4HB PEX14 PGD
skyblue	121	20	Notch signaling pathway	3	0.15	CTNNBIP1 G6PD HMGCL
skyblue	121	20	Deactivation of the beta-catenin transactivating complex	3	0.15	CTNNBIP1 DVL1 HMGCL
skyblue	121	20	Protein ubiquitination	4	0.2	PEX14 PGD UBE2J2
skyblue	121	20	E3 ubiquitin ligases ubiquitinate target proteins	4	0.2	PEX14 PGD UBE2J2
skyblue	121	20	Peroxisomal protein import	3	0.15	MFN2 PEX14 PGD
saddlebrown	119	29	DNA damage response, signal transduction by p53 class mediator resulting in cell cycle arrest	4	0.137931	GRHL1 KRT6C TAB3
saddlebrown	119	29	cell-substrate junction assembly	6	0.206897	C1orf68 COL7A1 GADD45A KLK5 KRT16 KRT6A
saddlebrown	119	29	keratinocyte differentiation	16	0.551724	CAPN1 CAPNS2 CDH3 COL17A1 DUSP7 ITGB4 KRT14 KRT16 KRT17 KRT34 KRT5 KRT6A KRT6C LOXL4 TAB3 TLL2
saddlebrown	119	29	keratinization	14	0.482759	CAPNS2 CDH3 COL17A1 DUSP7 KRT14 KRT16 KRT17 KRT34 KRT5 KRT6A KRT6C LOXL4 TAB3 TLL2
saddlebrown	119	29	hemidesmosome assembly	4	0.137931	COL7A1 KLK5 KRT16 KRT6A
saddlebrown	119	29	establishment of skin barrier	3	0.103448	ITGB4 KRT17 TAB3
saddlebrown	119	29	cornification	12	0.413793	CAPNS2 CDH3 DUSP7 KRT14 KRT16 KRT17 KRT34 KRT5 KRT6A KRT6C LOXL4 TLL2
saddlebrown	119	29	Collagen degradation	3	0.103448	COL7A1 CSTA SFN
saddlebrown	119	29	Degradation of the extracellular matrix	6	0.206897	CAPNS2 CASP14 COL7A1 CSTA SFN TNKS1BP1
saddlebrown	119	29	Collagen formation	5	0.172414	COL7A1 CSTA KLK5 MAPK9 TNKS1BP1
saddlebrown	119	29	Collagen biosynthesis and modifying enzymes	3	0.103448	COL7A1 CSTA TNKS1BP1
saddlebrown	119	29	Assembly of collagen fibrils and other multimeric structures	5	0.172414	COL7A1 CSTA KLK5 MAPK9 TNKS1BP1
saddlebrown	119	29	Type I hemidesmosome assembly	4	0.137931	COL7A1 KLK5 KRT16 KRT6A
saddlebrown	119	29	Cell junction organization	5	0.172414	COL17A1 COL7A1 KLK5 KRT16 KRT6A
saddlebrown	119	29	Interleukin-17 signaling	3	0.103448	GADD45A MMP11 TGM1
saddlebrown	119	29	MAP kinase activation	3	0.103448	GADD45A MMP11 TGM1
saddlebrown	119	29	TP53 Regulates Transcription of Cell Cycle Genes	3	0.103448	GRHL1 TAB3
saddlebrown	119	29	Keratinization	12	0.413793	CAPNS2 CDH3 DUSP7 KRT14 KRT16 KRT17 KRT34 KRT5 KRT6A KRT6C LOXL4 TLL2
saddlebrown	119	29	Formation of the cornified envelope	12	0.413793	CAPNS2 CDH3 DUSP7 KRT14 KRT16 KRT17 KRT34 KRT5 KRT6A KRT6C LOXL4 TLL2
brown	973	508	microtubule cytoskeleton organization	60	0.11811	ABL1 ACACB APBB1 ASB1 BMPER CAP2 CCDC13 CCDC136 CCKAR CCNF CDC42EP3 CFL2 CMTM5 CNTNAP1 CSPG4 DCT DKK3 ENAH EPHA5 EPHA6 EZH1 FGF5 FLNC FOXF1 GNAL IGSF9B KCNA1 KIF2C KIF4A KIFC1 KLF10 LTBP1 MAP1B MAP6 MAP7D3 MAP9 MAPKAP1 MEF2A NCS1 NDN OLFM3 OSTM1 PHOX2A PKD2 PLA2G4C POLE PRKAB2 RAD54L RANBP3L STIL STMN4 STX2 TACC3 TACR2 TTLL11 TUB TUBA1B TUBB6 TUBG2 TWSG1
brown	973	508	cell morphogenesis	110	0.216535	ABL1 ACACB ACTN2 ADCY5 ADRB3 AMOTL1 APEH ARF6 ARL4D ATOH8 BVES CACNA1C CAMSAP2 CAPZA1 CCNB1 CDH19 CDON CHRNB4 CLIP3 CNTNAP1 COL19A1 COLQ CREBRF DIXDC1 DLG2 DMPK DOCK3 DOK6 DPYSL3 EPHA3 EPHA5 EPHA6 EPM2A FBXO32 FGF1 FLNC FTO GAB1 GABARAPL1 GART GFAP GHSR GLRB GPM6B GREM2 HOXA3 ISL1 ISM1 ITGA7 ITGA8 ITGA9 ITGB1BP2 JAM3 KLHL10 KPNA2 LHCGR LIG1 LMO1 MAGI2 MAP1B MAP6 MAP7D3 MEIS1 MRVI1 MYH11 MYOCD MYO…
brown	973	508	cell morphogenesis involved in differentiation	82	0.161417	ABL1 ACACB ACTN2 ADCY5 AMOTL1 APEH ARF6 ARL4D ATOH8 BVES CACNA1C CAMSAP2 CCNB1 CHRNB4 CLIP3 CNTNAP1 COLQ CREBRF DOCK3 DPYSL3 EPHA3 EPHA5 EPHA6 EPM2A FBXO32 FGF1 FLNC FTO GAB1 GABARAPL1 GART GFAP GHSR GLRB HOXA3 ISL1 ISM1 ITGA9 ITGB1BP2 JAM3 KLHL10 LHCGR LMO1 MAGI2 MAP6 MAP7D3 MEIS1 MRVI1 MYH11 MYOCD MYOZ2 NDP NFASC NFIA NFIC NNAT NRXN3 NTN1 NUSAP1 PAM PAMR1 PBX1 PDLIM7 PGM5 PIP5K1C PNP RBPMS2 RGM…
brown	973	508	blood vessel development	70	0.137795	ABL1 ACACB ACTC1 AKAP6 AMIGO1 ANGPT1 ANGPTL1 ANKRD53 BARX1 BMPR1B CLIP3 CNTN2 CSRP1 DAXX DOCK3 DOK6 EDNRA EID2B ESPL1 FGF10 FGF5 FOXN3 GABARAPL1 GJA1 GLI3 GLRB GPM6A GREM2 HDAC5 HLF HOXA4 HSP90B1 HSPB6 HSPB7 ISM1 ITGA1 ITGB1BP2 JAM3 JPH2 KCNB1 LURAP1 MAP1B MCM2 MEF2A MGP MOB2 MYOC MYOM1 NRXN3 NTN1 PBX1 PKD2 PLA2G4C PRKG1 PTPN14 RHOQ ROM1 RTN4 SCN7A SEMA4C SFPQ SGCE SMPX STARD9 TGFBR3 THSD7B TMEM1…
brown	973	508	ameboidal-type cell migration	48	0.0944882	ABL1 ACACB AMIGO1 ANGPT1 ANGPTL1 ANKRD53 ARHGAP6 ATP1A2 BMPR1B CAMSAP2 CREBRF DAXX FGF10 FGF5 FTO GPLD1 GPM6A GREM2 HDAC5 HLF HSPB6 ISL1 ISM1 ITGB1BP2 JAM3 KCNA1 MAGI2 MAP1B MEF2A MTHFD1 NRXN3 PIP5K1C PKD2 PLA2G4C PRKG1 RGMA RHOQ ROM1 RUFY3 SEMA4C SFPQ SLC8A2 SMPX SORBS2 STARD9 TGFBR3 TOR1AIP1 WDR35
brown	973	508	vasculature development	73	0.143701	ABL1 ACACB ACTC1 AKAP6 AMIGO1 ANGPT1 ANGPTL1 ANKRD53 BARX1 BMPR1B CLIP3 CNTN2 CSRP1 DAXX DOCK3 DOK6 EDNRA EID2B ESPL1 FGF10 FGF5 FOXN3 GABARAPL1 GJA1 GLI3 GLRB GPM6A GREM2 HDAC5 HLF HOXA4 HSP90B1 HSPB6 HSPB7 ISM1 ITGA1 ITGB1BP2 JAM3 JPH2 KCNB1 LURAP1 MAP1B MCM2 MEF2A MGP MOB2 MYOC MYOM1 NDRG4 NRXN3 NTN1 PBX1 PKD2 PLA2G4C PRKG1 PTPN14 PXMP2 RHOQ ROM1 ROR2 RTN4 SCN7A SEMA4C SFPQ SGCE SMPX STARD9 TG…
brown	973	508	regulation of muscle contraction	29	0.0570866	ATP1B2 CACNA1H CASQ2 CBX6 CHRNA3 CHRNB4 CIT CNNM4 CTSO DMPK DNM2 FLNC GJA1 HSPB7 KCNA5 KCNMB1 MYLIP MYOM1 NRG2 PDLIM3 PLP1 PPP1R12C PRNP RHOB RYR3 SLC8A2 SMYD1 TAGLN TPM2
brown	973	508	smooth muscle contraction	20	0.0393701	ACTC1 ATP1B2 ATXN1 CHRNA3 CHRNB4 CIT CNNM4 EID2B GJA1 KCNMB1 MYL9 MYOC MYOM1 NRG2 PRNP PTN RHOB SLC8A2 SMYD1 TAGLN
brown	973	508	striated muscle contraction	28	0.0551181	ACTG2 ATP1B2 CACNA1H CALD1 CASQ2 CBX6 CTSO DMPK DNM2 DSTN DUSP3 FLNC GJC1 GLI3 KCNB1 LRIG1 MYLIP PDLIM3 PLP1 RHOB RYR3 SGCE SLC8A2 SMTN SMYD1 SYNPO2 TPM2 XPNPEP1
brown	973	508	actin filament organization	48	0.0944882	ABL1 ACACB ACTG2 ACTN2 ADARB1 ADRB3 ARHGAP6 ARHGEF17 CAPZA1 CARTPT CDH19 CHIC1 CLIC4 DIXDC1 DLG2 DSTN DTNA DUSP3 FLNC FOXF1 GAB1 GJA1 HSPA5 LMOD3 LRIG1 MITF MYH11 MYOCD MYOT NPAS4 PDLIM4 PHOX2A PNP RHOQ RILPL1 RYR2 SFPQ SORBS2 SOX5 SPOCK1 TACC1 TGFBR3 TLE4 TMOD2 TNC TPM2 TPM3 TRIM11
brown	973	508	cell-substrate junction assembly	22	0.0433071	ACACB ACTN2 ADARB1 ARHGEF17 CREBRF DLG2 E2F8 EPHA5 EPHA6 FGF1 FTO GPRASP1 GREM2 LMO1 MAGI2 MYOCD PHOX2A RGMA SORBS2 TMED2 TOR1AIP1 WDR35
brown	973	508	nervous system development	217	0.427165	ABL1 ACACB ADCY5 AMIGO1 AMOTL1 ANKRD53 APEH ARHGAP6 ARMC4 ATL1 ATOH8 ATP1A2 ATXN1 BAK1 BARX1 BVES CAMSAP2 CAP2 CC2D2A CCDC13 CCNB1 CDON CEP68 CFL2 CHRNA3 CHRNB4 CLIC4 CNTN2 CNTNAP1 COL19A1 CORO1C CSRP1 DAAM2 DACT3 DAND5 DCLK2 DCT DENND5A DES DIAPH1 DKK3 DLG2 DMPK DOCK3 DOK6 DPYSL3 DSTN DUSP3 EID2B EML1 ENAH EPHA3 EPHA5 EPHA6 EPM2A EPN2 FAM172A FBXO32 FGF5 FHL1 FLNC FRZB FTO GAB1 GABARAPL1 GAK GAP…
brown	973	508	axonogenesis	53	0.104331	ACACB ADCY5 AMOTL1 APEH ATOH8 BVES CCNB1 CNTNAP1 DOCK3 DPYSL3 EPHA3 EPHA5 EPHA6 EPM2A GAB1 GABARAPL1 GART GHSR GLRB HOXA3 ISL1 ISM1 ITGB1BP2 KLHL10 LHCGR LMO1 MAGI2 MAP6 MAP7D3 MYOZ2 NDP NFASC NFIA NFIC NRXN3 NTN1 NUSAP1 PAM PAMR1 PGM5 PIP5K1C PNP RGS2 ROM1 RUFY3 RYR2 SEMA4C SFPQ SLITRK5 SMARCA1 TNS1 TRIM11 VEZF1
brown	973	508	axonal fasciculation	10	0.019685	AMOTL1 CFL2 CNTNAP1 EPHA5 EPHA6 NCAPD2 NDP PHOX2B RUFY3 SFPQ
brown	973	508	central nervous system development	96	0.188976	ABL1 ACACB ADCY5 AMIGO1 AMOTL1 ANKRD53 ARMC4 ATXN1 BAK1 BARX1 CCNB1 CEP68 CFL2 CNTN2 CNTNAP1 COL19A1 CSRP1 DACT3 DCT DENND5A DKK3 DLG2 DMPK DOK6 ENAH EPHA5 EPHA6 FAM172A FGF5 FLNC FRZB GAK GDF5 GFAP GFRA1 GLRB GNB5 GTF2IRD2 HOXA3 HSPA9 IGSF9B ISM1 ITGA9 ITGB1BP2 KCNA5 LMO1 MAP1B MBD5 MEF2A MRVI1 NDN NDP NEFM NFIC NOL6 NRXN3 PAMR1 PCDH18 PDE1C PHOX2B PIP5K1C PKD2 PLA2G4C PNP PPP1R12B PRNP PTBP2 PT…
brown	973	508	brain development	78	0.153543	ABL1 ACACB AMIGO1 AMOTL1 ANKRD53 ARMC4 ATXN1 BAK1 BARX1 CCNB1 CEP68 CFL2 CNTN2 CNTNAP1 DCT DENND5A DKK3 DLG2 DMPK DOK6 ENAH EPHA5 EPHA6 FAM172A FGF5 FLNC FRZB GAK GDF5 GFAP GLRB GNB5 GTF2IRD2 HOXA3 HSPA9 IGSF9B ISM1 ITGA9 ITGB1BP2 KCNA5 MAP1B MBD5 MEF2A MRVI1 NDN NEFM NFIC NOL6 NRXN3 PDE1C PHOX2B PIP5K1C PKD2 PNP PPP1R12B PRNP PTBP2 PTCHD1 PTGER3 PTPN14 RANBP3L RBPMS2 RHOB ROM1 RUFY3 SFPQ SLC5A7 …
brown	973	508	heart development	79	0.155512	ACTA2 ACTG2 ADARB1 AKT3 ANKRD53 CACNA1C CACNA1H CAMSAP2 CCDC13 CCNF CDON CHRDL2 CSRP1 CSRP2 DAXX DIXDC1 DLG2 DOCK3 DOK6 EID2B FOXN3 GJC1 GLI3 GLRB GREM2 HDAC5 HYDIN ISL1 ISM1 ITGB1BP2 KANK2 KCNA1 LURAP1 MEIS1 MGP MITF MOB2 MYADM MYL9 MYLIP MYOC MYOM1 MYOT NEFM NPAS4 NRG2 NRXN3 PAMR1 PBX1 PDLIM4 PDLIM7 PKD2 PLA2G4C PLP1 POLE POU6F1 PPP1R12B PTPN14 RHOB ROM1 RSPO2 RUFY3 RYR3 SEMA3C SEMA4C SGCE SLC2…
brown	973	508	muscle organ development	58	0.114173	ACTG2 ADCY5 AKT3 ANKRD53 ASPN CACNA1C CACNA2D3 CASQ2 CCNF CEP68 CHIC1 COL21A1 CSPG4 DMPK DOK6 ELAVL3 FHL3 FLNA FRZB GREM2 HOPX ISM1 ITGA8 ITGB3 KANK2 LRIG1 MEIS1 MGP MRGPRF MYLIP MYOC MYOM1 MYOT NAP1L2 PIP5K1C PKD2 POLE POU6F1 PPP1R12B RHOB RYR3 SGCD SGCE SLC18A3 SMYD1 SNRPN SPHKAP SYNM TEAD3 TGFBR3 THSD7B TLN1 TMOD1 TPM2 VCL XPNPEP1 ZFPM2 ZNF135
brown	973	508	neuron recognition	15	0.0295276	AMOTL1 CFL2 CNTNAP1 EPHA5 EPHA6 GART NCAPD2 NDP NFASC PAM PHOX2B ROM1 RUFY3 SFPQ TNS1
brown	973	508	animal organ morphogenesis	99	0.194882	ABL1 ACACB ACTC1 ACTG2 ACTN1 ADCY5 AMIGO1 ANKRD53 ARF6 ARMC4 ATCAY BARX1 BVES CDON CEP68 CNTN1 COLQ CSRP1 CSRP2 DLG2 DOK6 FERMT2 FGF10 FGF5 FHL3 FOXN3 FOXP2 FRZB FTO GFAP GLRB GNB5 GREM2 HDAC5 HOXA3 HOXA4 HOXA5 HSP90B1 ISL1 ISM1 ITGA9 KPNA2 LIMS2 LMNB2 LRRC49 MAP1B MGP MICAL2 MITF MMP21 MYADM MYLIP MYOC MYOT NEFM NFIC NKX3-2 NLGN1 NRG2 NRXN3 NUSAP1 OSBPL1A OSTM1 PAMR1 PBX1 PBX3 PHKG1 PKD2 PLA2G4C…
brown	973	508	regulation of endothelial cell migration	26	0.0511811	ABL1 ACACB AMIGO1 ANGPT1 ANGPTL1 ANKRD53 ATP1A2 BMPR1B CAMSAP2 DAXX FGF10 GPLD1 GPM6A HLF HSPB6 JAM3 MAP1B MEF2A NRXN3 PKD2 PLA2G4C PRKG1 RHOQ SFPQ SMPX STARD9
brown	973	508	positive regulation of endothelial cell migration	20	0.0393701	ACACB AMIGO1 ANGPT1 ANGPTL1 ANKRD53 ATP1A2 CAMSAP2 DAXX FGF10 GPLD1 GPM6A HSPB6 JAM3 NRXN3 PKD2 PLA2G4C PRKG1 RHOQ SFPQ SMPX
brown	973	508	epithelial cell migration	38	0.0748031	ABL1 ACACB AMIGO1 ANGPT1 ANGPTL1 ANKRD53 ARHGAP6 ATP1A2 BMPR1B CAMSAP2 CREBRF DAXX FGF10 FGF5 FTO GPLD1 GPM6A GREM2 HLF HSPB6 ITGB1BP2 JAM3 KCNA1 MAGI2 MAP1B MEF2A NRXN3 PKD2 PLA2G4C PRKG1 RHOQ ROM1 RUFY3 SFPQ SMPX STARD9 TGFBR3 WDR35
brown	973	508	negative regulation of cell development	42	0.0826772	ARHGAP6 CAMSAP2 CNTNAP1 CREBRF DACT3 DES DIAPH1 DKK3 DMPK DOK6 DSTN DUSP3 FTO GAB1 GAP43 GFRA1 GLRB HOXA3 ISM1 MGP MYLK NNAT NPY2R NUSAP1 PBX3 PIP5K1C PKD2 PNP PSD PTPN14 PYGO1 RGMA RGS2 RHOB RUFY3 RYR2 SALL2 SEMA4C SFPQ STARD13 TNS1 TRIM63
brown	973	508	cellular component assembly involved in morphogenesis	27	0.0531496	ACTG2 ADARB1 CASQ2 CBX6 CCDC69 CHIC1 CHRDL2 COL19A1 ISL1 ITGB1BP2 LDOC1 LMOD3 LRIG1 MEIS1 MYL9 MYLIP MYOC MYOT NAP1L2 NFIA NPAS4 PGR PHOX2A PYGO1 TMOD2 TNC TPM2
brown	973	508	striated muscle tissue development	56	0.110236	ACTG2 ADARB1 AKT3 ANKRD53 ASPN CACNA1C CAMSAP2 CASQ2 CCNF CEP68 CHIC1 CHRDL2 COL21A1 DIXDC1 DMPK DOK6 FRZB GLI3 GREM2 HOPX ISM1 ITGB1BP2 KANK2 KCNA1 LRIG1 MEIS1 MGP MYL9 MYLIP MYOC MYOM1 MYOT NAP1L2 NEFM NPAS4 PDLIM7 PGR PIP5K1C PKD2 PLP1 POLE POU6F1 RHOB RYR3 SEMA4C SGCE SLC8A2 SNRPN SOX5 SYNM TGFBR3 THSD7B TMOD1 TPM2 XPNPEP1 ZNF135
brown	973	508	neurogenesis	162	0.318898	ABL1 ACACB ADCY5 AMOTL1 ANKRD53 APEH ARHGAP6 ATL1 ATOH8 ATXN1 BVES CAMSAP2 CAP2 CC2D2A CCNB1 CDON CEP68 CFL2 CHRNB4 CLIC4 CNTN2 CNTNAP1 COL19A1 CSRP1 DACT3 DAND5 DCT DENND5A DES DIAPH1 DKK3 DMPK DOCK3 DOK6 DPYSL3 DSTN DUSP3 ENAH EPHA3 EPHA5 EPHA6 EPM2A EPN2 FBXO32 FGF5 FHL1 FLNC FTO GAB1 GABARAPL1 GAK GAP43 GART GFAP GFRA1 GHSR GJC1 GLRB GNB5 GPM6B GPRASP1 GTF2IRD2 HDAC5 HLF HOXA3 HOXA5 HSPA9 ISL…
brown	973	508	actin cytoskeleton organization	90	0.177165	ABL1 ACACB ACTG2 ACTN2 ADARB1 ADRB3 ANGPT1 ARHGAP6 ARHGEF17 ARHGEF26 CAMSAP2 CAPZA1 CARTPT CASQ2 CBX6 CDH19 CHIC1 CHRDL2 CLIC4 CNNM4 CREBRF DACT3 DIXDC1 DKK3 DLG2 DSTN DTNA DUSP3 EPHA5 EPHA6 FGF5 FLNA FLNC FOXF1 GAB1 GABARAPL1 GJA1 GPRASP1 HSPA5 ISL1 ITGB1BP2 JPH2 LDOC1 LMOD3 LRIG1 MAB21L1 MAP1B MBD5 MEIS1 MITF MRAS MRGPRF MYH11 MYL9 MYLIP MYOC MYOCD MYOT NAP1L2 NPAS4 PAM PAMR1 PBX1 PDLIM4 PDLIM5…
brown	973	508	neuron differentiation	137	0.269685	ABL1 ACACB ADCY5 AMOTL1 ANKRD53 APEH ARHGAP6 ATL1 ATOH8 ATXN1 BVES CAMSAP2 CAP2 CC2D2A CCNB1 CEP68 CFL2 CHRNB4 CNTN2 CNTNAP1 COL19A1 DCT DES DIAPH1 DKK3 DMPK DOCK3 DOK6 DPYSL3 DSTN DUSP3 EPHA3 EPHA5 EPHA6 EPM2A FBXO32 FTO GAB1 GABARAPL1 GAK GAP43 GART GFAP GFRA1 GHSR GJC1 GLRB GNB5 GPM6B GPRASP1 HDAC5 HLF HOXA3 HOXA5 HSPA9 ISL1 ISM1 ITGA7 ITGB1BP2 JPH2 KLHL10 LHCGR LMO1 MAGI2 MAP1B MAP6 MAP7D3 ME…
brown	973	508	myofibril assembly	21	0.0413386	ACTG2 ADARB1 CASQ2 CBX6 CHIC1 CHRDL2 ITGB1BP2 LDOC1 LMOD3 LRIG1 MEIS1 MYL9 MYLIP MYOC MYOT NAP1L2 NPAS4 PGR TMOD2 TNC TPM2
brown	973	508	actomyosin structure organization	35	0.0688976	ABL1 ACACB ACTG2 ADARB1 ARHGEF17 CASQ2 CBX6 CHIC1 CHRDL2 CNNM4 DLG2 ITGB1BP2 LDOC1 LMOD3 LRIG1 MAB21L1 MAP1B MEIS1 MYL9 MYLIP MYOC MYOCD MYOT NAP1L2 NPAS4 PGR PHOX2A RAD54L SORBS2 SPOCK1 TGFBR3 TLE4 TMOD2 TNC TPM2
brown	973	508	neuron projection development	106	0.208661	ABL1 ACACB ADCY5 AMOTL1 APEH ARHGAP6 ATL1 ATOH8 BVES CAP2 CC2D2A CCNB1 CFL2 CHRNB4 CNTN2 CNTNAP1 COL19A1 DES DIAPH1 DMPK DOCK3 DPYSL3 DSTN DUSP3 EPHA3 EPHA5 EPHA6 EPM2A FBXO32 GAB1 GABARAPL1 GAP43 GART GFAP GFRA1 GHSR GLRB GNB5 GPM6B GPRASP1 HOXA3 HSPA9 ISL1 ISM1 ITGA7 ITGB1BP2 JPH2 KLHL10 LHCGR LMO1 MAGI2 MAP1B MAP6 MAP7D3 MEF2A MEIS1 MRAS MRVI1 MYLK MYOCD MYOZ2 NCAPD2 NDE1 NDP NEFM NEGR1 NEXN N…
brown	973	508	cell part morphogenesis	72	0.141732	ABL1 ACACB ADCY5 AMOTL1 APEH ATOH8 BVES CCNB1 CHRNB4 CNTNAP1 COL19A1 CREBRF DMPK DOCK3 DPYSL3 EPHA3 EPHA5 EPHA6 EPM2A FBXO32 GAB1 GABARAPL1 GART GHSR GLRB GPM6B HOXA3 ISL1 ISM1 ITGA7 ITGB1BP2 KLHL10 LHCGR LIG1 LMO1 MAGI2 MAP1B MAP6 MAP7D3 MEIS1 MRVI1 MYOZ2 NDP NFASC NFIA NFIC NNAT NRXN3 NTN1 NUSAP1 PAM PAMR1 PDLIM7 PGM5 PIP5K1C PLN PNP RBPMS2 RGS2 RNF112 ROM1 RUFY3 RYR2 SEMA4C SFPQ SLITRK5 SMARCA…
brown	973	508	adherens junction assembly	21	0.0413386	ACACB ACTN2 ADARB1 ARHGEF17 CREBRF DLG2 E2F8 EPHA5 EPHA6 FGF1 FTO GPRASP1 GREM2 MAGI2 MYOCD PHOX2A PKD1 RGMA SORBS2 VEZF1 WDR35
brown	973	508	cardiocyte differentiation	28	0.0551181	ACTG2 ADARB1 AKT3 ANKRD53 CACNA1C CAMSAP2 CCNF CHRDL2 GREM2 HDAC5 ISM1 ITGB1BP2 KCNA1 MEIS1 MYL9 MYLIP MYOC MYOM1 MYOT NPAS4 PDLIM7 POLE RHOB SEMA4C SGCE SLC8A2 SOX5 THSD7B
brown	973	508	tube morphogenesis	88	0.173228	ABL1 ACACB AKAP6 AMIGO1 ANGPT1 ANGPTL1 ANKRD53 ARF6 ATP1A2 BARX1 BMPR1B CCDC13 CDON CLIP3 CNTN2 CSRP1 DAXX DLG2 DOK6 EDNRA EID2B ESPL1 FGF10 FGF5 FOXN3 GABARAPL1 GFAP GJA1 GLI3 GLRB GPM6A GREM2 HDAC5 HLF HOXA4 HSP90B1 HSPB6 HSPB7 ISL1 ISM1 ITGA1 ITGB1BP2 JAM3 JPH2 KCNB1 MAP1B MCM2 MEF2A MGP MITF MYADM MYOC MYOM1 NEFM NFIC NRXN3 NTN1 NUSAP1 PBX1 PBX3 PHKG1 PKD2 PLA2G4C PRKAR2B PRKG1 PTPN14 RCC2 RG…
brown	973	508	negative regulation of cell differentiation	77	0.151575	ABL1 ARHGAP6 CAMSAP2 CASQ1 CNN1 CNTNAP1 CREBRF CSRP2 DACT3 DAGLB DES DIAPH1 DKK3 DMPK DOK6 DSTN DUSP3 ELAVL3 FGF5 FTO GAB1 GAP43 GFAP GFRA1 GLRB GREM2 HDAC5 HLF HOXA2 HOXA3 HSP90B1 HSPB2 ISM1 ITGB1BP2 JAM3 KCNA1 MAP1B MEF2A MGP MYLK MYOM1 NLGN1 NNAT NPY2R NUSAP1 PBX3 PIP5K1C PKD2 PNP PRICKLE2 PSD PTBP2 PTPN14 PYGO1 RBFOX2 RCC2 RGMA RGS2 RHOB RUFY3 RYR2 SALL2 SCN7A SEMA4C SFPQ SORBS1 STARD13 TGFBR…
brown	973	508	regulation of neuron differentiation	69	0.135827	ABL1 ACACB AMOTL1 APEH ARHGAP6 CAMSAP2 CAP2 CEP68 CHRNB4 CNTN2 CNTNAP1 DES DIAPH1 DKK3 DMPK DOCK3 DOK6 DSTN DUSP3 EPHA5 EPHA6 FBXO32 GAB1 GAP43 GFAP GFRA1 GJC1 GLRB HOXA3 HOXA5 HSPA9 ISL1 ISM1 MAGI2 MAP1B MAP6 MAP7D3 MGP MRAS MYLK NCALD NDE1 NEFM NEXN NNAT NUSAP1 PAMR1 PBX3 PDLIM7 PIP5K1C PKD2 PNP PRKG1 PTPN14 PYGO1 RGS2 RHOB RNF112 ROBO1 ROM1 RUFY3 RYR2 SEMA4C SFPQ STARD13 TPM1 TRIM11 ZFHX3 ZFPM2
brown	973	508	focal adhesion assembly	19	0.0374016	ACACB ACTN2 ADARB1 ARHGEF17 CREBRF DLG2 E2F8 EPHA5 EPHA6 FGF1 FTO GPRASP1 GREM2 MAGI2 MYOCD PHOX2A RGMA SORBS2 WDR35
brown	973	508	animal organ development	292	0.574803	ABCB5 ABI2 ABL1 ACACB ACTA2 ACTC1 ACTG2 ACTN1 ACTN2 ADARB1 ADCY5 ADRB3 AKAP6 AKT3 AMIGO1 AMOTL1 ANGPTL1 ANKRD53 AR ARF6 ARHGAP6 ARMC4 ASB2 ASPN ATCAY ATXN1 BAK1 BARX1 BICD2 BMPR1B BVES CACNA1C CACNA1H CACNA2D3 CAMSAP2 CASQ1 CASQ2 CCDC13 CCNB1 CCNF CDC42EP3 CDON CEP68 CFL2 CHIC1 CHRDL2 CHRM2 CLIC4 CLIP3 CNTN1 CNTN2 CNTNAP1 COL21A1 COLQ CREBRF CRYAB CSPG4 CSRP1 CSRP2 CTNNA3 CYP21A2 CYP46A1 DACT3 DA…
brown	973	508	blood vessel morphogenesis	63	0.124016	ABL1 ACACB AKAP6 AMIGO1 ANGPT1 ANGPTL1 ANKRD53 BARX1 BMPR1B CLIP3 CNTN2 CSRP1 DAXX DOK6 EDNRA EID2B ESPL1 FGF10 FGF5 FOXN3 GABARAPL1 GJA1 GLI3 GPM6A GREM2 HDAC5 HLF HOXA4 HSP90B1 HSPB6 HSPB7 ISM1 ITGA1 ITGB1BP2 JAM3 JPH2 KCNB1 MAP1B MCM2 MEF2A MGP MYOC MYOM1 NRXN3 NTN1 PBX1 PKD2 PLA2G4C PRKG1 PTPN14 RHOQ ROM1 RTN4 SCN7A SFPQ SGCE SMPX STARD9 TGFBR3 THSD7B TMEM245 WDPCP ZNF135
brown	973	508	embryonic morphogenesis	62	0.122047	ACACB ANKRD53 ARF6 ATP1A2 CACNA1H CCDC13 CEP68 DLG2 DOK6 FGF5 FOXN3 FTO GFAP GLRB GPLD1 GREM2 GRIA1 HDAC5 HOXA3 HOXA4 HOXA5 HSP90B1 ITGA8 ITGA9 ITGB1BP2 JAM3 LIMS2 LRRC49 MITF MMP21 MYADM MYH11 NEFM NLGN1 NUSAP1 OLFM3 PBX3 PHOX2A PKD2 PLA2G4C PRKAR2B RCC2 RGS2 RPS6KA1 RSPO3 RTN4 RYR3 SCN7A SFPQ SOCS5 STMN4 TGFBR1 TGFBR3 TMEM100 TSPAN2 TXNIP WDR35 WNT9A WWTR1 ZEB1 ZFHX3
brown	973	508	neuron development	114	0.224409	ABL1 ACACB ADCY5 AMOTL1 APEH ARHGAP6 ATL1 ATOH8 BVES CAP2 CC2D2A CCNB1 CFL2 CHRNB4 CNTN2 CNTNAP1 COL19A1 DCT DES DIAPH1 DMPK DOCK3 DPYSL3 DSTN DUSP3 EPHA3 EPHA5 EPHA6 EPM2A FBXO32 FTO GAB1 GABARAPL1 GAK GAP43 GART GFAP GFRA1 GHSR GLRB GNB5 GPM6B GPRASP1 HDAC5 HOXA3 HSPA9 ISL1 ISM1 ITGA7 ITGB1BP2 JPH2 KLHL10 LHCGR LMO1 MAGI2 MAP1B MAP6 MAP7D3 MEF2A MEIS1 MRAS MRVI1 MYLK MYOCD MYOZ2 NCAPD2 NDE1 NDP…
brown	973	508	cell morphogenesis involved in neuron differentiation	64	0.125984	ABL1 ACACB ADCY5 AMOTL1 APEH ATOH8 BVES CCNB1 CHRNB4 CNTNAP1 DOCK3 DPYSL3 EPHA3 EPHA5 EPHA6 EPM2A FBXO32 FTO GAB1 GABARAPL1 GART GFAP GHSR GLRB HOXA3 ISL1 ISM1 ITGB1BP2 KLHL10 LHCGR LMO1 MAGI2 MAP6 MAP7D3 MEIS1 MRVI1 MYOZ2 NDP NFASC NFIA NFIC NNAT NRXN3 NTN1 NUSAP1 PAM PAMR1 PDLIM7 PGM5 PIP5K1C PNP RBPMS2 RGS2 ROM1 RUFY3 RYR2 SEMA4C SFPQ SLITRK5 SMARCA1 TNS1 TRIM11 VEZF1 WDR35
brown	973	508	generation of neurons	152	0.299213	ABL1 ACACB ADCY5 AMOTL1 ANKRD53 APEH ARHGAP6 ATL1 ATOH8 ATXN1 BVES CAMSAP2 CAP2 CC2D2A CCNB1 CEP68 CFL2 CHRNB4 CLIC4 CNTN2 CNTNAP1 COL19A1 DACT3 DAND5 DCT DENND5A DES DIAPH1 DKK3 DMPK DOCK3 DOK6 DPYSL3 DSTN DUSP3 ENAH EPHA3 EPHA5 EPHA6 EPM2A FBXO32 FLNC FTO GAB1 GABARAPL1 GAK GAP43 GART GFAP GFRA1 GHSR GJC1 GLRB GNB5 GPM6B GPRASP1 HDAC5 HLF HOXA3 HOXA5 HSPA9 ISL1 ISM1 ITGA7 ITGB1BP2 JPH2 KCNA5 KL…
brown	973	508	cardiac muscle tissue development	38	0.0748031	ACTG2 ADARB1 AKT3 CACNA1C CAMSAP2 CCNF CHRDL2 DIXDC1 DOK6 GLI3 GREM2 ISM1 ITGB1BP2 KANK2 KCNA1 MEIS1 MGP MYL9 MYLIP MYOC MYOM1 MYOT NEFM NPAS4 PDLIM7 PKD2 PLP1 POLE RHOB RYR3 SGCE SLC8A2 SOX5 TGFBR3 THSD7B TPM2 XPNPEP1 ZNF135
brown	973	508	striated muscle cell differentiation	46	0.0905512	ACTG2 ADARB1 AKT3 CACNA1C CACNA2D3 CAMSAP2 CASQ2 CBX6 CCNF CEP68 CHIC1 CHRDL2 DMPK DNM2 FMN2 GJC1 GREM1 GREM2 HLF ITGB1BP2 KCNA1 LDOC1 LMOD3 LRIG1 MEIS1 MYL9 MYLIP MYOC MYOM1 MYOT NAP1L2 NPAS4 PDLIM7 PGR PLN POLE POU6F1 RHOB SGCE SLC8A2 SNRPN SOX5 TMOD2 TNC TPM2 WLS
brown	973	508	cartilage development	30	0.0590551	BVES CACNA1H CHRM2 COLQ CSRP1 CYP21A2 FTO GFAP GLRB GPM6A GREM2 HDAC5 HOXA4 HOXA5 HSP90B1 LIG1 MICAL2 NFIC NLGN1 OLFM3 PKD2 RPS6KA1 RSPO3 SLC25A4 SPEG TGFBR3 TSHZ1 WWTR1 ZEB1 ZFHX3
brown	973	508	regulation of cytoskeleton organization	62	0.122047	ABL1 ACACB ADARB1 ADRB3 AGTR1 APBB1 ARHGAP6 ARHGEF17 BMPER CAP2 CARTPT CDC42EP3 CDH19 CHIC1 CHRDL2 CLIC4 CLIP3 CMTM5 DIXDC1 DKK3 DLG2 DTNA EPHA5 EPHA6 FLNC FOXF1 GNAL GPRASP1 ISL1 JPH2 KCNA1 LMOD3 LRIG1 MAP1B MAP6 MAP7D3 MAPKAP1 MEF2A MYH11 MYOC MYOCD NCS1 NFASC PAMR1 PHOX2A PKD2 PNP PRKAB2 RHOQ RILPL1 SFPQ SPOCK1 STMN4 STX2 TACC1 TACR2 TGFBR3 TLE4 TMOD2 TNC TPM2 TTLL11
brown	973	508	striated muscle cell development	34	0.0669291	ACTG2 ADARB1 AKT3 CACNA1C CASQ2 CBX6 CCNF CHIC1 CHRDL2 DMPK FMN2 GREM1 ITGB1BP2 LDOC1 LMOD3 LRIG1 MEIS1 MYL9 MYLIP MYOC MYOT NAP1L2 NPAS4 PDLIM7 PGR POLE RHOB SGCE SLC8A2 SOX5 TMOD2 TNC TPM2 WLS
brown	973	508	cardiac cell development	19	0.0374016	ACTG2 ADARB1 AKT3 CACNA1C CCNF CHRDL2 MEIS1 MYL9 MYLIP MYOC MYOT NPAS4 PDLIM7 POLE RHOB SGCE SLC8A2 SOX5 THSD7B
brown	973	508	cardiac muscle cell differentiation	23	0.0452756	ACTG2 ADARB1 AKT3 CACNA1C CAMSAP2 CCNF CHRDL2 GREM2 ITGB1BP2 KCNA1 MEIS1 MYL9 MYLIP MYOC MYOM1 MYOT NPAS4 PDLIM7 POLE RHOB SGCE SLC8A2 SOX5
brown	973	508	heart contraction	42	0.0826772	ACTG2 ATP1B2 ATP2B4 ATXN1 CACNA1C CACNA1H CACNA2D3 CACNB2 CALD1 CASQ2 CBX6 CHRNA3 CTSO DGKB DMPK DNM2 DOK6 FLNC FYCO1 GJC1 GLI3 GNB5 HYDIN KCNB1 MEIS1 MYLIP NPY2R PDLIM3 PKD2 PLP1 POU6F1 RHOB RSPO2 RYR3 S1PR3 SGCE SLC8A2 SLITRK3 SMYD1 TPM2 TRPC3 XPNPEP1
brown	973	508	regulation of cell development	92	0.181102	ABL1 ACACB ADRB3 AKT3 AMOTL1 APEH ARHGAP6 CAMSAP2 CAP2 CEP68 CHRDL2 CHRNB4 CNTN2 CNTNAP1 CREBRF DACT3 DENND5A DES DIAPH1 DKK3 DMPK DOCK3 DOK6 DSTN DUSP3 EPHA5 EPHA6 FBXO32 FLNC FTO GAB1 GAP43 GFAP GFRA1 GJC1 GLRB HOXA3 HOXA5 HSPA9 ILK ISL1 ISM1 LRIG1 MAGI2 MAP1B MAP6 MAP7D3 MGP MRAS MYH11 MYLK MYOC MYOCD NCALD NDE1 NEFM NEXN NNAT NPY2R NUSAP1 PAMR1 PBX3 PDE5A PDLIM3 PDLIM7 PIP5K1C PKD2 PNP POLE P…
brown	973	508	mesenchyme development	37	0.0728346	ABL1 ACTC1 ACTG2 ACTN1 ANKRD53 CDON CREBRF DAGLB DAXX EID2B EPHA5 EPHA6 FAM83D FANCG FGF5 FOXN3 FTO GREM2 HDAC5 HSP90B1 ISM1 MAP1B NRXN3 PHOX2A PIP5K1C PLA2G4C RBFOX2 ROM1 RUFY3 SEMA4C SFPQ TGFBR1 TGFBR3 THSD7B TMEM245 XPNPEP1 ZNF135
brown	973	508	cardiac conduction	23	0.0452756	ATP1B2 ATP2B4 ATXN1 CACNA1H CACNB2 CALD1 CASQ2 CBX6 CTSO DNM2 FLNC FYCO1 GJC1 GLI3 KCNB1 MEIS1 NPY2R PLP1 RYR3 S1PR3 SLC8A2 SLITRK3 TRPC3
brown	973	508	axon development	62	0.122047	ACACB ADCY5 AMOTL1 APEH ATOH8 BVES CAP2 CCNB1 CFL2 CNTNAP1 DOCK3 DPYSL3 EPHA3 EPHA5 EPHA6 EPM2A GAB1 GABARAPL1 GART GFRA1 GHSR GLRB HOXA3 ISL1 ISM1 ITGB1BP2 JPH2 KLHL10 LHCGR LMO1 MAGI2 MAP6 MAP7D3 MYOZ2 NCAPD2 NDP NEGR1 NFASC NFIA NFIC NRXN3 NTN1 NUSAP1 PAM PAMR1 PGM5 PHOX2B PIP5K1C PNP RGS2 ROM1 RUFY3 RYR2 SEMA4C SFPQ SLITRK5 SMARCA1 TNN TNS1 TRIM11 TTBK2 VEZF1
brown	973	508	cardiovascular system development	77	0.151575	ABL1 ACACB ACTC1 AKAP6 AMIGO1 ANGPT1 ANGPTL1 ANKRD53 BARX1 BMPR1B CLIP3 CNTN2 CSRP1 DAXX DOCK3 DOK6 EDNRA EID2B ESPL1 FGF10 FGF5 FOXN3 FTO GABARAPL1 GJA1 GLI3 GLRB GPM6A GREM2 HDAC5 HLF HOXA4 HSP90B1 HSPB6 HSPB7 ISM1 ITGA1 ITGB1BP2 JAM3 JPH2 KCNB1 LURAP1 MAP1B MCM2 MEF2A MGP MOB2 MYOC MYOM1 NDRG4 NRXN3 NTN1 PBX1 PKD2 PLA2G4C PRKG1 PTPN14 PXMP2 RHOQ ROM1 ROR2 RTN4 SCN7A SEMA4C SFPQ SGCE SMARCA1 SM…
brown	973	508	circulatory system development	125	0.246063	ABL1 ACACB ACTA2 ACTC1 ACTG2 ADARB1 AKAP6 AKT3 AMIGO1 ANGPT1 ANGPTL1 ANKRD53 BARX1 BMPR1B CACNA1C CACNA1H CAMSAP2 CCDC13 CCNF CDON CHRDL2 CLIP3 CNTN2 CSRP1 CSRP2 DAXX DIXDC1 DLG2 DOCK3 DOK6 EDNRA EID2B ESPL1 FGF10 FGF5 FOXN3 FTO GABARAPL1 GJA1 GJC1 GLI3 GLRB GPM6A GREM2 HDAC5 HLF HOXA4 HSP90B1 HSPB6 HSPB7 HYDIN ISL1 ISM1 ITGA1 ITGB1BP2 JAM3 JPH2 KANK2 KCNA1 KCNB1 LURAP1 MAP1B MCM2 MEF2A MEIS1 MGP…
brown	973	508	mesenchyme migration	4	0.00787402	ACTC1 ACTG2 ACTN1 FOXN3
brown	973	508	regulation of muscle system process	38	0.0748031	AKT3 ATP1B2 ATXN1 CACNA1H CASQ2 CBX6 CHRNA3 CHRNB4 CIT CNNM4 CTSO DMPK DNM2 FEM1B FLNC GJA1 HAND2 HDAC5 HSPB7 KCNA5 KCNMB1 MEIS1 MYLIP MYOM1 NRG2 PDLIM3 PLP1 PPP1R12C PRNP RHOB RYR3 SGCD SLC8A2 SMYD1 TAGLN TPM2 TRPC1 TRPC4
brown	973	508	plasma membrane bounded cell projection morphogenesis	71	0.139764	ABL1 ACACB ADCY5 AMOTL1 APEH ATOH8 BVES CCNB1 CHRNB4 CNTNAP1 COL19A1 CREBRF DMPK DOCK3 DPYSL3 EPHA3 EPHA5 EPHA6 EPM2A FBXO32 GAB1 GABARAPL1 GART GHSR GLRB GPM6B HOXA3 ISL1 ISM1 ITGA7 ITGB1BP2 KLHL10 LHCGR LIG1 LMO1 MAGI2 MAP1B MAP6 MAP7D3 MEIS1 MRVI1 MYOZ2 NDP NFASC NFIA NFIC NNAT NRXN3 NTN1 NUSAP1 PAM PAMR1 PDLIM7 PGM5 PIP5K1C PLN PNP RBPMS2 RGS2 RNF112 ROM1 RUFY3 RYR2 SEMA4C SFPQ SLITRK5 SMARCA…
brown	973	508	regulation of adherens junction organization	17	0.0334646	ACACB ADRB3 ARHGAP6 ARHGEF17 CREBRF DLG2 E2F8 EPHA5 EPHA6 FTO GPRASP1 GREM2 MAGI2 MYOCD PHOX2A RGMA WDR35
brown	973	508	regulation of blood circulation	39	0.0767717	AKAP6 ATP1B2 ATP2B4 ATXN1 CACNA1C CACNA1H CACNA2D3 CACNB2 CALD1 CASQ2 CBX6 CHRNA3 CTSO DGKB DMPK DNM2 DOK6 FLNC FYCO1 GJC1 GLI3 GNB5 HYDIN KCNB1 MEIS1 MYLIP NPY2R PDLIM3 PKD2 PLP1 POU6F1 RHOB RYR3 S1PR3 SLC8A2 SLITRK3 SMYD1 TPM2 TRPC3
brown	973	508	Calcium signaling pathway	26	0.0511811	ADD1 AFAP1 AKAP6 ATXN1 CACNA1H CACNA2D3 CCNB1 CHRNA3 EID2B GNAO1 GTF2IRD2 LIG1 MYOC PDE3A PHLDB2 PLCD4 PLEKHO1 PLP1 PRKAR2B PTN RYR3 S1PR3 SLC5A7 SLC8A2 SLITRK3 TAGLN
brown	973	508	cGMP-PKG signaling pathway	27	0.0531496	ADCY9 ADD1 AFAP1 AKAP6 AMIGO1 ATP1B2 ATP2B4 ATXN1 CACNA1H EID2B GNAL KCNMB1 KCNS3 MEIS1 MTA2 MYLIP MYOC NPY2R PDE5A PDLIM3 PLCD4 PLP1 PRNP RHOB SLC5A7 SLC8A2 SLITRK3
brown	973	508	Adrenergic signaling in cardiomyocytes	24	0.0472441	ACTG2 ADCY9 ADD1 AKAP6 AMIGO1 ATP1B2 ATP2B4 ATXN1 CACNA1H CACNB2 CALD1 GNAL PLCD4 PLP1 PPP2R2B PPP2R3A PRDM6 PRKAR2B RYR3 SCRG1 SLC8A2 TPM2 TPM3 TRIM11
brown	973	508	Vascular smooth muscle contraction	23	0.0452756	ACTC1 ACTN1 ADCY9 ADD1 AKAP6 CACNA1H CALR EID2B KCNMB1 KCNS3 MTA2 MYL9 MYLIP MYOC NPY2R PLA2G5 PLCB3 PLCD4 PPP1R12C PPP1R14A PPP1R1A PRKAR2B PRNP
brown	973	508	Apelin signaling pathway	21	0.0413386	ACTC1 ADCY9 ADD1 AKAP6 AMIGO1 GABRA5 GNAL GPI HLF MEIS1 MRGPRF MYOC PLCD4 PRKAB2 PRKACB PRKAR2B RYR3 S1PR3 SLC8A2 SLITRK3 TGFBR3
brown	973	508	Hypertrophic cardiomyopathy (HCM)	21	0.0413386	ACTG2 CACNA1H CACNB2 CALD1 DGKB DMPK ITGA7 ITGA8 ITGA9 ITGB1 ITGB1BP2 JAM3 PRKAB2 PRKACB RYR3 SGCD SGCE SLC8A2 TPM2 TPM3 TRIM11
brown	973	508	Arrhythmogenic right ventricular cardiomyopathy (ARVC)	18	0.0354331	ADARB1 CACNA1H CACNB2 CALD1 CTSO DGKB DMPK GJC1 ITGA7 ITGA8 ITGA9 ITGB1 ITGB1BP2 JAM3 RYR3 SGCD SGCE SLC8A2
brown	973	508	Dilated cardiomyopathy (DCM)	23	0.0452756	ACTG2 ADCY9 ADD1 CACNA1H CACNB2 CALD1 DGKB DMPK ITGA7 ITGA8 ITGA9 ITGB1 ITGB1BP2 JAM3 PLP1 PRKAR2B RYR3 SGCD SGCE SLC8A2 TPM2 TPM3 TRIM11
brown	973	508	Neurotransmitter receptors and postsynaptic signal transmission	27	0.0531496	ADARB1 ADCY9 ADD1 CHRNB4 CIT DMD GAK GNAI1 GNAL GNAO1 GPI GRIA2 GRIK5 GRIN2A GTF2IRD2 LDB3 NCAM2 PLCD4 PRKAB2 PRKACB PRKAR2B PRKD1 RPS6KA2 RSPO2 TUBA1B TUBB6 TUBG2
brown	973	508	Transmission across Chemical Synapses	32	0.0629921	ADARB1 ADCY9 ADD1 CACNB2 CALD1 CHRNB4 CIT DMD GAK GNAI1 GNAL GNAO1 GPI GRIA2 GRIK5 GRIN2A GTF2IRD2 LDB3 NCAM2 PLCD4 PRKAB2 PRKACB PRKAR2B PRKD1 RNF112 RPS6KA2 RSPO2 SLC25A12 SLC8A1 TUBA1B TUBB6 TUBG2
brown	973	508	Neuronal System	44	0.0866142	ADARB1 ADCY9 ADD1 CACNB2 CALD1 CHRNB4 CIT DMD GAK GLI3 GNAI1 GNAL GNAO1 GPI GRIA2 GRIK5 GRIN2A GTF2IRD2 KCNA5 KCNB1 KCNMA1 KCNMB1 KCNS3 KIF20A LDB3 NCAM2 NNAT NTN1 PDLIM7 PLCD4 PRKAB2 PRKACB PRKAR2B PRKD1 RNF112 RPS6KA2 RSPO2 SLC25A12 SLC8A1 SLITRK5 SMARCA1 TUBA1B TUBB6 TUBG2
brown	973	508	L1CAM interactions	18	0.0354331	CNTN2 CNTNAP1 COL19A1 DOCK3 GART ITGA7 ITGB1 ITGB1BP2 JAM3 KIFC1 NFIA NRXN3 RPS6KA2 RSPO2 SCRG1 TUBA1B TUBB6 TUBG2
brown	973	508	Muscle contraction	39	0.0767717	ACTC1 ACTG2 ACTN1 ADARB1 ATP1B2 ATP2B4 ATXN1 CACNA1H CACNB2 CALD1 CALR CASQ2 CBX6 DGKB DMPK DNM2 FYCO1 ITGA7 LMOD3 MYL9 MYLIP MYOC NPY2R PLP1 RYR3 S1PR3 SCRG1 SLC8A2 SLITRK3 SORBS2 TMED2 TMOD2 TNC TPM2 TPM3 TRIM11 TRPC3 VEZF1 XPNPEP1
brown	973	508	Post NMDA receptor activation events	15	0.0295276	ADARB1 DMD GRIA2 GRIK5 GTF2IRD2 LDB3 PRKAB2 PRKACB PRKAR2B PRKD1 RPS6KA2 RSPO2 TUBA1B TUBB6 TUBG2
brown	973	508	Activation of NMDA receptors and postsynaptic events	15	0.0295276	ADARB1 DMD GRIA2 GRIK5 GTF2IRD2 LDB3 PRKAB2 PRKACB PRKAR2B PRKD1 RPS6KA2 RSPO2 TUBA1B TUBB6 TUBG2
brown	973	508	Smooth Muscle Contraction	14	0.0275591	ACTC1 ACTN1 CALR ITGA7 LMOD3 MYL9 MYLIP MYOC SORBS2 TMED2 TPM2 TPM3 TRIM11 VEZF1
brown	973	508	Cell-extracellular matrix interactions	8	0.015748	ACTN2 FGF1 FLNC FMN2 ISL1 ITGB1BP2 LMNB2 PBX1
brown	973	508	Ion homeostasis	13	0.0255906	ATP1B2 ATP2B4 ATXN1 CASQ2 CBX6 DNM2 FYCO1 PLP1 RYR3 S1PR3 SLC8A2 SLITRK3 TRPC3
steelblue	115	100	ribosomal large subunit assembly	11	0.11	RPL10A RPL12 RPL13 RPL18 RPL24 RPL26 RPL30 RPL4 RPL6 RPL7A RPLP1
steelblue	115	100	ribosomal small subunit assembly	5	0.05	RPL4 RPS15A RPS2 RPS6 SETD9
steelblue	115	100	nuclear-transcribed mRNA catabolic process, nonsense-mediated decay	66	0.66	IGBP1 RPL10A RPL11 RPL12 RPL13 RPL13A RPL14 RPL15 RPL18 RPL19 RPL21 RPL22 RPL23 RPL23A RPL24 RPL26 RPL27 RPL27A RPL28 RPL29 RPL3 RPL30 RPL31 RPL32 RPL34 RPL35 RPL35A RPL36 RPL37 RPL37A RPL38 RPL4 RPL41 RPL5 RPL6 RPL7A RPL8 RPL9 RPLP0 RPLP1 RPLP2 RPS11 RPS12 RPS13 RPS14 RPS15A RPS18 RPS19 RPS2 RPS20 RPS21 RPS23 RPS24 RPS25 RPS27A RPS29 RPS3 RPS3A RPS4X RPS5 RPS6 RPS7 RPS8 RPS9 RPSA SETD9
steelblue	115	100	maturation of LSU-rRNA	4	0.04	RPL11 RPL13 RPL35A RPL8
steelblue	115	100	formation of translation preinitiation complex	3	0.03	EIF3D FARS2 RPL14
steelblue	115	100	formation of cytoplasmic translation initiation complex	4	0.04	EIF3F EIF3H EIF3L EIF4B
steelblue	115	100	cytoplasmic translation	32	0.32	EEF1A1 EIF2D EIF3D EIF3F EIF3H EIF3L EIF4B FARS2 RPL11 RPL12 RPL14 RPL18 RPL19 RPL21 RPL26 RPL27 RPL3 RPL31 RPL32 RPL34 RPL36 RPL37 RPL4 RPL5 RPL7A RPL9 RPLP0 RPLP1 RPLP2 RPS23 RPS24 RPS3
steelblue	115	100	cytoplasmic translational initiation	7	0.07	EIF3D EIF3F EIF3H EIF3L EIF4B FARS2 RPL14
steelblue	115	100	translation initiation factor activity	7	0.07	EIF3D EIF3F EIF3H EIF3L EIF4B FARS2 NACA
steelblue	115	100	translation elongation factor activity	4	0.04	EEF1B2 EEF1G EEF2 EIF2D
steelblue	115	100	rRNA processing	23	0.23	OXA1L RPL11 RPL12 RPL13 RPL15 RPL19 RPL27 RPL27A RPL35A RPL36 RPL6 RPL8 RPS15A RPS2 RPS20 RPS23 RPS25 RPS5 RPS7 RPS8 RPS9 RPSA SETD9
steelblue	115	100	mRNA catabolic process	68	0.68	IGBP1 RPL10A RPL11 RPL12 RPL13 RPL13A RPL14 RPL15 RPL18 RPL19 RPL21 RPL22 RPL23 RPL23A RPL24 RPL26 RPL27 RPL27A RPL28 RPL29 RPL3 RPL30 RPL31 RPL32 RPL34 RPL35 RPL35A RPL36 RPL37 RPL37A RPL38 RPL4 RPL41 RPL5 RPL6 RPL7A RPL8 RPL9 RPLP0 RPLP1 RPLP2 RPS11 RPS12 RPS13 RPS14 RPS15A RPS18 RPS19 RPS2 RPS20 RPS21 RPS23 RPS24 RPS25 RPS27A RPS29 RPS3 RPS3A RPS4X RPS5 RPS6 RPS7 RPS8 RPS9 RPSA SETD9 UCHL3
steelblue	115	100	translation	85	0.85	COMMD6 EEF1A1 EEF1B2 EEF1G EEF2 EIF2D EIF3D EIF3F EIF3H EIF3L EIF4B FARS2 FAU IGBP1 MRPL45 MTIF3 NACA NOA1 NSA2 PCBP2 RPL10A RPL11 RPL12 RPL13 RPL13A RPL14 RPL15 RPL18 RPL19 RPL21 RPL22 RPL23 RPL23A RPL24 RPL26 RPL27 RPL27A RPL28 RPL29 RPL3 RPL30 RPL31 RPL32 RPL34 RPL35 RPL35A RPL36 RPL37 RPL37A RPL38 RPL4 RPL41 RPL5 RPL6 RPL7A RPL8 RPL9 RPLP0 RPLP1 RPLP2 RPS11 RPS12 RPS13 RPS14 RPS15A RPS18 RPS1…
steelblue	115	100	translational initiation	73	0.73	EIF3D EIF3F EIF3H EIF3L EIF4B FARS2 IGBP1 NACA RPL10A RPL11 RPL12 RPL13 RPL13A RPL14 RPL15 RPL18 RPL19 RPL21 RPL22 RPL23 RPL23A RPL24 RPL26 RPL27 RPL27A RPL28 RPL29 RPL3 RPL30 RPL31 RPL32 RPL34 RPL35 RPL35A RPL36 RPL37 RPL37A RPL38 RPL4 RPL41 RPL5 RPL6 RPL7A RPL8 RPL9 RPLP0 RPLP1 RPLP2 RPS11 RPS12 RPS13 RPS14 RPS15A RPS18 RPS19 RPS2 RPS20 RPS21 RPS23 RPS24 RPS25 RPS27A RPS29 RPS3 RPS3A RPS4X RPS5…
steelblue	115	100	translational elongation	10	0.1	EEF1A1 EEF1B2 EEF1G EEF2 EIF2D MRPL45 MTIF3 PCBP2 RPLP2 RPS11
steelblue	115	100	regulation of translation	22	0.22	EEF1A1 EEF1B2 EEF1G EEF2 EIF2D EIF3D EIF3F EIF3H EIF3L EIF4B FARS2 NACA RPL10A RPL14 RPL18 RPL27 RPL4 RPL6 RPS15A RPS3A RPS5 RPSA
steelblue	115	100	peptide metabolic process	86	0.86	COMMD6 EEF1A1 EEF1B2 EEF1G EEF2 EIF2D EIF3D EIF3F EIF3H EIF3L EIF4B FARS2 FAU IGBP1 MED12 MRPL45 MTIF3 NACA NOA1 NSA2 PCBP2 RPL10A RPL11 RPL12 RPL13 RPL13A RPL14 RPL15 RPL18 RPL19 RPL21 RPL22 RPL23 RPL23A RPL24 RPL26 RPL27 RPL27A RPL28 RPL29 RPL3 RPL30 RPL31 RPL32 RPL34 RPL35 RPL35A RPL36 RPL37 RPL37A RPL38 RPL4 RPL41 RPL5 RPL6 RPL7A RPL8 RPL9 RPLP0 RPLP1 RPLP2 RPS11 RPS12 RPS13 RPS14 RPS15A RPS1…
steelblue	115	100	protein targeting	70	0.7	IGBP1 PCBP2 RPL10A RPL11 RPL12 RPL13 RPL13A RPL14 RPL15 RPL18 RPL19 RPL21 RPL22 RPL23 RPL23A RPL24 RPL26 RPL27 RPL27A RPL28 RPL29 RPL3 RPL30 RPL31 RPL32 RPL34 RPL35 RPL35A RPL36 RPL37 RPL37A RPL38 RPL4 RPL41 RPL5 RPL6 RPL7A RPL8 RPL9 RPLP0 RPLP1 RPLP2 RPS11 RPS12 RPS13 RPS14 RPS15A RPS18 RPS19 RPS2 RPS20 RPS21 RPS23 RPS24 RPS25 RPS27A RPS29 RPS3 RPS3A RPS4X RPS5 RPS6 RPS7 RPS8 RPS9 RPSA SETD9 THG…
steelblue	115	100	SRP-dependent cotranslational protein targeting to membrane	66	0.66	IGBP1 RPL10A RPL11 RPL12 RPL13 RPL13A RPL14 RPL15 RPL18 RPL19 RPL21 RPL22 RPL23 RPL23A RPL24 RPL26 RPL27 RPL27A RPL28 RPL29 RPL3 RPL30 RPL31 RPL32 RPL34 RPL35 RPL35A RPL36 RPL37 RPL37A RPL38 RPL4 RPL41 RPL5 RPL6 RPL7A RPL8 RPL9 RPLP0 RPLP1 RPLP2 RPS11 RPS12 RPS13 RPS14 RPS15A RPS18 RPS19 RPS2 RPS20 RPS21 RPS23 RPS24 RPS25 RPS27A RPS29 RPS3 RPS3A RPS4X RPS5 RPS6 RPS7 RPS8 RPS9 RPSA SETD9
steelblue	115	100	intracellular protein transport	72	0.72	EIF3D IGBP1 PCBP2 PRDX6 RPL10A RPL11 RPL12 RPL13 RPL13A RPL14 RPL15 RPL18 RPL19 RPL21 RPL22 RPL23 RPL23A RPL24 RPL26 RPL27 RPL27A RPL28 RPL29 RPL3 RPL30 RPL31 RPL32 RPL34 RPL35 RPL35A RPL36 RPL37 RPL37A RPL38 RPL4 RPL41 RPL5 RPL6 RPL7A RPL8 RPL9 RPLP0 RPLP1 RPLP2 RPS11 RPS12 RPS13 RPS14 RPS15A RPS18 RPS19 RPS2 RPS20 RPS21 RPS23 RPS24 RPS25 RPS27A RPS29 RPS3 RPS3A RPS4X RPS5 RPS6 RPS7 RPS8 RPS9 RP…
steelblue	115	100	translation factor activity, RNA binding	11	0.11	EEF1B2 EEF1G EEF2 EIF2D EIF3D EIF3F EIF3H EIF3L EIF4B FARS2 NACA
steelblue	115	100	mRNA metabolic process	70	0.7	IGBP1 PFDN5 RPL10 RPL10A RPL11 RPL12 RPL13 RPL13A RPL14 RPL15 RPL18 RPL19 RPL21 RPL22 RPL23 RPL23A RPL24 RPL26 RPL27 RPL27A RPL28 RPL29 RPL3 RPL30 RPL31 RPL32 RPL34 RPL35 RPL35A RPL36 RPL37 RPL37A RPL38 RPL4 RPL41 RPL5 RPL6 RPL7A RPL8 RPL9 RPLP0 RPLP1 RPLP2 RPS11 RPS12 RPS13 RPS14 RPS15A RPS18 RPS19 RPS2 RPS20 RPS21 RPS23 RPS24 RPS25 RPS27A RPS29 RPS3 RPS3A RPS4X RPS5 RPS6 RPS7 RPS8 RPS9 RPSA SET…
steelblue	115	100	viral gene expression	71	0.71	EIF3D EIF3F EIF3H EIF4B IGBP1 PFDN5 RPL10A RPL11 RPL12 RPL13 RPL13A RPL14 RPL15 RPL18 RPL19 RPL21 RPL22 RPL23 RPL23A RPL24 RPL26 RPL27 RPL27A RPL28 RPL29 RPL3 RPL30 RPL31 RPL32 RPL34 RPL35 RPL35A RPL36 RPL37 RPL37A RPL38 RPL4 RPL41 RPL5 RPL6 RPL7A RPL8 RPL9 RPLP0 RPLP1 RPLP2 RPS11 RPS12 RPS13 RPS14 RPS15A RPS18 RPS19 RPS2 RPS20 RPS21 RPS23 RPS24 RPS25 RPS27A RPS29 RPS3 RPS3A RPS4X RPS5 RPS6 RPS7 …
steelblue	115	100	viral translation	5	0.05	EIF3D EIF3F EIF3H EIF4B PFDN5
steelblue	115	100	viral transcription	66	0.66	IGBP1 RPL10A RPL11 RPL12 RPL13 RPL13A RPL14 RPL15 RPL18 RPL19 RPL21 RPL22 RPL23 RPL23A RPL24 RPL26 RPL27 RPL27A RPL28 RPL29 RPL3 RPL30 RPL31 RPL32 RPL34 RPL35 RPL35A RPL36 RPL37 RPL37A RPL38 RPL4 RPL41 RPL5 RPL6 RPL7A RPL8 RPL9 RPLP0 RPLP1 RPLP2 RPS11 RPS12 RPS13 RPS14 RPS15A RPS18 RPS19 RPS2 RPS20 RPS21 RPS23 RPS24 RPS25 RPS27A RPS29 RPS3 RPS3A RPS4X RPS5 RPS6 RPS7 RPS8 RPS9 RPSA SETD9
steelblue	115	100	translesion synthesis	3	0.03	RPL6 RPS29 UCHL3
steelblue	115	100	ribonucleoprotein complex assembly	23	0.23	EIF3D EIF3F EIF3H EIF3L EIF4B FARS2 RPL10A RPL12 RPL13 RPL14 RPL18 RPL24 RPL26 RPL30 RPL4 RPL6 RPL7A RPLP1 RPS15A RPS2 RPS24 RPS6 SETD9
steelblue	115	100	maturation of SSU-rRNA	6	0.06	RPL15 RPS15A RPS2 RPS23 RPS9 SETD9
steelblue	115	100	negative regulation of protein ubiquitination	5	0.05	RPL12 RPL23A RPL6 RPS3A RPS8
steelblue	115	100	protein localization to organelle	72	0.72	IGBP1 PCBP2 PRDX6 RPL10A RPL11 RPL12 RPL13 RPL13A RPL14 RPL15 RPL18 RPL19 RPL21 RPL22 RPL23 RPL23A RPL24 RPL26 RPL27 RPL27A RPL28 RPL29 RPL3 RPL30 RPL31 RPL32 RPL34 RPL35 RPL35A RPL36 RPL37 RPL37A RPL38 RPL4 RPL41 RPL5 RPL6 RPL7A RPL8 RPL9 RPLP0 RPLP1 RPLP2 RPS11 RPS12 RPS13 RPS14 RPS15A RPS18 RPS19 RPS2 RPS20 RPS21 RPS23 RPS24 RPS25 RPS27A RPS29 RPS3 RPS3A RPS4X RPS5 RPS6 RPS7 RPS8 RPS9 RPSA SET…
steelblue	115	100	ncRNA processing	25	0.25	FAU OXA1L RPL11 RPL12 RPL13 RPL15 RPL19 RPL27 RPL27A RPL35A RPL36 RPL6 RPL8 RPS15A RPS2 RPS20 RPS23 RPS25 RPS5 RPS7 RPS8 RPS9 RPSA SETD9 TOMM7
steelblue	115	100	nucleobase-containing compound catabolic process	69	0.69	IGBP1 MED12 RPL10A RPL11 RPL12 RPL13 RPL13A RPL14 RPL15 RPL18 RPL19 RPL21 RPL22 RPL23 RPL23A RPL24 RPL26 RPL27 RPL27A RPL28 RPL29 RPL3 RPL30 RPL31 RPL32 RPL34 RPL35 RPL35A RPL36 RPL37 RPL37A RPL38 RPL4 RPL41 RPL5 RPL6 RPL7A RPL8 RPL9 RPLP0 RPLP1 RPLP2 RPS11 RPS12 RPS13 RPS14 RPS15A RPS18 RPS19 RPS2 RPS20 RPS21 RPS23 RPS24 RPS25 RPS27A RPS29 RPS3 RPS3A RPS4X RPS5 RPS6 RPS7 RPS8 RPS9 RPSA SETD9 UCH…
steelblue	115	100	ribosome assembly	15	0.15	RPL10A RPL12 RPL13 RPL18 RPL24 RPL26 RPL30 RPL4 RPL6 RPL7A RPLP1 RPS15A RPS2 RPS6 SETD9
steelblue	115	100	ribosomal large subunit biogenesis	17	0.17	RPL10A RPL11 RPL12 RPL13 RPL15 RPL18 RPL24 RPL26 RPL27 RPL30 RPL35A RPL36 RPL4 RPL6 RPL7A RPL8 RPLP1
steelblue	115	100	ribosomal small subunit biogenesis	11	0.11	RPL15 RPL4 RPS15A RPS2 RPS23 RPS25 RPS6 RPS7 RPS8 RPS9 SETD9
steelblue	115	100	cellular macromolecule catabolic process	70	0.7	IGBP1 PFDN5 RPL10A RPL11 RPL12 RPL13 RPL13A RPL14 RPL15 RPL18 RPL19 RPL21 RPL22 RPL23 RPL23A RPL24 RPL26 RPL27 RPL27A RPL28 RPL29 RPL3 RPL30 RPL31 RPL32 RPL34 RPL35 RPL35A RPL36 RPL37 RPL37A RPL38 RPL4 RPL41 RPL5 RPL6 RPL7A RPL8 RPL9 RPLP0 RPLP1 RPLP2 RPS11 RPS12 RPS13 RPS14 RPS15A RPS18 RPS19 RPS2 RPS20 RPS21 RPS23 RPS24 RPS25 RPS27A RPS29 RPS3 RPS3A RPS4X RPS5 RPS6 RPS7 RPS8 RPS9 RPSA SETD9 UCH…
steelblue	115	100	translation regulator activity	15	0.15	EEF1B2 EEF1G EEF2 EIF2D EIF3D EIF3F EIF3H EIF3L EIF4B FARS2 NACA RPL10A RPL18 RPS15A RPSA
steelblue	115	100	positive regulation of translation	6	0.06	EIF2D EIF3F RPL27 RPL6 RPS5 RPSA
steelblue	115	100	regulation of ubiquitin-protein transferase activity	6	0.06	RPL12 RPL23A RPL6 RPS20 RPS5 RPS8
steelblue	115	100	establishment of protein localization to membrane	67	0.67	IGBP1 PCBP2 RPL10A RPL11 RPL12 RPL13 RPL13A RPL14 RPL15 RPL18 RPL19 RPL21 RPL22 RPL23 RPL23A RPL24 RPL26 RPL27 RPL27A RPL28 RPL29 RPL3 RPL30 RPL31 RPL32 RPL34 RPL35 RPL35A RPL36 RPL37 RPL37A RPL38 RPL4 RPL41 RPL5 RPL6 RPL7A RPL8 RPL9 RPLP0 RPLP1 RPLP2 RPS11 RPS12 RPS13 RPS14 RPS15A RPS18 RPS19 RPS2 RPS20 RPS21 RPS23 RPS24 RPS25 RPS27A RPS29 RPS3 RPS3A RPS4X RPS5 RPS6 RPS7 RPS8 RPS9 RPSA SETD9
steelblue	115	100	positive regulation of signal transduction by p53 class mediator	5	0.05	RPL12 RPL23A RPL27 RPS8 UCHL3
steelblue	115	100	ubiquitin ligase inhibitor activity	4	0.04	RPL12 RPL23A RPL6 RPS8
steelblue	115	100	negative regulation of ubiquitin-dependent protein catabolic process	4	0.04	RPL12 RPL23A RPL6 RPS8
steelblue	115	100	regulation of cytoplasmic translation	3	0.03	EEF1A1 EIF2D RPL14
steelblue	115	100	positive regulation of intrinsic apoptotic signaling pathway	5	0.05	RPL12 RPL27 RPS3A RPS8 UCHL3
steelblue	115	100	Ribosome	67	0.67	IGBP1 MRPL45 RPL10A RPL11 RPL12 RPL13 RPL13A RPL14 RPL15 RPL18 RPL19 RPL21 RPL22 RPL23 RPL23A RPL24 RPL26 RPL27 RPL27A RPL28 RPL29 RPL3 RPL30 RPL31 RPL32 RPL34 RPL35 RPL35A RPL36 RPL37 RPL37A RPL38 RPL4 RPL41 RPL5 RPL6 RPL7A RPL8 RPL9 RPLP0 RPLP1 RPLP2 RPS11 RPS12 RPS13 RPS14 RPS15A RPS18 RPS19 RPS2 RPS20 RPS21 RPS23 RPS24 RPS25 RPS27A RPS29 RPS3 RPS3A RPS4X RPS5 RPS6 RPS7 RPS8 RPS9 RPSA SETD9
steelblue	115	100	Developmental Biology	67	0.67	MRPL10 RPL10A RPL11 RPL12 RPL13 RPL13A RPL14 RPL15 RPL18 RPL19 RPL21 RPL22 RPL23 RPL23A RPL24 RPL26 RPL27 RPL27A RPL28 RPL29 RPL3 RPL30 RPL31 RPL32 RPL34 RPL35 RPL35A RPL36 RPL37 RPL37A RPL38 RPL4 RPL41 RPL5 RPL6 RPL7A RPL8 RPL9 RPLP0 RPLP1 RPLP2 RPS11 RPS12 RPS13 RPS14 RPS15A RPS18 RPS19 RPS2 RPS20 RPS21 RPS23 RPS24 RPS25 RPS27A RPS29 RPS3 RPS3A RPS4X RPS5 RPS6 RPS7 RPS8 RPS9 RPSA SETD9 UCHL3
steelblue	115	100	L13a-mediated translational silencing of Ceruloplasmin expression	70	0.7	EIF3F EIF3H EIF3L EIF4B FARS2 RPL10A RPL11 RPL12 RPL13 RPL13A RPL14 RPL15 RPL18 RPL19 RPL21 RPL22 RPL23 RPL23A RPL24 RPL26 RPL27 RPL27A RPL28 RPL29 RPL3 RPL30 RPL31 RPL32 RPL34 RPL35 RPL35A RPL36 RPL37 RPL37A RPL38 RPL4 RPL41 RPL5 RPL6 RPL7A RPL8 RPL9 RPLP0 RPLP1 RPLP2 RPS11 RPS12 RPS13 RPS14 RPS15A RPS18 RPS19 RPS2 RPS20 RPS21 RPS23 RPS24 RPS25 RPS27A RPS29 RPS3 RPS3A RPS4X RPS5 RPS6 RPS7 RPS8 R…
steelblue	115	100	Eukaryotic Translation Elongation	69	0.69	EEF1B2 EEF1G EEF2 EIF2D RPL10A RPL11 RPL12 RPL13 RPL13A RPL14 RPL15 RPL18 RPL19 RPL21 RPL22 RPL23 RPL23A RPL24 RPL26 RPL27 RPL27A RPL28 RPL29 RPL3 RPL30 RPL31 RPL32 RPL34 RPL35 RPL35A RPL36 RPL37 RPL37A RPL38 RPL4 RPL41 RPL5 RPL6 RPL7A RPL8 RPL9 RPLP0 RPLP1 RPLP2 RPS11 RPS12 RPS13 RPS14 RPS15A RPS18 RPS19 RPS2 RPS20 RPS21 RPS23 RPS24 RPS25 RPS27A RPS29 RPS3 RPS3A RPS4X RPS5 RPS6 RPS7 RPS8 RPS9 RP…
steelblue	115	100	Peptide chain elongation	67	0.67	EEF1B2 EIF2D RPL10A RPL11 RPL12 RPL13 RPL13A RPL14 RPL15 RPL18 RPL19 RPL21 RPL22 RPL23 RPL23A RPL24 RPL26 RPL27 RPL27A RPL28 RPL29 RPL3 RPL30 RPL31 RPL32 RPL34 RPL35 RPL35A RPL36 RPL37 RPL37A RPL38 RPL4 RPL41 RPL5 RPL6 RPL7A RPL8 RPL9 RPLP0 RPLP1 RPLP2 RPS11 RPS12 RPS13 RPS14 RPS15A RPS18 RPS19 RPS2 RPS20 RPS21 RPS23 RPS24 RPS25 RPS27A RPS29 RPS3 RPS3A RPS4X RPS5 RPS6 RPS7 RPS8 RPS9 RPSA SETD9
steelblue	115	100	Disease	68	0.68	EIF2D RPL10A RPL11 RPL12 RPL13 RPL13A RPL14 RPL15 RPL18 RPL19 RPL21 RPL22 RPL23 RPL23A RPL24 RPL26 RPL27 RPL27A RPL28 RPL29 RPL3 RPL30 RPL31 RPL32 RPL34 RPL35 RPL35A RPL36 RPL37 RPL37A RPL38 RPL4 RPL41 RPL5 RPL6 RPL7A RPL8 RPL9 RPLP0 RPLP1 RPLP2 RPS11 RPS12 RPS13 RPS14 RPS15A RPS18 RPS19 RPS2 RPS20 RPS21 RPS23 RPS24 RPS25 RPS27A RPS29 RPS3 RPS3A RPS4X RPS5 RPS6 RPS7 RPS8 RPS9 RPSA SETD9 THG1L UCH…
steelblue	115	100	Influenza Infection	66	0.66	RPL10A RPL11 RPL12 RPL13 RPL13A RPL14 RPL15 RPL18 RPL19 RPL21 RPL22 RPL23 RPL23A RPL24 RPL26 RPL27 RPL27A RPL28 RPL29 RPL3 RPL30 RPL31 RPL32 RPL34 RPL35 RPL35A RPL36 RPL37 RPL37A RPL38 RPL4 RPL41 RPL5 RPL6 RPL7A RPL8 RPL9 RPLP0 RPLP1 RPLP2 RPS11 RPS12 RPS13 RPS14 RPS15A RPS18 RPS19 RPS2 RPS20 RPS21 RPS23 RPS24 RPS25 RPS27A RPS29 RPS3 RPS3A RPS4X RPS5 RPS6 RPS7 RPS8 RPS9 RPSA SETD9 THG1L
steelblue	115	100	Influenza Life Cycle	65	0.65	RPL10A RPL11 RPL12 RPL13 RPL13A RPL14 RPL15 RPL18 RPL19 RPL21 RPL22 RPL23 RPL23A RPL24 RPL26 RPL27 RPL27A RPL28 RPL29 RPL3 RPL30 RPL31 RPL32 RPL34 RPL35 RPL35A RPL36 RPL37 RPL37A RPL38 RPL4 RPL41 RPL5 RPL6 RPL7A RPL8 RPL9 RPLP0 RPLP1 RPLP2 RPS11 RPS12 RPS13 RPS14 RPS15A RPS18 RPS19 RPS2 RPS20 RPS21 RPS23 RPS24 RPS25 RPS27A RPS29 RPS3 RPS3A RPS4X RPS5 RPS6 RPS7 RPS8 RPS9 RPSA SETD9
steelblue	115	100	Influenza Viral RNA Transcription and Replication	65	0.65	RPL10A RPL11 RPL12 RPL13 RPL13A RPL14 RPL15 RPL18 RPL19 RPL21 RPL22 RPL23 RPL23A RPL24 RPL26 RPL27 RPL27A RPL28 RPL29 RPL3 RPL30 RPL31 RPL32 RPL34 RPL35 RPL35A RPL36 RPL37 RPL37A RPL38 RPL4 RPL41 RPL5 RPL6 RPL7A RPL8 RPL9 RPLP0 RPLP1 RPLP2 RPS11 RPS12 RPS13 RPS14 RPS15A RPS18 RPS19 RPS2 RPS20 RPS21 RPS23 RPS24 RPS25 RPS27A RPS29 RPS3 RPS3A RPS4X RPS5 RPS6 RPS7 RPS8 RPS9 RPSA SETD9
steelblue	115	100	SRP-dependent cotranslational protein targeting to membrane	65	0.65	RPL10A RPL11 RPL12 RPL13 RPL13A RPL14 RPL15 RPL18 RPL19 RPL21 RPL22 RPL23 RPL23A RPL24 RPL26 RPL27 RPL27A RPL28 RPL29 RPL3 RPL30 RPL31 RPL32 RPL34 RPL35 RPL35A RPL36 RPL37 RPL37A RPL38 RPL4 RPL41 RPL5 RPL6 RPL7A RPL8 RPL9 RPLP0 RPLP1 RPLP2 RPS11 RPS12 RPS13 RPS14 RPS15A RPS18 RPS19 RPS2 RPS20 RPS21 RPS23 RPS24 RPS25 RPS27A RPS29 RPS3 RPS3A RPS4X RPS5 RPS6 RPS7 RPS8 RPS9 RPSA SETD9
steelblue	115	100	Viral mRNA Translation	65	0.65	RPL10A RPL11 RPL12 RPL13 RPL13A RPL14 RPL15 RPL18 RPL19 RPL21 RPL22 RPL23 RPL23A RPL24 RPL26 RPL27 RPL27A RPL28 RPL29 RPL3 RPL30 RPL31 RPL32 RPL34 RPL35 RPL35A RPL36 RPL37 RPL37A RPL38 RPL4 RPL41 RPL5 RPL6 RPL7A RPL8 RPL9 RPLP0 RPLP1 RPLP2 RPS11 RPS12 RPS13 RPS14 RPS15A RPS18 RPS19 RPS2 RPS20 RPS21 RPS23 RPS24 RPS25 RPS27A RPS29 RPS3 RPS3A RPS4X RPS5 RPS6 RPS7 RPS8 RPS9 RPSA SETD9
steelblue	115	100	Selenoamino acid metabolism	65	0.65	RPL10A RPL11 RPL12 RPL13 RPL13A RPL14 RPL15 RPL18 RPL19 RPL21 RPL22 RPL23 RPL23A RPL24 RPL26 RPL27 RPL27A RPL28 RPL29 RPL3 RPL30 RPL31 RPL32 RPL34 RPL35 RPL35A RPL36 RPL37 RPL37A RPL38 RPL4 RPL41 RPL5 RPL6 RPL7A RPL8 RPL9 RPLP0 RPLP1 RPLP2 RPS11 RPS12 RPS13 RPS14 RPS15A RPS18 RPS19 RPS2 RPS20 RPS21 RPS23 RPS24 RPS25 RPS27A RPS29 RPS3 RPS3A RPS4X RPS5 RPS6 RPS7 RPS8 RPS9 RPSA SETD9
steelblue	115	100	Selenocysteine synthesis	65	0.65	RPL10A RPL11 RPL12 RPL13 RPL13A RPL14 RPL15 RPL18 RPL19 RPL21 RPL22 RPL23 RPL23A RPL24 RPL26 RPL27 RPL27A RPL28 RPL29 RPL3 RPL30 RPL31 RPL32 RPL34 RPL35 RPL35A RPL36 RPL37 RPL37A RPL38 RPL4 RPL41 RPL5 RPL6 RPL7A RPL8 RPL9 RPLP0 RPLP1 RPLP2 RPS11 RPS12 RPS13 RPS14 RPS15A RPS18 RPS19 RPS2 RPS20 RPS21 RPS23 RPS24 RPS25 RPS27A RPS29 RPS3 RPS3A RPS4X RPS5 RPS6 RPS7 RPS8 RPS9 RPSA SETD9
steelblue	115	100	Signaling by ROBO receptors	66	0.66	RPL10A RPL11 RPL12 RPL13 RPL13A RPL14 RPL15 RPL18 RPL19 RPL21 RPL22 RPL23 RPL23A RPL24 RPL26 RPL27 RPL27A RPL28 RPL29 RPL3 RPL30 RPL31 RPL32 RPL34 RPL35 RPL35A RPL36 RPL37 RPL37A RPL38 RPL4 RPL41 RPL5 RPL6 RPL7A RPL8 RPL9 RPLP0 RPLP1 RPLP2 RPS11 RPS12 RPS13 RPS14 RPS15A RPS18 RPS19 RPS2 RPS20 RPS21 RPS23 RPS24 RPS25 RPS27A RPS29 RPS3 RPS3A RPS4X RPS5 RPS6 RPS7 RPS8 RPS9 RPSA SETD9 UCHL3
steelblue	115	100	Metabolism of proteins	84	0.84	COMMD6 DPH5 EEF1A1 EEF1B2 EEF1G EEF2 EIF2D EIF3F EIF3H EIF3L EIF4B FARS2 FAU MRPL45 NACA PCBP2 PHB2 RPL10A RPL11 RPL12 RPL13 RPL13A RPL14 RPL15 RPL18 RPL19 RPL21 RPL22 RPL23 RPL23A RPL24 RPL26 RPL27 RPL27A RPL28 RPL29 RPL3 RPL30 RPL31 RPL32 RPL34 RPL35 RPL35A RPL36 RPL37 RPL37A RPL38 RPL4 RPL41 RPL5 RPL6 RPL7A RPL8 RPL9 RPLP0 RPLP1 RPLP2 RPS11 RPS12 RPS13 RPS14 RPS15A RPS18 RPS19 RPS2 RPS20 RPS21…
steelblue	115	100	Axon guidance	66	0.66	RPL10A RPL11 RPL12 RPL13 RPL13A RPL14 RPL15 RPL18 RPL19 RPL21 RPL22 RPL23 RPL23A RPL24 RPL26 RPL27 RPL27A RPL28 RPL29 RPL3 RPL30 RPL31 RPL32 RPL34 RPL35 RPL35A RPL36 RPL37 RPL37A RPL38 RPL4 RPL41 RPL5 RPL6 RPL7A RPL8 RPL9 RPLP0 RPLP1 RPLP2 RPS11 RPS12 RPS13 RPS14 RPS15A RPS18 RPS19 RPS2 RPS20 RPS21 RPS23 RPS24 RPS25 RPS27A RPS29 RPS3 RPS3A RPS4X RPS5 RPS6 RPS7 RPS8 RPS9 RPSA SETD9 UCHL3
steelblue	115	100	Mitophagy	3	0.03	RPS29 UBB UCHL3
steelblue	115	100	Pink/Parkin Mediated Mitophagy	3	0.03	RPS29 UBB UCHL3
steelblue	115	100	Infectious disease	68	0.68	EIF2D RPL10A RPL11 RPL12 RPL13 RPL13A RPL14 RPL15 RPL18 RPL19 RPL21 RPL22 RPL23 RPL23A RPL24 RPL26 RPL27 RPL27A RPL28 RPL29 RPL3 RPL30 RPL31 RPL32 RPL34 RPL35 RPL35A RPL36 RPL37 RPL37A RPL38 RPL4 RPL41 RPL5 RPL6 RPL7A RPL8 RPL9 RPLP0 RPLP1 RPLP2 RPS11 RPS12 RPS13 RPS14 RPS15A RPS18 RPS19 RPS2 RPS20 RPS21 RPS23 RPS24 RPS25 RPS27A RPS29 RPS3 RPS3A RPS4X RPS5 RPS6 RPS7 RPS8 RPS9 RPSA SETD9 THG1L UCH…
steelblue	115	100	rRNA modification in the nucleus and cytosol	5	0.05	RPS15A RPS20 RPS7 RPS8 RPSA
steelblue	115	100	Major pathway of rRNA processing in the nucleolus and cytosol	65	0.65	RPL10A RPL11 RPL12 RPL13 RPL13A RPL14 RPL15 RPL18 RPL19 RPL21 RPL22 RPL23 RPL23A RPL24 RPL26 RPL27 RPL27A RPL28 RPL29 RPL3 RPL30 RPL31 RPL32 RPL34 RPL35 RPL35A RPL36 RPL37 RPL37A RPL38 RPL4 RPL41 RPL5 RPL6 RPL7A RPL8 RPL9 RPLP0 RPLP1 RPLP2 RPS11 RPS12 RPS13 RPS14 RPS15A RPS18 RPS19 RPS2 RPS20 RPS21 RPS23 RPS24 RPS25 RPS27A RPS29 RPS3 RPS3A RPS4X RPS5 RPS6 RPS7 RPS8 RPS9 RPSA SETD9
steelblue	115	100	Regulation of TP53 Activity through Methylation	3	0.03	RPS29 SLC25A6 UCHL3
steelblue	115	100	Metabolism of amino acids and derivatives	65	0.65	RPL10A RPL11 RPL12 RPL13 RPL13A RPL14 RPL15 RPL18 RPL19 RPL21 RPL22 RPL23 RPL23A RPL24 RPL26 RPL27 RPL27A RPL28 RPL29 RPL3 RPL30 RPL31 RPL32 RPL34 RPL35 RPL35A RPL36 RPL37 RPL37A RPL38 RPL4 RPL41 RPL5 RPL6 RPL7A RPL8 RPL9 RPLP0 RPLP1 RPLP2 RPS11 RPS12 RPS13 RPS14 RPS15A RPS18 RPS19 RPS2 RPS20 RPS21 RPS23 RPS24 RPS25 RPS27A RPS29 RPS3 RPS3A RPS4X RPS5 RPS6 RPS7 RPS8 RPS9 RPSA SETD9
steelblue	115	100	rRNA processing	65	0.65	RPL10A RPL11 RPL12 RPL13 RPL13A RPL14 RPL15 RPL18 RPL19 RPL21 RPL22 RPL23 RPL23A RPL24 RPL26 RPL27 RPL27A RPL28 RPL29 RPL3 RPL30 RPL31 RPL32 RPL34 RPL35 RPL35A RPL36 RPL37 RPL37A RPL38 RPL4 RPL41 RPL5 RPL6 RPL7A RPL8 RPL9 RPLP0 RPLP1 RPLP2 RPS11 RPS12 RPS13 RPS14 RPS15A RPS18 RPS19 RPS2 RPS20 RPS21 RPS23 RPS24 RPS25 RPS27A RPS29 RPS3 RPS3A RPS4X RPS5 RPS6 RPS7 RPS8 RPS9 RPSA SETD9
steelblue	115	100	Eukaryotic Translation Initiation	70	0.7	EIF3F EIF3H EIF3L EIF4B FARS2 RPL10A RPL11 RPL12 RPL13 RPL13A RPL14 RPL15 RPL18 RPL19 RPL21 RPL22 RPL23 RPL23A RPL24 RPL26 RPL27 RPL27A RPL28 RPL29 RPL3 RPL30 RPL31 RPL32 RPL34 RPL35 RPL35A RPL36 RPL37 RPL37A RPL38 RPL4 RPL41 RPL5 RPL6 RPL7A RPL8 RPL9 RPLP0 RPLP1 RPLP2 RPS11 RPS12 RPS13 RPS14 RPS15A RPS18 RPS19 RPS2 RPS20 RPS21 RPS23 RPS24 RPS25 RPS27A RPS29 RPS3 RPS3A RPS4X RPS5 RPS6 RPS7 RPS8 R…
steelblue	115	100	Translation initiation complex formation	29	0.29	EIF3F EIF3H EIF3L EIF4B FARS2 RPS12 RPS13 RPS14 RPS15A RPS18 RPS19 RPS2 RPS20 RPS21 RPS23 RPS24 RPS25 RPS27A RPS29 RPS3 RPS3A RPS4X RPS5 RPS6 RPS7 RPS8 RPS9 RPSA SETD9
steelblue	115	100	Activation of the mRNA upon binding of the cap-binding complex and eIFs, and subsequent binding to 43S	29	0.29	EIF3F EIF3H EIF3L EIF4B FARS2 RPS12 RPS13 RPS14 RPS15A RPS18 RPS19 RPS2 RPS20 RPS21 RPS23 RPS24 RPS25 RPS27A RPS29 RPS3 RPS3A RPS4X RPS5 RPS6 RPS7 RPS8 RPS9 RPSA SETD9
steelblue	115	100	Formation of a pool of free 40S subunits	69	0.69	EIF3F EIF3H EIF3L EIF4B RPL10A RPL11 RPL12 RPL13 RPL13A RPL14 RPL15 RPL18 RPL19 RPL21 RPL22 RPL23 RPL23A RPL24 RPL26 RPL27 RPL27A RPL28 RPL29 RPL3 RPL30 RPL31 RPL32 RPL34 RPL35 RPL35A RPL36 RPL37 RPL37A RPL38 RPL4 RPL41 RPL5 RPL6 RPL7A RPL8 RPL9 RPLP0 RPLP1 RPLP2 RPS11 RPS12 RPS13 RPS14 RPS15A RPS18 RPS19 RPS2 RPS20 RPS21 RPS23 RPS24 RPS25 RPS27A RPS29 RPS3 RPS3A RPS4X RPS5 RPS6 RPS7 RPS8 RPS9 RP…
steelblue	115	100	Formation of the ternary complex, and subsequently, the 43S complex	28	0.28	EIF3F EIF3H EIF3L EIF4B RPS12 RPS13 RPS14 RPS15A RPS18 RPS19 RPS2 RPS20 RPS21 RPS23 RPS24 RPS25 RPS27A RPS29 RPS3 RPS3A RPS4X RPS5 RPS6 RPS7 RPS8 RPS9 RPSA SETD9
steelblue	115	100	Ribosomal scanning and start codon recognition	29	0.29	EIF3F EIF3H EIF3L EIF4B FARS2 RPS12 RPS13 RPS14 RPS15A RPS18 RPS19 RPS2 RPS20 RPS21 RPS23 RPS24 RPS25 RPS27A RPS29 RPS3 RPS3A RPS4X RPS5 RPS6 RPS7 RPS8 RPS9 RPSA SETD9
steelblue	115	100	GTP hydrolysis and joining of the 60S ribosomal subunit	70	0.7	EIF3F EIF3H EIF3L EIF4B FARS2 RPL10A RPL11 RPL12 RPL13 RPL13A RPL14 RPL15 RPL18 RPL19 RPL21 RPL22 RPL23 RPL23A RPL24 RPL26 RPL27 RPL27A RPL28 RPL29 RPL3 RPL30 RPL31 RPL32 RPL34 RPL35 RPL35A RPL36 RPL37 RPL37A RPL38 RPL4 RPL41 RPL5 RPL6 RPL7A RPL8 RPL9 RPLP0 RPLP1 RPLP2 RPS11 RPS12 RPS13 RPS14 RPS15A RPS18 RPS19 RPS2 RPS20 RPS21 RPS23 RPS24 RPS25 RPS27A RPS29 RPS3 RPS3A RPS4X RPS5 RPS6 RPS7 RPS8 R…
steelblue	115	100	Cap-dependent Translation Initiation	70	0.7	EIF3F EIF3H EIF3L EIF4B FARS2 RPL10A RPL11 RPL12 RPL13 RPL13A RPL14 RPL15 RPL18 RPL19 RPL21 RPL22 RPL23 RPL23A RPL24 RPL26 RPL27 RPL27A RPL28 RPL29 RPL3 RPL30 RPL31 RPL32 RPL34 RPL35 RPL35A RPL36 RPL37 RPL37A RPL38 RPL4 RPL41 RPL5 RPL6 RPL7A RPL8 RPL9 RPLP0 RPLP1 RPLP2 RPS11 RPS12 RPS13 RPS14 RPS15A RPS18 RPS19 RPS2 RPS20 RPS21 RPS23 RPS24 RPS25 RPS27A RPS29 RPS3 RPS3A RPS4X RPS5 RPS6 RPS7 RPS8 R…
steelblue	115	100	Eukaryotic Translation Termination	65	0.65	RPL10A RPL11 RPL12 RPL13 RPL13A RPL14 RPL15 RPL18 RPL19 RPL21 RPL22 RPL23 RPL23A RPL24 RPL26 RPL27 RPL27A RPL28 RPL29 RPL3 RPL30 RPL31 RPL32 RPL34 RPL35 RPL35A RPL36 RPL37 RPL37A RPL38 RPL4 RPL41 RPL5 RPL6 RPL7A RPL8 RPL9 RPLP0 RPLP1 RPLP2 RPS11 RPS12 RPS13 RPS14 RPS15A RPS18 RPS19 RPS2 RPS20 RPS21 RPS23 RPS24 RPS25 RPS27A RPS29 RPS3 RPS3A RPS4X RPS5 RPS6 RPS7 RPS8 RPS9 RPSA SETD9
steelblue	115	100	Translation	79	0.79	COMMD6 EEF1B2 EEF1G EEF2 EIF2D EIF3F EIF3H EIF3L EIF4B FARS2 FAU MRPL45 NACA PCBP2 RPL10A RPL11 RPL12 RPL13 RPL13A RPL14 RPL15 RPL18 RPL19 RPL21 RPL22 RPL23 RPL23A RPL24 RPL26 RPL27 RPL27A RPL28 RPL29 RPL3 RPL30 RPL31 RPL32 RPL34 RPL35 RPL35A RPL36 RPL37 RPL37A RPL38 RPL4 RPL41 RPL5 RPL6 RPL7A RPL8 RPL9 RPLP0 RPLP1 RPLP2 RPS11 RPS12 RPS13 RPS14 RPS15A RPS18 RPS19 RPS2 RPS20 RPS21 RPS23 RPS24 RPS2…
steelblue	115	100	Synthesis of active ubiquitin: roles of E1 and E2 enzymes	3	0.03	RPS29 UCHL3 YBX1
steelblue	115	100	rRNA processing in the nucleus and cytosol	65	0.65	RPL10A RPL11 RPL12 RPL13 RPL13A RPL14 RPL15 RPL18 RPL19 RPL21 RPL22 RPL23 RPL23A RPL24 RPL26 RPL27 RPL27A RPL28 RPL29 RPL3 RPL30 RPL31 RPL32 RPL34 RPL35 RPL35A RPL36 RPL37 RPL37A RPL38 RPL4 RPL41 RPL5 RPL6 RPL7A RPL8 RPL9 RPLP0 RPLP1 RPLP2 RPS11 RPS12 RPS13 RPS14 RPS15A RPS18 RPS19 RPS2 RPS20 RPS21 RPS23 RPS24 RPS25 RPS27A RPS29 RPS3 RPS3A RPS4X RPS5 RPS6 RPS7 RPS8 RPS9 RPSA SETD9
steelblue	115	100	Protein methylation	3	0.03	EEF1B2 EIF2D RPS20
steelblue	115	100	Metabolism of RNA	70	0.7	FARS2 PFDN5 RPL10A RPL11 RPL12 RPL13 RPL13A RPL14 RPL15 RPL18 RPL19 RPL21 RPL22 RPL23 RPL23A RPL24 RPL26 RPL27 RPL27A RPL28 RPL29 RPL3 RPL30 RPL31 RPL32 RPL34 RPL35 RPL35A RPL36 RPL37 RPL37A RPL38 RPL4 RPL41 RPL5 RPL6 RPL7A RPL8 RPL9 RPLP0 RPLP1 RPLP2 RPS11 RPS12 RPS13 RPS14 RPS15A RPS18 RPS19 RPS2 RPS20 RPS21 RPS23 RPS24 RPS25 RPS27A RPS29 RPS3 RPS3A RPS4X RPS5 RPS6 RPS7 RPS8 RPS9 RPSA SETD9 TOM…
steelblue	115	100	Regulation of expression of SLITs and ROBOs	66	0.66	RPL10A RPL11 RPL12 RPL13 RPL13A RPL14 RPL15 RPL18 RPL19 RPL21 RPL22 RPL23 RPL23A RPL24 RPL26 RPL27 RPL27A RPL28 RPL29 RPL3 RPL30 RPL31 RPL32 RPL34 RPL35 RPL35A RPL36 RPL37 RPL37A RPL38 RPL4 RPL41 RPL5 RPL6 RPL7A RPL8 RPL9 RPLP0 RPLP1 RPLP2 RPS11 RPS12 RPS13 RPS14 RPS15A RPS18 RPS19 RPS2 RPS20 RPS21 RPS23 RPS24 RPS25 RPS27A RPS29 RPS3 RPS3A RPS4X RPS5 RPS6 RPS7 RPS8 RPS9 RPSA SETD9 UCHL3
steelblue	115	100	Signaling by NOTCH3	3	0.03	RPS29 UCHL3
steelblue	115	100	NOTCH3 Activation and Transmission of Signal to the Nucleus	3	0.03	RPS29 UCHL3
steelblue	115	100	Nonsense-Mediated Decay (NMD)	65	0.65	RPL10A RPL11 RPL12 RPL13 RPL13A RPL14 RPL15 RPL18 RPL19 RPL21 RPL22 RPL23 RPL23A RPL24 RPL26 RPL27 RPL27A RPL28 RPL29 RPL3 RPL30 RPL31 RPL32 RPL34 RPL35 RPL35A RPL36 RPL37 RPL37A RPL38 RPL4 RPL41 RPL5 RPL6 RPL7A RPL8 RPL9 RPLP0 RPLP1 RPLP2 RPS11 RPS12 RPS13 RPS14 RPS15A RPS18 RPS19 RPS2 RPS20 RPS21 RPS23 RPS24 RPS25 RPS27A RPS29 RPS3 RPS3A RPS4X RPS5 RPS6 RPS7 RPS8 RPS9 RPSA SETD9
steelblue	115	100	Negative regulators of DDX58/IFIH1 signaling	3	0.03	PFDN5 RPS29 UCHL3
steelblue	115	100	Nonsense Mediated Decay (NMD) independent of the Exon Junction Complex (EJC)	65	0.65	RPL10A RPL11 RPL12 RPL13 RPL13A RPL14 RPL15 RPL18 RPL19 RPL21 RPL22 RPL23 RPL23A RPL24 RPL26 RPL27 RPL27A RPL28 RPL29 RPL3 RPL30 RPL31 RPL32 RPL34 RPL35 RPL35A RPL36 RPL37 RPL37A RPL38 RPL4 RPL41 RPL5 RPL6 RPL7A RPL8 RPL9 RPLP0 RPLP1 RPLP2 RPS11 RPS12 RPS13 RPS14 RPS15A RPS18 RPS19 RPS2 RPS20 RPS21 RPS23 RPS24 RPS25 RPS27A RPS29 RPS3 RPS3A RPS4X RPS5 RPS6 RPS7 RPS8 RPS9 RPSA SETD9
steelblue	115	100	Nonsense Mediated Decay (NMD) enhanced by the Exon Junction Complex (EJC)	65	0.65	RPL10A RPL11 RPL12 RPL13 RPL13A RPL14 RPL15 RPL18 RPL19 RPL21 RPL22 RPL23 RPL23A RPL24 RPL26 RPL27 RPL27A RPL28 RPL29 RPL3 RPL30 RPL31 RPL32 RPL34 RPL35 RPL35A RPL36 RPL37 RPL37A RPL38 RPL4 RPL41 RPL5 RPL6 RPL7A RPL8 RPL9 RPLP0 RPLP1 RPLP2 RPS11 RPS12 RPS13 RPS14 RPS15A RPS18 RPS19 RPS2 RPS20 RPS21 RPS23 RPS24 RPS25 RPS27A RPS29 RPS3 RPS3A RPS4X RPS5 RPS6 RPS7 RPS8 RPS9 RPSA SETD9
paleturquoise	113	14	embryonic axis specification	3	0.214286	ID4 PERP TNFRSF11B
paleturquoise	113	14	blastoderm segmentation	3	0.214286	ID4 TDGF1 TNFRSF11B
paleturquoise	113	14	embryonic pattern specification	5	0.357143	DLX3 ID4 PERP TDGF1 TNFRSF11B
paleturquoise	113	14	odontogenesis	7	0.5	DLX3 FGF8 HOXD10 LHX1 SCN5A SEMA3F
paleturquoise	113	14	regulation of odontogenesis	3	0.214286	HOXD10 LHX1
paleturquoise	113	14	TGF-beta signaling pathway	4	0.285714	BMP7 DLX3 INHBB KLF14
violet	109	11	activation of phospholipase C activity	3	0.272727	AGXT CRAT
violet	109	11	positive regulation of epidermal growth factor receptor signaling pathway	3	0.272727	CRAT GATM OAT
violet	109	11	alpha-amino acid biosynthetic process	5	0.454545	CRAT GOLT1A HAO1 PHGDH PTH
violet	109	11	Glycine, serine and threonine metabolism	3	0.272727	CRAT GOLT1A PTH
violet	109	11	Peroxisomal protein import	3	0.272727	CRAT FBXO44 HIP1R
darkolivegreen	109	30	olfactory receptor activity	24	0.8	OR14A16 OR1D4 OR1I1 OR2AE1 OR2AT4 OR2M2 OR4D6 OR4D9 OR4F17 OR4S1 OR51G1 OR52E2 OR5AS1 OR5P3 OR6C68 OR8A1 OR8B12 OR8B2 OR8B4 OR8B8 OR8D1 OR8D2 OR9Q2 STRC
darkolivegreen	109	30	detection of stimulus involved in sensory perception	26	0.866667	OR14A16 OR1D4 OR1I1 OR2AE1 OR2AT4 OR2M2 OR4D6 OR4D9 OR4F17 OR4S1 OR51G1 OR52E2 OR5AS1 OR5P3 OR6C68 OR8A1 OR8B12 OR8B2 OR8B4 OR8B8 OR8D1 OR8D2 OR9Q2 STRC TAS2R9
darkolivegreen	109	30	Olfactory transduction	25	0.833333	DEFB125 OR14A16 OR1D4 OR1I1 OR2AE1 OR2AT4 OR2M2 OR4D6 OR4D9 OR4F17 OR4S1 OR51G1 OR52E2 OR5AS1 OR5P3 OR6C68 OR8A1 OR8B12 OR8B2 OR8B4 OR8B8 OR8D1 OR8D2 OR9Q2 STRC
darkolivegreen	109	30	Beta defensins	3	0.1	DEFB129 DEFB136 OR10J1
darkolivegreen	109	30	Defensins	3	0.1	DEFB129 DEFB136 OR10J1
darkolivegreen	109	30	Olfactory Signaling Pathway	23	0.766667	OR14A16 OR1D4 OR2AE1 OR2AT4 OR2M2 OR4D6 OR4D9 OR4F17 OR4S1 OR51G1 OR52E2 OR5AS1 OR5P3 OR6C68 OR8A1 OR8B12 OR8B2 OR8B4 OR8B8 OR8D1 OR8D2 OR9Q2 STRC
darkolivegreen	109	30	G alpha (s) signalling events	23	0.766667	OR14A16 OR1D4 OR2AE1 OR2AT4 OR2M2 OR4D6 OR4D9 OR4F17 OR4S1 OR51G1 OR52E2 OR5AS1 OR5P3 OR6C68 OR8A1 OR8B12 OR8B2 OR8B4 OR8B8 OR8D1 OR8D2 OR9Q2 STRC
darkmagenta	108	3	vascular wound healing	3	1	FOXC2 SERPINE1
sienna3	107	15	N-Glycan biosynthesis	5	0.333333	DOLPP1 DPM2 MAN1B1 MOGS NUP188
sienna3	107	15	Autodegradation of Cdh1 by Cdh1:APC/C	3	0.2	BIRC5 CENPP RANGAP1
sienna3	107	15	APC/C:Cdc20 mediated degradation of Securin	3	0.2	BIRC5 CENPP RANGAP1
sienna3	107	15	APC/C:Cdh1 mediated degradation of Cdc20 and other APC/C:Cdh1 targeted proteins in late mitosis/early G1	3	0.2	BIRC5 CENPP RANGAP1
sienna3	107	15	Cdc20:Phospho-APC/C mediated degradation of Cyclin A	3	0.2	BIRC5 CENPP RANGAP1
sienna3	107	15	APC/C:Cdc20 mediated degradation of mitotic proteins	3	0.2	BIRC5 CENPP RANGAP1
sienna3	107	15	APC:Cdc20 mediated degradation of cell cycle proteins prior to satisfation of the cell cycle checkpoint	3	0.2	BIRC5 CENPP RANGAP1
sienna3	107	15	Loss of Nlp from mitotic centrosomes	3	0.2	TUBB4B TUBG1
sienna3	107	15	Loss of proteins required for interphase microtubule organization from the centrosome	3	0.2	TUBB4B TUBG1
sienna3	107	15	Synthesis of substrates in N-glycan biosythesis	3	0.2	DOLPP1 DPM2 MAN1B1
sienna3	107	15	SUMOylation of DNA replication proteins	3	0.2	CDC26 PSMB7 SSNA1
sienna3	107	15	CDK-mediated phosphorylation and removal of Cdc6	3	0.2	BIRC5 CENPP RANGAP1
sienna3	107	15	Mitotic Spindle Checkpoint	5	0.333333	BIRC5 CDC26 CENPP DOLK SSNA1
sienna3	107	15	AURKA Activation by TPX2	3	0.2	TUBB4B TUBG1
yellowgreen	100	9	Signaling by EGFR	3	0.333333	MED26 UBA52
yellowgreen	100	9	EGFR downregulation	3	0.333333	MED26 UBA52
yellowgreen	100	9	PPARA activates gene expression	5	0.555556	CRTC1 CYP7A1 EPS15L1 MED9 SH3GL1
yellowgreen	100	9	Regulation of lipid metabolism by Peroxisome proliferator-activated receptor alpha (PPARalpha)	5	0.555556	CRTC1 CYP7A1 EPS15L1 MED9 SH3GL1
yellowgreen	100	9	Circadian Clock	3	0.333333	CRTC1 CYP1A1
skyblue3	97	18	negative regulation of lymphocyte mediated immunity	3	0.166667	C4BPB CABP4
skyblue3	97	18	negative regulation of adaptive immune response based on somatic recombination of immune receptors built from immunoglobulin superfamily domains	3	0.166667	C4BPB CABP4
skyblue3	97	18	regulation of immunoglobulin mediated immune response	3	0.166667	C4BPB CABP4
skyblue3	97	18	synapsis	3	0.166667	CNGA1 MUC15 TUBA3E
skyblue3	97	18	detection of light stimulus	5	0.277778	CCNE1 F5 GNGT1 MAEL RGS6
skyblue3	97	18	Complement and coagulation cascades	4	0.222222	C4BPB CABP4 GJA9 ST3GAL1
skyblue3	97	18	Chaperonin-mediated protein folding	4	0.222222	CNGA1 MAEL SERPINC1 XCL1
skyblue3	97	18	O-linked glycosylation of mucins	3	0.166667	MUC4 PCP2 SYCP2
skyblue3	97	18	Termination of O-glycan biosynthesis	3	0.166667	MUC4 PCP2 SYCP2
plum1	94	66	positive regulation of T cell mediated cytotoxicity	6	0.0909091	BBC3 HLA-C HLA-E HLA-F HLA-G IDO1
plum1	94	66	antigen processing and presentation of exogenous peptide antigen via MHC class I, TAP-dependent	15	0.227273	BBC3 HLA-C HLA-E HLA-F HLA-G IDO1 PSMB8 PSMB9 PSME1 PSME2 RIPK2 TAP2 TAPBP TNFSF10
plum1	94	66	antigen processing and presentation of exogenous peptide antigen via MHC class I, TAP-independent	6	0.0909091	BBC3 HLA-C HLA-E HLA-F HLA-G IDO1
plum1	94	66	antigen processing and presentation of endogenous peptide antigen via MHC class I via ER pathway, TAP-independent	5	0.0757576	HLA-C HLA-E HLA-F HLA-G IDO1
plum1	94	66	tolerance induction	5	0.0757576	CX3CL1 HLA-F IDO1 IFI35 MAX
plum1	94	66	positive regulation of tolerance induction	3	0.0454545	CX3CL1 IDO1 IFI35
plum1	94	66	negative regulation of leukocyte mediated immunity	6	0.0909091	CALCOCO2 HLA-C HLA-F HLA-G IDO1 MAX
plum1	94	66	regulation of cytokine production involved in immune response	6	0.0909091	BBC3 CALCOCO2 HLA-C HLA-F HLA-G IDO1
plum1	94	66	regulation of T cell cytokine production	3	0.0454545	BBC3 HLA-C HLA-G
plum1	94	66	positive regulation of natural killer cell cytokine production	3	0.0454545	HLA-F HLA-G IDO1
plum1	94	66	regulation of adaptive immune response	9	0.136364	BBC3 CX3CL1 HLA-C HLA-E HLA-F HLA-G IDO1 IRF9 RNF19B
plum1	94	66	positive regulation of adaptive immune response based on somatic recombination of immune receptors built from immunoglobulin superfamily domains	8	0.121212	BBC3 CX3CL1 HLA-C HLA-E HLA-F HLA-G IDO1 RNF19B
plum1	94	66	threonine-type endopeptidase activity	3	0.0454545	PSMB8 PSMB9 PSME1
plum1	94	66	pyrimidine nucleobase metabolic process	4	0.0606061	DPYD GBP1 SOCS1 UBD
plum1	94	66	regulation of cellular amino acid metabolic process	5	0.0757576	PSMB8 PSMB9 PSME1 PSME2 RIPK2
plum1	94	66	positive regulation of endopeptidase activity	11	0.166667	B2M BST2 CD274 KIR2DL1 MAX PSMB10 PSME2 RIPK2 RNF19B TAP2 TRAFD1
plum1	94	66	peptide antigen-transporting ATPase activity	3	0.0454545	TAP2 TAPBP TNFSF10
plum1	94	66	antigen processing and presentation of endogenous peptide antigen via MHC class I	9	0.136364	BBC3 HLA-C HLA-E HLA-F HLA-G IDO1 TAP2 TAPBP TNFSF10
plum1	94	66	positive regulation of protein oligomerization	3	0.0454545	B2M BST2 RNF19B
plum1	94	66	regulation of interleukin-1 beta production	6	0.0909091	B2M CXCL10 KIR2DL1 MAX PSMB10 RNF19B
plum1	94	66	positive regulation of interleukin-1 beta production	4	0.0606061	B2M KIR2DL1 MAX RNF19B
plum1	94	66	positive regulation of interleukin-12 production	5	0.0757576	IDO1 IFI35 IRF9 MAX RNF19B
plum1	94	66	response to interferon-gamma	28	0.424242	BBC3 CALCOCO2 CASP4 CXCL10 GBP2 GBP3 GBP5 GBP7 HLA-C HLA-E HLA-F HLA-G IDO1 IFITM3 IL15RA IRF9 JAK2 KIR2DL1 MAX NUB1 OPTN PSMB10 STAT1 TAP1 TRIM26 TYMP UBE2L6
plum1	94	66	response to interferon-beta	6	0.0909091	B2M CALCOCO2 IFITM3 IL15RA IRF9 TAP1
plum1	94	66	cellular response to interferon-beta	3	0.0454545	B2M IRF9 TAP1
plum1	94	66	interleukin-12-mediated signaling pathway	3	0.0454545	HLA-A KIR2DL1 RIPK2
plum1	94	66	negative regulation of T cell proliferation	4	0.0606061	CX3CL1 IDO1 IFI35 MAX
plum1	94	66	protection from natural killer cell mediated cytotoxicity	3	0.0454545	HLA-C HLA-F IDO1
plum1	94	66	positive regulation of CD4-positive, alpha-beta T cell differentiation	3	0.0454545	MAX RNF19B STAT1
plum1	94	66	negative regulation of viral genome replication	3	0.0454545	CALCOCO2 IFITM3 IL15RA
plum1	94	66	positive regulation of T cell differentiation	4	0.0606061	IDO1 MAX RNF19B STAT1
plum1	94	66	regulation of regulatory T cell differentiation	4	0.0606061	IDO1 IRF9 MAX STAT1
plum1	94	66	negative regulation of natural killer cell mediated cytotoxicity	5	0.0757576	HLA-C HLA-F HLA-G IDO1 MAX
plum1	94	66	pyrimidine nucleoside catabolic process	3	0.0454545	GBP1 SOCS1 UBD
plum1	94	66	regulation of viral entry into host cell	5	0.0757576	IFITM3 IL15RA MAX TRIM26 TYMP
plum1	94	66	negative regulation of viral entry into host cell	3	0.0454545	IFITM3 IL15RA TYMP
plum1	94	66	regulation of alpha-beta T cell activation	7	0.106061	CX3CL1 HLA-C HLA-F IRF9 MAX RNF19B STAT1
plum1	94	66	positive regulation of alpha-beta T cell activation	5	0.0757576	HLA-C HLA-F MAX RNF19B STAT1
plum1	94	66	negative regulation of alpha-beta T cell activation	3	0.0454545	CX3CL1 MAX STAT1
plum1	94	66	negative regulation of viral process	7	0.106061	CALCOCO2 IFITM3 IL15RA PSMB10 TAP1 TRIM26 TYMP
plum1	94	66	interleukin-1 beta secretion	5	0.0757576	B2M GBP7 MAX PSMB10 RNF19B
plum1	94	66	negative regulation of immune response	9	0.136364	CALCOCO2 HLA-C HLA-F HLA-G IDO1 MAX NUB1 SCO2 TRIM21
plum1	94	66	negative regulation of T cell activation	6	0.0909091	CX3CL1 IDO1 IFI35 IRF9 MAX STAT1
plum1	94	66	positive regulation of release of sequestered calcium ion into cytosol	5	0.0757576	CXCL10 CXCL11 CXCL9 DPYD HLA-A
plum1	94	66	interferon-gamma-mediated signaling pathway	17	0.257576	BBC3 GBP2 GBP3 HLA-C HLA-E HLA-F HLA-G IDO1 IRF9 JAK2 KIR2DL1 NUB1 PSMB10 STAT1 TAP1 TRIM26 TYMP
plum1	94	66	regulation of interferon-gamma-mediated signaling pathway	3	0.0454545	KIR2DL1 STAT1 TAP1
plum1	94	66	type I interferon signaling pathway	15	0.227273	CALCOCO2 GBP3 HLA-C HLA-E HLA-F HLA-G IDO1 IFITM1 IFITM3 IL15RA IRF9 JAK2 PSMB9 SCO2 TAP1
plum1	94	66	positive regulation of T cell apoptotic process	4	0.0606061	BST2 CX3CL1 IFI35 MAX
plum1	94	66	interleukin-1-mediated signaling pathway	6	0.0909091	PSMB8 PSMB9 PSME1 PSME2 RIPK2 RNF19B
plum1	94	66	response to interleukin-1	11	0.166667	CXCL10 GBP2 GBP3 GBP4 MAX PSMB8 PSMB9 PSME1 PSME2 RIPK2 RNF19B
plum1	94	66	response to interleukin-12	4	0.0606061	HLA-A KIR2DL1 RIPK2 RNF19B
plum1	94	66	cellular response to interferon-gamma	22	0.333333	BBC3 CXCL10 GBP2 GBP3 GBP5 GBP7 HLA-C HLA-E HLA-F HLA-G IDO1 IRF9 JAK2 KIR2DL1 MAX NUB1 PSMB10 STAT1 TAP1 TRIM26 TYMP
plum1	94	66	cysteine-type endopeptidase activity involved in apoptotic signaling pathway	4	0.0606061	CD274 KIR2DL1 MAX TAP2
plum1	94	66	xenophagy	3	0.0454545	CASP4 PML RNF19B
plum1	94	66	regulation of hematopoietic stem cell differentiation	5	0.0757576	PSMB8 PSMB9 PSME1 PSME2 RIPK2
plum1	94	66	negative regulation of viral release from host cell	3	0.0454545	PSMB10 TRIM26 TYMP
plum1	94	66	regulation of CD4-positive, alpha-beta T cell activation	4	0.0606061	CX3CL1 MAX RNF19B STAT1
plum1	94	66	regulation of CD8-positive, alpha-beta T cell proliferation	3	0.0454545	HLA-C HLA-F IRF9
plum1	94	66	positive regulation of cysteine-type endopeptidase activity	9	0.136364	B2M BST2 CD274 KIR2DL1 MAX PSMB10 RNF19B TAP2 TRAFD1
plum1	94	66	regulation of CD8-positive, alpha-beta T cell activation	5	0.0757576	CX3CL1 HLA-C HLA-F IRF9 STAT1
plum1	94	66	Proteasome	5	0.0757576	PSMB8 PSMB9 PSME1 PSME2 RIPK2
plum1	94	66	Phagosome	8	0.121212	HLA-C HLA-E HLA-F HLA-G IDO1 TAP2 TAPBP
plum1	94	66	Cell adhesion molecules (CAMs)	6	0.0909091	CX3CL1 HLA-C HLA-E HLA-F HLA-G IDO1
plum1	94	66	Antigen processing and presentation	12	0.181818	BBC3 HLA-C HLA-E HLA-F HLA-G IDO1 LGALS9 PSME2 RIPK2 TAP2 TAPBP TNFSF10
plum1	94	66	NOD-like receptor signaling pathway	12	0.181818	B2M CD274 GBP2 GBP3 GBP4 GBP5 GBP7 GSTO1 JAK2 RNF19B SAMHD1 TAP1
plum1	94	66	Natural killer cell mediated cytotoxicity	6	0.0909091	HLA-C HLA-E HLA-F IDO1 LGALS9 TRAFD1
plum1	94	66	Prolactin signaling pathway	4	0.0606061	IRF9 KIR2DL1 STAT1 TAP1
plum1	94	66	Type I diabetes mellitus	5	0.0757576	HLA-C HLA-E HLA-F HLA-G IDO1
plum1	94	66	Human cytomegalovirus infection	10	0.151515	BBC3 CXCL10 HLA-C HLA-E HLA-F HLA-G IDO1 TAP2 TAPBP TNFSF10
plum1	94	66	Kaposi sarcoma-associated herpesvirus infection	8	0.121212	HLA-C HLA-E HLA-F HLA-G IDO1 JAK2 KIR2DL1 TAP1
plum1	94	66	Herpes simplex virus 1 infection	11	0.166667	HLA-C HLA-E HLA-F HLA-G IDO1 JAK2 KIR2DL1 PSMB10 TAP1 TAP2 TAPBP
plum1	94	66	Epstein-Barr virus infection	12	0.181818	BBC3 CXCL11 HLA-C HLA-E HLA-F HLA-G IDO1 JAK2 TAP1 TAP2 TAPBP TNFSF10
plum1	94	66	Human immunodeficiency virus 1 infection	11	0.166667	BBC3 CALCOCO2 HLA-C HLA-E HLA-F HLA-G IDO1 SCO2 TAP2 TAPBP TNFSF10
plum1	94	66	Autoimmune thyroid disease	5	0.0757576	HLA-C HLA-E HLA-F HLA-G IDO1
plum1	94	66	Allograft rejection	5	0.0757576	HLA-C HLA-E HLA-F HLA-G IDO1
plum1	94	66	Graft-versus-host disease	6	0.0909091	HLA-C HLA-E HLA-F HLA-G IDO1 LGALS9
plum1	94	66	Viral myocarditis	5	0.0757576	HLA-C HLA-E HLA-F HLA-G IDO1
plum1	94	66	Downstream signaling events of B Cell Receptor (BCR)	5	0.0757576	PSMB8 PSMB9 PSME1 PSME2 RIPK2
plum1	94	66	Activation of NF-kappaB in B cells	5	0.0757576	PSMB8 PSMB9 PSME1 PSME2 RIPK2
plum1	94	66	Regulation of Hypoxia-inducible Factor (HIF) by oxygen	5	0.0757576	PSMB8 PSMB9 PSME1 PSME2 RIPK2
plum1	94	66	Oxygen-dependent proline hydroxylation of Hypoxia-inducible Factor Alpha	5	0.0757576	PSMB8 PSMB9 PSME1 PSME2 RIPK2
plum1	94	66	ER-Phagosome pathway	15	0.227273	BBC3 HLA-C HLA-E HLA-F HLA-G IDO1 PSMB8 PSMB9 PSME1 PSME2 RIPK2 TAP2 TAPBP TNFSF10
plum1	94	66	Antigen processing-Cross presentation	15	0.227273	BBC3 HLA-C HLA-E HLA-F HLA-G IDO1 PSMB8 PSMB9 PSME1 PSME2 RIPK2 TAP2 TAPBP TNFSF10
plum1	94	66	Endosomal/Vacuolar pathway	6	0.0909091	BBC3 HLA-C HLA-E HLA-F HLA-G IDO1
plum1	94	66	Cross-presentation of soluble exogenous antigens (endosomes)	5	0.0757576	PSMB8 PSMB9 PSME1 PSME2 RIPK2
plum1	94	66	Cytokine Signaling in Immune system	37	0.560606	BBC3 CALCOCO2 CXCL11 GBP2 GBP3 GBP4 GBP5 GBP7 GSTO1 HLA-A HLA-C HLA-E HLA-F HLA-G IDO1 IFITM1 IFITM3 IL15RA IL32 IRF1 IRF9 JAK2 KIR2DL1 MAX PSMB10 PSMB8 PSMB9 PSME1 PSME2 RIPK2 RNF19B SCO2 STAT1 TAP1 TRIM26 TYMP VAMP3
plum1	94	66	Signaling by SCF-KIT	3	0.0454545	KIR2DL1 STAT1 TAP1
plum1	94	66	Host Interactions of HIV factors	6	0.0909091	BBC3 PSMB8 PSMB9 PSME1 PSME2 RIPK2
plum1	94	66	Nucleotide-binding domain, leucine rich repeat containing receptor (NLR) signaling pathways	3	0.0454545	B2M CD274 RNF19B
plum1	94	66	Regulation of Apoptosis	5	0.0757576	PSMB8 PSMB9 PSME1 PSME2 RIPK2
plum1	94	66	Autodegradation of Cdh1 by Cdh1:APC/C	5	0.0757576	PSMB8 PSMB9 PSME1 PSME2 RIPK2
plum1	94	66	SCF-beta-TrCP mediated degradation of Emi1	5	0.0757576	PSMB8 PSMB9 PSME1 PSME2 RIPK2
plum1	94	66	APC/C-mediated degradation of cell cycle proteins	5	0.0757576	PSMB8 PSMB9 PSME1 PSME2 RIPK2
plum1	94	66	APC/C:Cdc20 mediated degradation of Securin	5	0.0757576	PSMB8 PSMB9 PSME1 PSME2 RIPK2
plum1	94	66	APC/C:Cdh1 mediated degradation of Cdc20 and other APC/C:Cdh1 targeted proteins in late mitosis/early G1	5	0.0757576	PSMB8 PSMB9 PSME1 PSME2 RIPK2
plum1	94	66	Cdc20:Phospho-APC/C mediated degradation of Cyclin A	5	0.0757576	PSMB8 PSMB9 PSME1 PSME2 RIPK2
plum1	94	66	Regulation of APC/C activators between G1/S and early anaphase	5	0.0757576	PSMB8 PSMB9 PSME1 PSME2 RIPK2
plum1	94	66	APC/C:Cdc20 mediated degradation of mitotic proteins	5	0.0757576	PSMB8 PSMB9 PSME1 PSME2 RIPK2
plum1	94	66	Activation of APC/C and APC/C:Cdc20 mediated degradation of mitotic proteins	5	0.0757576	PSMB8 PSMB9 PSME1 PSME2 RIPK2
plum1	94	66	APC:Cdc20 mediated degradation of cell cycle proteins prior to satisfation of the cell cycle checkpoint	5	0.0757576	PSMB8 PSMB9 PSME1 PSME2 RIPK2
plum1	94	66	Vpu mediated degradation of CD4	5	0.0757576	PSMB8 PSMB9 PSME1 PSME2 RIPK2
plum1	94	66	Vif-mediated degradation of APOBEC3G	5	0.0757576	PSMB8 PSMB9 PSME1 PSME2 RIPK2
plum1	94	66	SCF(Skp2)-mediated degradation of p27/p21	5	0.0757576	PSMB8 PSMB9 PSME1 PSME2 RIPK2
plum1	94	66	Degradation of beta-catenin by the destruction complex	5	0.0757576	PSMB8 PSMB9 PSME1 PSME2 RIPK2
plum1	94	66	Immunoregulatory interactions between a Lymphoid and a non-Lymphoid cell	8	0.121212	BBC3 HLA-C HLA-E HLA-F HLA-G IDO1 IFITM3 LGALS9
plum1	94	66	TCR signaling	6	0.0909091	PSMB8 PSMB9 PSME1 PSME2 RIPK2 RNF19B
plum1	94	66	Downstream TCR signaling	6	0.0909091	PSMB8 PSMB9 PSME1 PSME2 RIPK2 RNF19B
plum1	94	66	Regulation of activated PAK-2p34 by proteasome mediated degradation	5	0.0757576	PSMB8 PSMB9 PSME1 PSME2 RIPK2
plum1	94	66	Cellular response to hypoxia	5	0.0757576	PSMB8 PSMB9 PSME1 PSME2 RIPK2
plum1	94	66	FCERI mediated NF-kB activation	5	0.0757576	PSMB8 PSMB9 PSME1 PSME2 RIPK2
plum1	94	66	Autodegradation of the E3 ubiquitin ligase COP1	5	0.0757576	PSMB8 PSMB9 PSME1 PSME2 RIPK2
plum1	94	66	Regulation of ornithine decarboxylase (ODC)	5	0.0757576	PSMB8 PSMB9 PSME1 PSME2 RIPK2
plum1	94	66	Metabolism of polyamines	5	0.0757576	PSMB8 PSMB9 PSME1 PSME2 RIPK2
plum1	94	66	Chemokine receptors bind chemokines	4	0.0606061	CXCL10 CXCL11 CXCL9 DPYD
plum1	94	66	ABC-family proteins mediated transport	5	0.0757576	PSMB8 PSMB9 PSME1 PSME2 RIPK2
plum1	94	66	Beta-catenin independent WNT signaling	6	0.0909091	NMI PSMB8 PSMB9 PSME1 PSME2 RIPK2
plum1	94	66	PCP/CE pathway	5	0.0757576	PSMB8 PSMB9 PSME1 PSME2 RIPK2
plum1	94	66	Interleukin-1 family signaling	6	0.0909091	PSMB8 PSMB9 PSME1 PSME2 RIPK2 RNF19B
plum1	94	66	Interleukin-12 family signaling	4	0.0606061	HLA-A KIR2DL1 RIPK2 TAP1
plum1	94	66	AUF1 (hnRNP D0) binds and destabilizes mRNA	5	0.0757576	PSMB8 PSMB9 PSME1 PSME2 RIPK2
plum1	94	66	Regulation of mRNA stability by proteins that bind AU-rich elements	5	0.0757576	PSMB8 PSMB9 PSME1 PSME2 RIPK2
plum1	94	66	Interleukin-2 family signaling	4	0.0606061	IL32 KIR2DL1 MAX TAP1
plum1	94	66	Regulation of mitotic cell cycle	5	0.0757576	PSMB8 PSMB9 PSME1 PSME2 RIPK2
plum1	94	66	Mitotic G1-G1/S phases	7	0.106061	KIR2DL1 MLKL PSMB8 PSMB9 PSME1 PSME2 RIPK2
plum1	94	66	Asymmetric localization of PCP proteins	5	0.0757576	PSMB8 PSMB9 PSME1 PSME2 RIPK2
plum1	94	66	Degradation of AXIN	5	0.0757576	PSMB8 PSMB9 PSME1 PSME2 RIPK2
plum1	94	66	Degradation of DVL	5	0.0757576	PSMB8 PSMB9 PSME1 PSME2 RIPK2
plum1	94	66	Programmed Cell Death	8	0.121212	BST2 MOV10 PSMB8 PSMB9 PSME1 PSME2 RIPK2 TRAFD1
plum1	94	66	Hedgehog ligand biogenesis	5	0.0757576	PSMB8 PSMB9 PSME1 PSME2 RIPK2
plum1	94	66	Hh mutants that don't undergo autocatalytic processing are degraded by ERAD	5	0.0757576	PSMB8 PSMB9 PSME1 PSME2 RIPK2
plum1	94	66	Hh mutants abrogate ligand secretion	5	0.0757576	PSMB8 PSMB9 PSME1 PSME2 RIPK2
plum1	94	66	Dectin-1 mediated noncanonical NF-kB signaling	5	0.0757576	PSMB8 PSMB9 PSME1 PSME2 RIPK2
plum1	94	66	CLEC7A (Dectin-1) signaling	5	0.0757576	PSMB8 PSMB9 PSME1 PSME2 RIPK2
plum1	94	66	Degradation of GLI1 by the proteasome	5	0.0757576	PSMB8 PSMB9 PSME1 PSME2 RIPK2
plum1	94	66	Degradation of GLI2 by the proteasome	5	0.0757576	PSMB8 PSMB9 PSME1 PSME2 RIPK2
plum1	94	66	GLI3 is processed to GLI3R by the proteasome	5	0.0757576	PSMB8 PSMB9 PSME1 PSME2 RIPK2
plum1	94	66	Hedgehog 'off' state	5	0.0757576	PSMB8 PSMB9 PSME1 PSME2 RIPK2
plum1	94	66	ABC transporter disorders	5	0.0757576	PSMB8 PSMB9 PSME1 PSME2 RIPK2
plum1	94	66	Hedgehog 'on' state	5	0.0757576	PSMB8 PSMB9 PSME1 PSME2 RIPK2
plum1	94	66	Regulation of RAS by GAPs	5	0.0757576	PSMB8 PSMB9 PSME1 PSME2 RIPK2
plum1	94	66	TNFR2 non-canonical NF-kB pathway	5	0.0757576	PSMB8 PSMB9 PSME1 PSME2 RIPK2
plum1	94	66	NIK-->noncanonical NF-kB signaling	5	0.0757576	PSMB8 PSMB9 PSME1 PSME2 RIPK2
plum1	94	66	Defective CFTR causes cystic fibrosis	5	0.0757576	PSMB8 PSMB9 PSME1 PSME2 RIPK2
plum1	94	66	MAPK6/MAPK4 signaling	6	0.0909091	NMI PSMB8 PSMB9 PSME1 PSME2 RIPK2
plum1	94	66	UCH proteinases	5	0.0757576	PSMB8 PSMB9 PSME1 PSME2 RIPK2
plum1	94	66	PTEN Regulation	7	0.106061	NMI PSMB10 PSMB8 PSMB9 PSME1 PSME2 RIPK2
plum1	94	66	CDT1 association with the CDC6:ORC:origin complex	5	0.0757576	PSMB8 PSMB9 PSME1 PSME2 RIPK2
plum1	94	66	Assembly of the pre-replicative complex	5	0.0757576	PSMB8 PSMB9 PSME1 PSME2 RIPK2
plum1	94	66	Orc1 removal from chromatin	5	0.0757576	PSMB8 PSMB9 PSME1 PSME2 RIPK2
plum1	94	66	DNA Replication Pre-Initiation	5	0.0757576	PSMB8 PSMB9 PSME1 PSME2 RIPK2
plum1	94	66	CDK-mediated phosphorylation and removal of Cdc6	5	0.0757576	PSMB8 PSMB9 PSME1 PSME2 RIPK2
plum1	94	66	Switching of origins to a post-replicative state	5	0.0757576	PSMB8 PSMB9 PSME1 PSME2 RIPK2
plum1	94	66	Cyclin E associated events during G1/S transition	6	0.0909091	MLKL PSMB8 PSMB9 PSME1 PSME2 RIPK2
plum1	94	66	G1/S Transition	6	0.0909091	MLKL PSMB8 PSMB9 PSME1 PSME2 RIPK2
plum1	94	66	Ubiquitin-dependent degradation of Cyclin D1	5	0.0757576	PSMB8 PSMB9 PSME1 PSME2 RIPK2
plum1	94	66	Synthesis of DNA	5	0.0757576	PSMB8 PSMB9 PSME1 PSME2 RIPK2
plum1	94	66	Stabilization of p53	5	0.0757576	PSMB8 PSMB9 PSME1 PSME2 RIPK2
plum1	94	66	p53-Dependent G1 DNA Damage Response	5	0.0757576	PSMB8 PSMB9 PSME1 PSME2 RIPK2
plum1	94	66	p53-Dependent G1/S DNA damage checkpoint	5	0.0757576	PSMB8 PSMB9 PSME1 PSME2 RIPK2
plum1	94	66	Ubiquitin Mediated Degradation of Phosphorylated Cdc25A	5	0.0757576	PSMB8 PSMB9 PSME1 PSME2 RIPK2
plum1	94	66	p53-Independent DNA Damage Response	5	0.0757576	PSMB8 PSMB9 PSME1 PSME2 RIPK2
plum1	94	66	p53-Independent G1/S DNA damage checkpoint	5	0.0757576	PSMB8 PSMB9 PSME1 PSME2 RIPK2
plum1	94	66	G1/S DNA Damage Checkpoints	5	0.0757576	PSMB8 PSMB9 PSME1 PSME2 RIPK2
plum1	94	66	Cyclin A:Cdk2-associated events at S phase entry	6	0.0909091	MLKL PSMB8 PSMB9 PSME1 PSME2 RIPK2
plum1	94	66	Ubiquitin-dependent degradation of Cyclin D	5	0.0757576	PSMB8 PSMB9 PSME1 PSME2 RIPK2
plum1	94	66	Interferon gamma signaling	20	0.30303	BBC3 GBP2 GBP3 GBP4 GBP5 GBP7 GSTO1 HLA-C HLA-E HLA-F HLA-G IDO1 IRF9 JAK2 KIR2DL1 PSMB10 STAT1 TAP1 TRIM26 TYMP
plum1	94	66	Regulation of IFNG signaling	3	0.0454545	KIR2DL1 STAT1 TAP1
plum1	94	66	The role of GTSE1 in G2/M progression after G2 checkpoint	5	0.0757576	PSMB8 PSMB9 PSME1 PSME2 RIPK2
plum1	94	66	FBXL7 down-regulates AURKA during mitotic entry and in early mitosis	5	0.0757576	PSMB8 PSMB9 PSME1 PSME2 RIPK2
plum1	94	66	Transcriptional regulation by RUNX3	5	0.0757576	PSMB8 PSMB9 PSME1 PSME2 RIPK2
plum1	94	66	Transcriptional regulation by RUNX2	6	0.0909091	PSMB8 PSMB9 PSME1 PSME2 RIPK2 TAP1
plum1	94	66	Regulation of RUNX2 expression and activity	6	0.0909091	PSMB8 PSMB9 PSME1 PSME2 RIPK2 TAP1
plum1	94	66	Regulation of RUNX3 expression and activity	5	0.0757576	PSMB8 PSMB9 PSME1 PSME2 RIPK2
plum1	94	66	Regulation of PTEN stability and activity	5	0.0757576	PSMB8 PSMB9 PSME1 PSME2 RIPK2
plum1	94	66	Nucleobase catabolism	3	0.0454545	GBP1 SCO2 UBD
plum1	94	66	Signaling by NOTCH4	5	0.0757576	PSMB8 PSMB9 PSME1 PSME2 RIPK2
plum1	94	66	Interleukin-12 signaling	3	0.0454545	HLA-A KIR2DL1 RIPK2
plum1	94	66	Interleukin-1 signaling	6	0.0909091	PSMB8 PSMB9 PSME1 PSME2 RIPK2 RNF19B
plum1	94	66	Interferon alpha/beta signaling	16	0.242424	CALCOCO2 GBP3 HLA-C HLA-E HLA-F HLA-G IDO1 IFITM1 IFITM3 IL15RA IRF9 JAK2 PSMB9 SCO2 STAT1 TAP1
plum1	94	66	Interferon Signaling	27	0.409091	BBC3 CALCOCO2 GBP2 GBP3 GBP4 GBP5 GBP7 GSTO1 HLA-C HLA-E HLA-F HLA-G IDO1 IFITM1 IFITM3 IL15RA IRF9 JAK2 KIR2DL1 PSMB10 PSMB9 SCO2 STAT1 TAP1 TRIM26 TYMP VAMP3
plum1	94	66	Negative regulation of NOTCH4 signaling	5	0.0757576	PSMB8 PSMB9 PSME1 PSME2 RIPK2
plum1	94	66	Growth hormone receptor signaling	3	0.0454545	KIR2DL1 STAT1 TAP1
plum1	94	66	Class I MHC mediated antigen processing & presentation	20	0.30303	BBC3 HLA-C HLA-E HLA-F HLA-G IDO1 PSMB8 PSMB9 PSME1 PSME2 RIPK2 RNF213 RNF31 STAT1 TAP2 TAPBP TNFSF10 TRIM26 VAMP3
plum1	94	66	Antigen Presentation: Folding, assembly and peptide loading of class I MHC	9	0.136364	BBC3 HLA-C HLA-E HLA-F HLA-G IDO1 TAP2 TAPBP TNFSF10
plum1	94	66	Signaling by the B Cell Receptor (BCR)	5	0.0757576	PSMB8 PSMB9 PSME1 PSME2 RIPK2
orangered4	93	31	outflow tract morphogenesis	4	0.129032	LRP2 MBTPS1 PRR9
orangered4	93	31	epidermal cell differentiation	20	0.645161	GABBR2 KRT3 KRT31 KRT33A KRT33B KRT36 KRT37 KRT38 KRT74 KRT82 KRT83 KRT84 KRT85 KRTAP1-1 KRTAP2-3 KRTAP3-3 LIPC LRP2 PRR9 SHC3
orangered4	93	31	keratinization	16	0.516129	KRT3 KRT31 KRT33A KRT33B KRT36 KRT37 KRT38 KRT74 KRT82 KRT83 KRT84 KRT85 KRTAP1-1 KRTAP2-3 KRTAP3-3 LIPC
orangered4	93	31	aorta development	4	0.129032	LRP2 MBTPS1 TGFB2
orangered4	93	31	skin development	22	0.709677	CALML3 GABBR2 KRT3 KRT31 KRT33A KRT33B KRT36 KRT37 KRT38 KRT74 KRT82 KRT83 KRT84 KRT85 KRTAP1-1 KRTAP2-3 KRTAP3-3 LIPC PRR9 SHC3 TGFB2
orangered4	93	31	regulation of epidermal cell differentiation	4	0.129032	KRT37 KRT85 LRP2 PRR9
orangered4	93	31	regulation of epidermis development	6	0.193548	GABBR2 KRT37 KRT85 LRP2 PRR9
orangered4	93	31	negative regulation of oligodendrocyte differentiation	3	0.0967742	DLX2 FOXN1 LRP2
orangered4	93	31	artery morphogenesis	4	0.129032	LRP2 MBTPS1 TGFB2
orangered4	93	31	positive regulation of hair follicle development	3	0.0967742	GABBR2 PRR9
orangered4	93	31	cardiac septum morphogenesis	4	0.129032	LRP2 MBTPS1 PRR9
orangered4	93	31	cornification	13	0.419355	KRT3 KRT31 KRT33A KRT33B KRT36 KRT37 KRT38 KRT74 KRT82 KRT83 KRT84 KRT85 KRTAP1-1
orangered4	93	31	Estrogen signaling pathway	10	0.322581	DLX1 KRT28 KRT3 KRT33A KRT33B KRT36 KRT37 KRT38 KRT74 TFAP2B
orangered4	93	31	Plasma lipoprotein assembly, remodeling, and clearance	3	0.0967742	ASPRV1 LRP2 MSX2
orangered4	93	31	Keratinization	16	0.516129	KRT3 KRT31 KRT33A KRT33B KRT36 KRT37 KRT38 KRT74 KRT82 KRT83 KRT84 KRT85 KRTAP1-1 KRTAP2-3 KRTAP3-3 LIPC
orangered4	93	31	Formation of the cornified envelope	13	0.419355	KRT3 KRT31 KRT33A KRT33B KRT36 KRT37 KRT38 KRT74 KRT82 KRT83 KRT84 KRT85 KRTAP1-1
yellow	576	395	immune response-activating cell surface receptor signaling pathway	54	0.136709	ADA ADAM19 ASAP2 C12orf4 CA5A CD22 CD27 CD40LG CD79B CD80 CTNND1 CXCR5 CYTH1 E2F2 GPSM3 HLA-DQB2 HNF4A IGLL1 IL10RA IP6K3 ITPKB LCK LCP1 LPAR5 LRMP MFNG MSH3 MYO1G MYO3B NCKAP1L NCOA3 NMS PAPSS1 PEX5 PLD4 PRKCE PSMC1 PTK2B PTPN7 PTPRCAP PTPRS RASAL3 RGS1 SH3KBP1 SOGA1 STAT5B SYVN1 TAS1R3 TRAF1 VIM WASF2 WIPF1 WNT1 ZMIZ1
yellow	576	395	Fc receptor mediated stimulatory signaling pathway	20	0.0506329	ADA ASAP2 CTNND1 CYTH1 LPAR5 MYO1G MYO3B NCKAP1L NCOA3 PLD4 PRKCE PSMC1 PTPRCAP PTPRS RASAL3 SYVN1 VIM WASF2 WIPF1 WNT1
yellow	576	395	mast cell mediated immunity	12	0.0303797	C12orf4 C15orf62 CCDC22 FFAR1 GDF7 LCK MIXL1 PKP4 RALGPS2 RASSF2 SGPP1 SYVN1
yellow	576	395	immune system development	76	0.192405	ADAM19 AKAP17A ALOX5AP BIK BTG2 C12orf4 CD22 CD300C CD40LG CD53 CD79B CD80 CD82 CDH1 CYBA DOK3 DUPD1 DUSP2 FFAR1 FMNL1 GDF7 HDAC9 HEY1 IL36B IP6K3 ITPKB JAK1 LCP1 MAP2K3 MFNG MICAL1 MKNK2 MMP15 MSH3 MYO1E MYO1G NCOA3 NMS NPBWR2 PAPSS1 PARVG PGRMC1 PLD4 PLEK PLEKHG1 PPARG PPM1H PRKCD PTK2B PTPN1 PTPN7 PTPRCAP PTPRF PTPRS RASSF2 RFTN1 RHPN2 S1PR2 SBF1 SEMA4G SERPINB9 STK17B STRADA SYK SYVN1 TAS2R60…
yellow	576	395	leukocyte differentiation	55	0.139241	ADAM19 ALOX5AP BIK BTG2 C12orf4 CD22 CD300C CD40LG CD53 CD79B CD80 CD82 CDH1 DOK3 DUPD1 DUSP2 FFAR1 GDF7 HDAC9 HEY1 IL36B IP6K3 ITPKB JAK1 LCP1 MAP2K3 MFNG MICAL1 MSH3 MYO1E NCOA3 NMS PARVG PGRMC1 PLD4 PPARG PPM1H PRKCD PTPN1 PTPN7 PTPRCAP PTPRS RASSF2 RFTN1 RHPN2 S1PR2 SBF1 SEMA4G STK17B SYVN1 TNFRSF13C TRA VIM XYLB
yellow	576	395	regulation of leukocyte activation	62	0.156962	ADAM19 ADPRH BIK BTG2 C12orf4 C15orf62 CA5A CAMK1 CCDC88C CD22 CD27 CD300C CD53 CD82 CDH1 CNR1 CNTRL CORO2B CRLF3 CTNND1 DUPD1 DUSP2 E2F2 EDEM1 FFAR1 GDF7 GMIP HCLS1 IL10RA IL36B IP6K3 JAK1 LCP1 MFNG MIXL1 NCKAP1L NCOA3 NMS PAPSS1 PGRMC1 PRKCD PTPN1 PTPN7 PTPRCAP RALGPS2 RASGRF1 RASSF2 S1PR2 SASH3 SBF1 SLA STAT5B STK17B SYVN1 TBC1D22A TJP2 TLR9 TNFRSF13C TNFRSF18 TRA VIM
yellow	576	395	immune response-activating signal transduction	64	0.162025	ADA ADAM19 ASAP2 C12orf4 CA5A CAMK1 CD22 CD27 CD40LG CD79B CD80 CTNND1 CXCR5 CYFIP2 CYTH1 E2F2 GPSM3 HLA-DQB2 HNF4A IGLL1 IL10RA IP6K3 ITPKB LCK LCP1 LIMK1 LPAR5 LRMP MFNG MSH3 MYO1G MYO3B NCKAP1L NCOA3 NMS PAPSS1 PEX5 PGRMC1 PIK3C2B PLD4 PRKCE PSMC1 PTK2B PTPN7 PTPRCAP PTPRS PXK RASAL3 RGS1 SH3KBP1 SOGA1 STAT5B SYVN1 TAS1R3 TJP2 TLR6 TLR9 TNFRSF13C TRAF1 VIM WASF2 WIPF1 WNT1 ZMIZ1
yellow	576	395	immune response-regulating signaling pathway	67	0.16962	ADA ADAM19 ASAP2 C12orf4 CA5A CAMK1 CD22 CD27 CD3D CD40LG CD79B CD80 CTNND1 CXCR5 CYFIP2 CYTH1 E2F2 GDF7 GPSM3 HLA-DQB2 HNF4A IGLL1 IL10RA IP6K3 ITPKB LCK LCP1 LIMK1 LPAR5 LRMP MFNG MSH3 MYO1G MYO3B NCKAP1L NCOA3 NFKBID NMS PAPSS1 PEX5 PGRMC1 PIK3C2B PLD4 PRKCE PSMC1 PTK2B PTPN7 PTPRCAP PTPRS PXK RASAL3 RGS1 SH3KBP1 SOGA1 STAT5B SYVN1 TAS1R3 TJP2 TLR6 TLR9 TNFRSF13C TRAF1 VIM WASF2 WIPF1 WNT1 ZMI…
yellow	576	395	immune response-regulating cell surface receptor signaling pathway	56	0.141772	ADA ADAM19 ASAP2 C12orf4 CA5A CD22 CD27 CD40LG CD79B CD80 CTNND1 CXCR5 CYTH1 E2F2 GDF7 GPSM3 HLA-DQB2 HNF4A IGLL1 IL10RA IP6K3 ITPKB LCK LCP1 LPAR5 LRMP MFNG MSH3 MYO1G MYO3B NCKAP1L NCOA3 NFKBID NMS PAPSS1 PEX5 PLD4 PRKCE PSMC1 PTK2B PTPN7 PTPRCAP PTPRS RASAL3 RGS1 SH3KBP1 SOGA1 STAT5B SYVN1 TAS1R3 TRAF1 VIM WASF2 WIPF1 WNT1 ZMIZ1
yellow	576	395	protein kinase activity	74	0.187342	ADORA2A ADPRH AHSP ARHGAP24 BTG2 C12orf4 CA5A CAMK1 CAMK2B CARD8 CCDC22 CD53 CTNND1 DCPS DEFB108B DUSP2 DUSP22 E2F2 EHD1 ELL3 ESR2 FFAR1 GSN IL36B ITPKB JSRP1 LCP1 LPAR5 MAP3K13 MAP3K14 MAP4K1 MAP4K2 MAPK6 MAPRE2 MBD2 MEF2C MMP15 MS4A1 MYO9B NCKAP1L NCOA3 NFATC1 PDE4B PIK3AP1 PKP4 PRKCE PSMC1 PTPN1 PTPN6 PTPN7 PTPRCAP PTPRS RAB1A RALGPS2 RASAL3 RASSF2 RFTN1 SAMSN1 SEMA4A SIPA1 SLC22A1 SPECC1L STA…
yellow	576	395	MAP kinase activity	34	0.0860759	ARHGAP24 CA5A CAMK1 CD53 CTNND1 DCPS DUSP2 DUSP22 E2F2 MAP3K13 MAP3K14 MAP4K1 MAP4K2 MAPK6 MAPRE2 MEF2C PDE4B PKP4 PRKCE PTPN1 PTPN6 PTPN7 PTPRCAP PTPRS RASAL3 RASSF2 SAMSN1 SPECC1L SYVN1 TAS1R3 TAS2R60 TLR9 TNFRSF13C ZMIZ1
yellow	576	395	protein tyrosine kinase activity	23	0.0582278	C12orf4 CAMK1 CCDC22 CD53 CTNND1 DEFB108B E2F2 ELL3 ESR2 FFAR1 ITPKB JSRP1 LCP1 MAP3K13 MS4A1 PRKCE PTPN1 PTPN6 PTPRCAP SLC22A1 STAT5B SYVN1 TAS2R60
yellow	576	395	non-membrane spanning protein tyrosine kinase activity	12	0.0303797	C12orf4 CTNND1 E2F2 FFAR1 ITPKB JSRP1 LCP1 PRKCE PTPN1 SLC22A1 STAT5B SYVN1
yellow	576	395	phosphoprotein phosphatase activity	26	0.0658228	ARAF CARD8 DUSP10 DUSP2 DUSP22 E2F2 F13A1 LCP1 MYBPC2 MYH9 NCOA3 PPM1M PPP1R17 PPP1R27 PPP4R4 PRDM1 PTPN6 PTPN7 PTPRC PTPRCAP PTPRJ PTPRS PXK SCYL3 SIGLEC10 TAS1R3
yellow	576	395	protein tyrosine phosphatase activity	14	0.035443	ARAF DUSP10 DUSP2 DUSP22 E2F2 F13A1 MYBPC2 PTPN6 PTPN7 PTPRC PTPRCAP PTPRJ PTPRS PXK
yellow	576	395	Ras guanyl-nucleotide exchange factor activity	16	0.0405063	ARHGEF2 ARHGEF33 ARHGEF6 ARPC2 DOCK2 DOK3 EPS8L3 ERBB3 PLEKHG2 PLXNB1 RAB9A RASAL3 RASGRP1 RASSF2 SCYL3 VIM
yellow	576	395	Rho guanyl-nucleotide exchange factor activity	12	0.0303797	ARHGEF2 ARHGEF33 ARHGEF6 ARPC2 DOK3 EPS8L3 ERBB3 PLEKHG2 PLXNB1 RASAL3 RASGRP1 VIM
yellow	576	395	GTPase activator activity	34	0.0860759	ACSL3 AGAP2 AHSP ARHGAP25 ARHGAP30 ARHGAP4 ARHGAP44 ARHGDIB ARHGEF1 ARHGEF2 ARPC2 ASAP3 ATP2A3 DOK3 GMIP GNA13 NCF4 NCOA3 POU2F2 RAB9A RASGRF1 RASGRP1 RASSF2 RGS13 RGS19 RGS9 RHOH SIT1 SNAI3 TBC1D10C TBC1D22A TBC1D25 TBC1D9 TCF4
yellow	576	395	protein dephosphorylation	29	0.0734177	ARAF CARD8 DUSP10 DUSP2 DUSP22 E2F2 F13A1 LCP1 MYBPC2 MYH9 NCKAP1L NCOA3 PPM1M PPP1R17 PPP1R27 PPP4R4 PRDM1 PRKCE PTPN6 PTPN7 PTPRC PTPRCAP PTPRJ PTPRS PXK SCYL3 SIGLEC10 SYK TAS1R3
yellow	576	395	phagocytosis	34	0.0860759	ADA ADPRH ARHGAP30 ASAP2 CORO2B CTNND1 CYFIP2 CYTH1 DOK3 HCLS1 IGLL1 IL10RA LPAR5 MYO1E MYO1G MYO3B NCK1 NCKAP1L NCOA3 NEK8 PLD4 PLEK PPM1H PRKCE PSMC1 PTPRCAP PTPRS RASAL3 STAT5B SYVN1 VIM WASF2 WIPF1 WNT1
yellow	576	395	actin filament organization	39	0.0987342	ADA ARHGAP30 ARHGEF33 ASAP2 ATP2A3 BCL6 C2CD2L COL6A6 CORO2B CRHBP CXCR5 FLI1 GAB2 HCLS1 HDAC9 LGR4 LPAR5 MICAL3 MILR1 MYH14 MYO1G NCKAP1L NCOA3 NEK8 PLEKHG1 PLXNB1 PRKCE PSMC1 PTPN1 RALGPS2 RASGRP1 RHPN2 ST3GAL6 SYK VAMP1 VAV1 WASF2 WIPF1 WNT1
yellow	576	395	cell surface receptor signaling pathway	163	0.412658	ADA ADAM19 ADPRH AHSP ALOX5AP ARHGEF33 ASAP2 BIK C12orf4 CA5A CAMK1 CARD8 CASP6 CCDC22 CCL22 CCM2 CCNDBP1 CD180 CD19 CD22 CD27 CD300C CD40LG CD53 CD69 CD79A CD79B CD80 CD82 CD83 CHST11 CHST2 CLEC2D CLECL1 CORO2B CRIP1 CRLF3 CSK CTNND1 CXCR5 CYBA CYFIP2 CYTH1 DDR1 DEFB108B DTX1 DUPD1 E2F2 EDEM1 ELL3 EPS8L2 ESR2 F13A1 FABP5 FES GDF7 GDPD5 GIT2 GPC5 GPSM3 GRAP GSN HDAC9 HLA-DQA2 HLA-DQB2 HNF4A HTR3A…
yellow	576	395	JNK cascade	25	0.0632911	ARPC2 CD300C CD53 DCPS DUSP2 E2F2 ELL3 INPP5B MAP3K14 MAP4K1 MAP4K2 MAPK6 MEF2C PDE4B PTPN1 PTPN6 PTPN7 RASAL3 RASSF2 RFTN1 SYVN1 TAS1R3 TJP2 TLR9 TNFRSF13C
yellow	576	395	small GTPase mediated signal transduction	57	0.144304	ARHGAP25 ARHGAP30 ARHGAP4 ARHGAP44 ARHGDIB ARHGEF1 ARHGEF2 ARHGEF33 ARHGEF6 ARPC2 BIK C2CD2L CCDC22 CD70 COL6A6 CYTH4 DBNL DCPS DOK3 DOK4 EPS8L3 ERBB3 GNA13 GNB3 GRASP INPP5D ITK JAK1 LPAR5 MAP4K1 MBD2 NCF4 NEK8 PAG1 PLEKHG2 PLXNB1 RAB30 RAB33A RAB3GAP2 RABL2B RAC2 RALGPS2 RAPGEF1 RASAL3 RASGRF1 RASGRP1 RASSF2 RGS21 RHPN2 RUFY1 SH3KBP1 SIGLEC10 SIT1 VIM WASF2 WIPF1 ZMIZ1
yellow	576	395	Ras protein signal transduction	49	0.124051	ARHGAP44 ARHGDIB ARHGEF1 ARHGEF2 ARHGEF33 ARHGEF6 ARPC2 BIK C2CD2L CCDC22 CD70 COL6A6 CYTH4 DBNL DCPS DOK4 EPS8L3 ERBB3 GNB3 GRASP ITK JAK1 LPAR5 MAP4K1 MBD2 NCF4 NEK8 PAG1 PLEKHG2 PLXNB1 RAB30 RAB33A RAB3GAP2 RABL2B RAC2 RALGPS2 RAPGEF1 RASAL3 RASGRF1 RASGRP1 RASSF2 RHPN2 RUFY1 SH3KBP1 SIGLEC10 VIM WASF2 WIPF1 ZMIZ1
yellow	576	395	Rho protein signal transduction	27	0.0683544	ARHGAP44 ARHGEF1 ARHGEF2 ARHGEF33 ARHGEF6 ARPC2 BIK C2CD2L COL6A6 EPS8L3 ERBB3 GNB3 LPAR5 NCF4 NEK8 PAG1 PLEKHG2 PLXNB1 RALGPS2 RASAL3 RASGRP1 RHPN2 RUFY1 VIM WASF2 WIPF1 ZMIZ1
yellow	576	395	enzyme activator activity	53	0.134177	ACSL3 AGAP2 AHSP ANKLE1 ARAF ARHGAP25 ARHGAP30 ARHGAP4 ARHGAP44 ARHGDIB ARHGEF1 ARHGEF2 ARPC2 ASAP3 ATP2A3 CAMK1 CARD8 CASP6 CLEC2D COL6A6 DCPS DOK3 ESR2 GMIP GNA13 MPEG1 NCF4 NCK1 NCOA3 POU2F2 PRKCE PSMC1 RAB9A RASGRF1 RASGRP1 RASSF2 RGS13 RGS19 RGS9 RHOH SIT1 SMAP2 SNAI3 STRADA SWAP70 TAS1R3 TBC1D10C TBC1D22A TBC1D25 TBC1D9 TCF4 TERF2 ZMIZ1
yellow	576	395	regulation of actin polymerization or depolymerization	25	0.0632911	ADA ASAP2 BCL6 C2CD2L COL6A6 CORO2B GAB2 HCLS1 HDAC9 MYO1G NCKAP1L NCOA3 NEK8 PLEKHG1 PLXNB1 PRKCE PSMC1 PTPN1 RASGRP1 ST3GAL6 SYK VAV1 WASF2 WIPF1 WNT1
yellow	576	395	actin polymerization or depolymerization	27	0.0683544	ADA ASAP2 BCL6 C2CD2L COL6A6 CORO2B GAB2 HCLS1 HDAC9 MICAL3 MILR1 MYO1G NCKAP1L NCOA3 NEK8 PLEKHG1 PLXNB1 PRKCE PSMC1 PTPN1 RASGRP1 ST3GAL6 SYK VAV1 WASF2 WIPF1 WNT1
yellow	576	395	regulation of cell shape	17	0.043038	C2CD2L COL6A6 CORO2B FFAR1 FMNL3 GAB2 GNB3 MTMR14 MYH8 MYO1E POU2F2 PTPN1 RASGRP1 RGS1 RHPN2 SEMA4G SHISA8
yellow	576	395	regulation of signal transduction	178	0.450633	ACTR3 ADAM19 ADPRH AHSP AKIRIN2 ALOX5AP ARHGAP24 ARHGAP25 ARHGAP30 ARHGAP4 ARHGAP44 ARHGDIB ARHGEF1 ARHGEF2 ARHGEF33 ARHGEF6 ARPC2 BIK BLM BTG2 CA5A CAMK1 CARD8 CASP6 CCDC22 CCDC88B CCM2 CCNDBP1 CD19 CD22 CD27 CD300C CD53 CD79A CD82 CHST2 CRIP1 CRLF3 CSK CTNND1 CXCR5 CYFIP2 CYTH1 CYTH4 DBNL DCPS DDR1 DTX1 DUPD1 DUSP2 DUSP22 E2F2 EDEM1 ELL3 ENDOU EPN3 EPS8L2 EPS8L3 ERBB3 ESR2 EYA3 F13A1 FBXO41 FER…
yellow	576	395	positive regulation of signal transduction	96	0.243038	ADAM19 ADPRH AHSP ARHGAP24 ARHGAP44 BLM CA5A CAMK1 CARD8 CCDC22 CCDC88B CCM2 CCNDBP1 CD19 CD22 CD300C CD53 CD82 CRLF3 CSK CTNND1 CYFIP2 CYTH1 DCPS DTX1 E2F2 ESR2 FBXO41 FERMT3 GDF7 GDPD5 GRASP HCLS1 HDAC9 IL21R IL36B INPP5B JAK1 LCP1 LIMK1 MAP3K13 MAP3K14 MAP4K1 MAP4K2 MAPK6 MBD2 MCOLN2 MEF2C MICAL1 MS4A1 MYO1G NCKAP1L PAG1 PAPSS1 PARVG PDE4B PIK3C2B PKP4 POU2F2 PRKCE PSMC1 PTK2B PTPN1 PTPN6 PTPN…
yellow	576	395	negative regulation of signal transduction	75	0.189873	ACTR3 ADAM19 AHSP ALOX5AP ARHGAP30 ARHGDIB ARHGEF33 BIK CAMK1 CARD8 CASP6 CCDC22 CCDC88B CD27 CHST2 CRIP1 CTNND1 CXCR5 DUSP2 DUSP22 E2F2 ENDOU EPS8L2 ESR2 F13A1 GIT2 GNB3 GRAP HEY1 HLA-DQA2 IP6K3 LIMK1 LRMP NCKAP1L NEK8 NFKBID NMS NPBWR2 OR1J2 PDE4B PLEKHG1 PPM1H PRKCE PTK2B PTPN1 PTPN6 PTPN7 PTPRCAP PTPRS PXK RASAL3 RASGRF1 RASGRP1 RFTN1 RGS13 RGS19 RGS21 RGS8 RGS9 RHOH RHPN2 SAMSN1 SHISA8 SPECC…
yellow	576	395	positive regulation of cell communication	100	0.253165	ADAM19 ADPRH AHSP ARHGAP24 ARHGAP44 BLM C5AR1 CA5A CAMK1 CARD8 CCDC22 CCDC88B CCM2 CCNDBP1 CD19 CD22 CD300C CD53 CD82 CNTRL CRLF3 CSK CTNND1 CYFIP2 CYTH1 DCPS DTX1 E2F2 ESR2 FBXO41 FERMT3 FHOD1 GDF7 GDPD5 GRASP HCLS1 HDAC9 IL21R IL36B INPP5B JAK1 LCP1 LIMK1 MAP3K13 MAP3K14 MAP4K1 MAP4K2 MAPK6 MBD2 MCOLN2 MEF2C MICAL1 MS4A1 MYO1G NCKAP1L PAG1 PAPSS1 PARVG PDE4B PIK3C2B PKP4 POU2F2 PRKCE PSMC1 PTK2…
yellow	576	395	negative regulation of cell communication	79	0.2	ACTR3 ADAM19 AHSP ALOX5AP ARHGAP30 ARHGDIB ARHGEF33 BIK CAMK1 CARD8 CASP6 CCDC22 CCDC88B CCNDBP1 CD27 CHST2 CRIP1 CTNND1 CXCR5 DUSP2 DUSP22 E2F2 ENDOU EPS8L2 ESR2 F13A1 GIT2 GNB3 GRAP HEY1 HLA-DQA2 IP6K3 KDM4B LIMK1 LRMP MAP4K1 NCKAP1L NEK8 NFKBID NMS NPBWR2 OR1J2 PDE4B PLEKHG1 PPM1H PRKCE PTK2B PTPN1 PTPN6 PTPN7 PTPRCAP PTPRS PXK RASAL3 RASGRF1 RASGRP1 RFTN1 RGS13 RGS19 RGS21 RGS8 RGS9 RHOH RHPN…
yellow	576	395	kinase activity	84	0.212658	ADORA2A ADPRH AHSP ARHGAP24 BTG2 C12orf4 CA5A CAMK1 CAMK2B CARD8 CCDC22 CD22 CD53 CTNND1 DCPS DEFB108B DUSP2 DUSP22 E2F2 EHD1 ELL3 ESR2 FFAR1 GMIP GRAP GSN IL36B IQSEC1 ITPKB JAK1 JSRP1 LCP1 LPAR5 MAP3K13 MAP3K14 MAP4K1 MAP4K2 MAPK6 MAPRE2 MBD2 MEF2C MMP15 MS4A1 MYO9B NCKAP1L NCOA3 NFATC1 PARD6B PDE4B PIK3AP1 PIK3CG PKP4 PRKCE PSMC1 PTPN1 PTPN6 PTPN7 PTPRCAP PTPRS RAB1A RALGPS2 RASAL3 RASSF2 RFTN…
yellow	576	395	peptidyl-tyrosine phosphorylation	34	0.0860759	ARHGEF33 C12orf4 CAMK1 CCDC22 CCNDBP1 CD53 CD82 CTNND1 DEFB108B E2F2 ELK3 ELL3 ESR2 FFAR1 HDAC9 IL36B ITPKB JSRP1 LCP1 MAP3K13 MS4A1 PRKCE PSMC1 PTPN1 PTPN6 PTPN7 PTPRCAP PTPRS SASH3 SLC22A1 STAT5B SYVN1 TAS2R60 TRA
yellow	576	395	cytokine-mediated signaling pathway	52	0.131646	BIK CAMK1 CARD8 CASP6 CCDC22 CCM2 CCNDBP1 CD300C CD53 CD79A CD82 CLEC2D CRLF3 CYBA EDEM1 FABP5 GDF7 GRAP HLA-DQB2 HNF4A IL21R IL23R IL36B INPP5B IP6K3 JSRP1 LGR4 MAP4K1 MTMR14 NPBWR2 OR1J2 PDE4B PLXNB1 PPM1H PRKCE PTK2B PTPN1 PTPN6 PTPN7 PTPRCAP RASAL3 SH3KBP1 SLX4 STAT5B STK17B SYVN1 TAS1R3 TNFRSF18 TRA TRIM9 VIM WAS
yellow	576	395	positive regulation of cell-cell adhesion	34	0.0860759	ADAM19 ADCY3 BIK BTG2 CAMK1 CCDC88C CD300C CD53 CD82 CDH1 CNR1 CORO2B CTNND1 DUSP2 EDEM1 FMNL1 IL36B JAK1 LCP1 NCKAP1L NCOA3 NMS PTPN1 PTPN7 PTPRCAP RASGRF1 RASSF2 S1PR2 SBF1 STK17B SYVN1 TNFRSF18 VIM
yellow	576	395	actin cytoskeleton organization	55	0.139241	ADA ARHGAP30 ARHGDIB ARHGEF1 ARHGEF33 ASAP2 ATP2A3 BCL6 BIK C2CD2L COL6A6 CORO2B CRHBP CXCR5 DOK3 FFAR1 FLI1 FMNL3 GAB2 HCLS1 HDAC9 ITK LGR4 LPAR5 MFNG MICAL3 MILR1 MYH14 MYH8 MYO1E MYO1G NCKAP1L NCOA3 NEK8 PDCD4 PLEKHG1 PLXNB1 PRKCE PSMC1 PTPN1 PTPN6 RALGPS2 RASGRP1 RHPN2 SAMSN1 SH3KBP1 SPINT1 ST3GAL6 STAT5B SYK VAMP1 VAV1 WASF2 WIPF1 WNT1
yellow	576	395	hemopoiesis	71	0.179747	ADAM19 AKAP17A ALOX5AP BIK BTG2 C12orf4 CD22 CD300C CD40LG CD53 CD79B CD80 CD82 CDH1 DOK3 DUPD1 DUSP2 FFAR1 FMNL1 GDF7 HDAC9 HEY1 IL36B IP6K3 ITPKB JAK1 LCP1 MAP2K3 MFNG MICAL1 MKNK2 MMP15 MSH3 MYO1E MYO1G NCOA3 NMS PAPSS1 PARVG PGRMC1 PLD4 PLEK PLEKHG1 PPARG PPM1H PRKCD PTK2B PTPN1 PTPN7 PTPRCAP PTPRF PTPRS RASSF2 RFTN1 RHPN2 S1PR2 SBF1 SEMA4G SERPINB9 STK17B STRADA SYVN1 TJP2 TNFRSF13C TRA UBA1…
yellow	576	395	lymphocyte differentiation	47	0.118987	ADAM19 ALOX5AP BIK BTG2 C12orf4 CD22 CD300C CD40LG CD53 CD79B CD80 CD82 CDH1 DOK3 DUPD1 DUSP2 HEY1 IL36B IP6K3 ITPKB JAK1 LCP1 MAP2K3 MICAL1 MSH3 NCOA3 NMS PGRMC1 PLD4 PPARG PRKCD PTPN1 PTPN7 PTPRCAP PTPRS RASSF2 RHPN2 S1PR2 SBF1 SEMA4G STK17B SYVN1 TNFRSF13C TRA VIM XYLB
yellow	576	395	B cell differentiation	24	0.0607595	ADAM19 ALOX5AP BIK C12orf4 CD22 CD300C CD53 CD79B CD80 HEY1 IP6K3 MAP2K3 MICAL1 MSH3 NCOA3 PLD4 PPARG PTPN1 PTPN7 PTPRCAP PTPRS STK17B SYVN1 TNFRSF13C
yellow	576	395	T cell differentiation	29	0.0734177	ADAM19 BIK BTG2 CD300C CD40LG CD82 CDH1 DOK3 DUPD1 DUSP2 IL36B ITPKB JAK1 LCP1 NCOA3 NMS PRKCD PTPRCAP RASSF2 RHPN2 S1PR2 SBF1 SEMA4G STK17B SYVN1 TRA VIM XYLB
yellow	576	395	GTPase regulator activity	38	0.0962025	ACSL3 AGAP2 AHSP ARHGAP25 ARHGAP30 ARHGAP4 ARHGAP44 ARHGDIB ARHGEF1 ARHGEF2 ARPC2 ASAP3 ATP2A3 DOK3 GMIP GNA13 GRAP NCF4 NCOA3 POU2F2 RAB9A RASGRF1 RASGRP1 RASSF2 RGS13 RGS19 RGS9 RHOH RHPN2 SIT1 SNAI3 TBC1D10C TBC1D22A TBC1D25 TBC1D9 TCF4 WASF2 WIPF1
yellow	576	395	regulation of B cell proliferation	12	0.0303797	ADAM19 BIK C12orf4 CD27 IP6K3 MFNG NCOA3 PTPRCAP SBF1 TJP2 TNFRSF13C TNFRSF18
yellow	576	395	positive regulation of B cell proliferation	9	0.0227848	ADAM19 BIK MFNG NCOA3 PTPRCAP SBF1 TJP2 TNFRSF13C TNFRSF18
yellow	576	395	stress-activated protein kinase signaling cascade	30	0.0759494	ARPC2 CCL22 CCNDBP1 CD300C CD53 DCPS DUSP2 E2F2 ELL3 INPP5B MAP3K13 MAP3K14 MAP4K1 MAP4K2 MAPK6 MEF2C PDE4B PTPN1 PTPN6 PTPN7 RASAL3 RASSF2 RFTN1 STRADA SWAP70 SYVN1 TAS1R3 TJP2 TLR9 TNFRSF13C
yellow	576	395	positive regulation of protein complex assembly	25	0.0632911	ADA ASAP2 BCL6 BLM C2CD2L COL6A6 CORO2B FFAR1 HCLS1 LGR4 MTMR14 MYO1G NCKAP1L NCOA3 NEK8 PARVG PLEKHG1 PLXNB1 PSMC1 PTPN1 TLR9 VAV1 WASF2 WIPF1 WNT1
yellow	576	395	actin cytoskeleton reorganization	14	0.035443	ARHGEF1 BCL6 CXCR5 FFAR1 HCLS1 HDAC9 MYO1E NEK8 PDCD4 PLEKHG1 PTPN1 PTPN6 SAMSN1 STAT5B
yellow	576	395	regulation of protein polymerization	23	0.0582278	ADA ASAP2 BCL6 C2CD2L COL6A6 CORO2B FFAR1 GAB2 HCLS1 HDAC9 MYO1G NCKAP1L NCOA3 NEK8 PLXNB1 PRKCE PSMC1 PTPN1 ST3GAL6 VAV1 WASF2 WIPF1 WNT1
yellow	576	395	positive regulation of protein polymerization	18	0.0455696	ADA ASAP2 BCL6 C2CD2L COL6A6 CORO2B FFAR1 HCLS1 MYO1G NCKAP1L NCOA3 NEK8 PSMC1 PTPN1 VAV1 WASF2 WIPF1 WNT1
yellow	576	395	positive regulation of granulocyte macrophage colony-stimulating factor production	5	0.0126582	CD82 IL36B RASSF2 SYVN1 TNFRSF13C
yellow	576	395	regulation of actin cytoskeleton organization	35	0.0886076	ADA ARHGDIB ARHGEF1 ASAP2 ATP2A3 BCL6 C2CD2L COL6A6 CORO2B CRHBP FFAR1 FLI1 GAB2 HCLS1 HDAC9 LPAR5 MFNG MYO1G NCKAP1L NCOA3 NEK8 PLEKHG1 PLXNB1 PRKCE PSMC1 PTPN1 RASGRP1 RHPN2 ST3GAL6 STAT5B SYK VAV1 WASF2 WIPF1 WNT1
yellow	576	395	intracellular signal transduction	166	0.420253	ACTR3 ADAM19 ADORA2A ADPRH AHSP AKIRIN2 ARHGAP24 ARHGAP25 ARHGAP30 ARHGAP4 ARHGAP44 ARHGDIB ARHGEF1 ARHGEF2 ARHGEF33 ARHGEF6 ARPC2 BIK BTG2 BTK C12orf4 C2CD2L CA5A CAMK1 CARD8 CASP6 CCDC22 CCDC88B CCL22 CCM2 CCNDBP1 CD22 CD27 CD300C CD53 CD70 CD82 CGN COL6A6 CRLF2 CTNND1 CYBA CYTH4 DBNL DCPS DOK3 DOK4 DTX1 DUSP2 DUSP22 E2F2 EBI3 ELL3 ENDOU EPS8L3 ERBB3 ESR2 GDF7 GDPD5 GNA13 GNB3 GPC5 GRAP GRASP H…
yellow	576	395	Fc receptor signaling pathway	27	0.0683544	ADA ASAP2 C12orf4 CYTH1 GDF7 ITPKB LCK LPAR5 MSH3 MYO1G MYO3B NCKAP1L NCOA3 NFKBID PLD4 PRKCE PSMC1 PTK2B PTPRCAP PTPRS RASAL3 SYVN1 TAS1R3 VIM WASF2 WIPF1 WNT1
yellow	576	395	T cell proliferation	21	0.0531646	BTG2 CCDC88C CD53 CD82 CNR1 CORO2B DOK3 EDEM1 IL36B MTMR14 NCKAP1L NCOA3 PKP4 PTPN7 PTPRCAP RALGPS2 RASGRF1 SBF1 STK17B SYVN1 TNFRSF18
yellow	576	395	B cell proliferation	18	0.0455696	ADAM19 BIK C12orf4 CD19 CD22 CD27 CD53 CD79B IP6K3 MFNG MSH3 NCOA3 PRKCE PTPRCAP SBF1 TJP2 TNFRSF13C TNFRSF18
yellow	576	395	positive regulation of T cell proliferation	16	0.0405063	BTG2 CCDC88C CD53 CD82 CNR1 CORO2B EDEM1 IL36B NCKAP1L NCOA3 PTPRCAP RASGRF1 SBF1 STK17B SYVN1 TNFRSF18
yellow	576	395	T cell activation	53	0.134177	ADAM19 ADPRH BIK BTG2 CAMK1 CCDC88C CD300C CD40LG CD53 CD82 CDH1 CNR1 CORO2B CTNND1 DOK3 DUPD1 DUSP2 E2F2 EDEM1 HCLS1 IL36B ITPKB JAK1 LCP1 LGR4 MTMR14 MYO1E NCKAP1L NCOA3 NMS PAPSS1 PKP4 PRKCD PTPN1 PTPN7 PTPRCAP RALGPS2 RASGRF1 RASSF2 RHPN2 S1PR2 SBF1 SEMA4G SLA STK17B SYVN1 TNFRSF18 TRA VIM WASF2 WIPF1 XYLB
yellow	576	395	B cell activation	39	0.0987342	ADAM19 AKAP5 ALOX5AP BIK C12orf4 CD19 CD22 CD27 CD300C CD53 CD79B CD80 CYBA FCRLB HEY1 IL10RA IP6K3 LCK MAP2K3 MFNG MICAL1 MSH3 NCOA3 PLD4 PPARG PRKCE PTPN1 PTPN7 PTPRCAP PTPRS SASH3 SBF1 STK17B SYK SYVN1 TBC1D22A TJP2 TNFRSF13C TNFRSF18
yellow	576	395	regulation of GTPase activity	45	0.113924	ACSL3 AGAP2 AHSP ARHGAP25 ARHGAP30 ARHGAP4 ARHGAP44 ARHGDIB ARHGEF1 ARHGEF2 ARPC2 ASAP3 ATP2A3 BIK CCM2 DOK3 GMIP GNA13 ITK MAP4K1 MBD2 NCF4 NCOA3 PLCG2 POU2F2 PTPN1 RAB9A RASAL3 RASGRF1 RASGRP1 RASSF2 RGS13 RGS19 RGS9 RHOH RHPN2 SCYL3 SIT1 SNAI3 TBC1D10C TBC1D22A TBC1D25 TBC1D9 TCF4 VIM
yellow	576	395	regulation of protein complex assembly	34	0.0860759	ADA ARHGEF33 ASAP2 BCL6 BLM C2CD2L COL6A6 CORO2B FFAR1 GAB2 HCLS1 HDAC9 LGR4 MTMR14 MYO1G NCKAP1L NCOA3 NEK8 PARVG PGLYRP2 PLEKHG1 PLXNB1 PRKCE PSMC1 PTPN1 SPECC1L ST3GAL6 TLR9 TSPAN18 VAV1 WASF2 WIPF1 WNT1 ZMIZ1
yellow	576	395	positive regulation of GTPase activity	42	0.106329	ACSL3 AGAP2 AHSP ARHGAP25 ARHGAP30 ARHGAP4 ARHGAP44 ARHGDIB ARHGEF1 ARHGEF2 ARPC2 ASAP3 ATP2A3 CCM2 DOK3 GMIP GNA13 ITK MAP4K1 MBD2 NCF4 NCOA3 PLCG2 POU2F2 PTPN1 RAB9A RASAL3 RASGRF1 RASGRP1 RASSF2 RGS13 RGS19 RGS9 RHOH SIT1 SNAI3 TBC1D10C TBC1D22A TBC1D25 TBC1D9 TCF4 VIM
yellow	576	395	mast cell activation	14	0.035443	C12orf4 C15orf62 CCDC22 CNTRL CRLF3 FFAR1 GDF7 LCK MIXL1 PKP4 RALGPS2 RASSF2 RHPN2 SYVN1
yellow	576	395	regulation of B cell differentiation	9	0.0227848	C12orf4 CD300C IP6K3 NCOA3 PTPN7 PTPRCAP STK17B SYVN1 TNFRSF13C
yellow	576	395	positive regulation of B cell differentiation	6	0.0151899	C12orf4 CD300C IP6K3 NCOA3 STK17B SYVN1
yellow	576	395	regulation of T cell differentiation	20	0.0506329	ADAM19 BIK CD300C CD82 CDH1 DUPD1 DUSP2 IL36B JAK1 NCOA3 NMS PRKCD PTPRCAP RASSF2 S1PR2 SBF1 STK17B SYVN1 TRA
yellow	576	395	positive regulation of T cell differentiation	17	0.043038	ADAM19 BIK CD300C CD82 CDH1 DUSP2 IL36B JAK1 NCOA3 NMS PTPRCAP RASSF2 S1PR2 SBF1 STK17B SYVN1
yellow	576	395	positive regulation of gamma-delta T cell differentiation	4	0.0101266	NCOA3 PTPRCAP STK17B SYVN1
yellow	576	395	regulation of lymphocyte differentiation	25	0.0632911	ADAM19 BIK C12orf4 CD300C CD82 CDH1 DUPD1 DUSP2 IL36B IP6K3 JAK1 NCOA3 NMS PGRMC1 PRKCD PTPN7 PTPRCAP RASSF2 S1PR2 SBF1 STK17B SYVN1 TNFRSF13C TRA
yellow	576	395	positive regulation of lymphocyte differentiation	19	0.0481013	ADAM19 BIK C12orf4 CD300C CD82 CDH1 DUSP2 IL36B IP6K3 JAK1 NCOA3 NMS PTPRCAP RASSF2 S1PR2 SBF1 STK17B SYVN1
yellow	576	395	regulation of JNK cascade	23	0.0582278	CD300C CD53 DCPS DUSP2 E2F2 ELL3 INPP5B MAP3K14 MAP4K1 MAP4K2 MAPK6 MEF2C PDE4B PTPN1 PTPN6 PTPN7 RASAL3 RASSF2 RFTN1 SYVN1 TJP2 TLR9 TNFRSF13C
yellow	576	395	regulation of Ras protein signal transduction	29	0.0734177	ARHGDIB ARHGEF1 ARHGEF2 ARHGEF33 ARHGEF6 ARPC2 BIK CCDC22 CYTH4 DBNL EPS8L3 ERBB3 ITK JAK1 MAP4K1 MBD2 NCF4 PAG1 PLEKHG2 PLXNB1 RAPGEF1 RASAL3 RASGRF1 RASGRP1 RASSF2 SH3KBP1 SIGLEC10 VIM ZMIZ1
yellow	576	395	alpha-beta T cell activation	20	0.0506329	ADAM19 ADPRH BIK BTG2 CD82 CDH1 DOK3 EDEM1 IL36B ITPKB JAK1 NCOA3 NMS PRKCD PTPRCAP RASGRF1 S1PR2 SBF1 SEMA4G SYVN1
yellow	576	395	alpha-beta T cell differentiation	15	0.0379747	ADAM19 BIK BTG2 CD82 CDH1 IL36B ITPKB JAK1 NCOA3 NMS PRKCD S1PR2 SBF1 SEMA4G SYVN1
yellow	576	395	regulation of alpha-beta T cell activation	17	0.043038	ADAM19 ADPRH BIK BTG2 CD82 CDH1 EDEM1 IL36B JAK1 NCOA3 NMS PRKCD PTPRCAP RASGRF1 S1PR2 SBF1 SYVN1
yellow	576	395	positive regulation of alpha-beta T cell activation	14	0.035443	ADAM19 BTG2 CD82 CDH1 EDEM1 IL36B JAK1 NCOA3 NMS PTPRCAP RASGRF1 S1PR2 SBF1 SYVN1
yellow	576	395	regulation of alpha-beta T cell differentiation	12	0.0303797	ADAM19 BIK CD82 CDH1 IL36B JAK1 NCOA3 NMS PRKCD S1PR2 SBF1 SYVN1
yellow	576	395	positive regulation of alpha-beta T cell differentiation	10	0.0253165	ADAM19 CD82 CDH1 IL36B JAK1 NCOA3 NMS S1PR2 SBF1 SYVN1
yellow	576	395	lymphocyte proliferation	34	0.0860759	ADAM19 BIK BTG2 C12orf4 CCDC88C CD19 CD22 CD27 CD53 CD79B CD82 CNR1 CORO2B DOK3 EDEM1 IL36B IP6K3 MFNG MSH3 MTMR14 NCKAP1L NCOA3 PKP4 PRKCE PTPN7 PTPRCAP RALGPS2 RASGRF1 SBF1 STK17B SYVN1 TJP2 TNFRSF13C TNFRSF18
yellow	576	395	hematopoietic or lymphoid organ development	74	0.187342	ADAM19 AKAP17A ALOX5AP BIK BTG2 C12orf4 CD22 CD300C CD40LG CD53 CD79B CD80 CD82 CDH1 CYBA DOK3 DUPD1 DUSP2 FFAR1 FMNL1 GDF7 HDAC9 HEY1 IL36B IP6K3 ITPKB JAK1 LCP1 MAP2K3 MFNG MICAL1 MKNK2 MMP15 MSH3 MYO1E MYO1G NCOA3 NMS PAPSS1 PARVG PGRMC1 PLD4 PLEK PLEKHG1 PPARG PPM1H PRKCD PTK2B PTPN1 PTPN7 PTPRCAP PTPRF PTPRS RASSF2 RFTN1 RHPN2 S1PR2 SBF1 SEMA4G SERPINB9 STK17B STRADA SYVN1 TAS2R60 TJP2 TNFRS…
yellow	576	395	regulation of lymphocyte proliferation	26	0.0658228	ADAM19 BIK BTG2 C12orf4 CCDC88C CD27 CD53 CD82 CNR1 CORO2B EDEM1 IL36B IP6K3 MFNG NCKAP1L NCOA3 PTPN7 PTPRCAP RALGPS2 RASGRF1 SBF1 STK17B SYVN1 TJP2 TNFRSF13C TNFRSF18
yellow	576	395	positive regulation of lymphocyte proliferation	21	0.0531646	ADAM19 BIK BTG2 CCDC88C CD53 CD82 CNR1 CORO2B EDEM1 IL36B MFNG NCKAP1L NCOA3 PTPRCAP RASGRF1 SBF1 STK17B SYVN1 TJP2 TNFRSF13C TNFRSF18
yellow	576	395	positive regulation of immune response	72	0.182278	ADA ADAM19 ASAP2 C12orf4 CA5A CAMK1 CD22 CD27 CD40LG CD79B CD80 CD82 CNTRL CTNND1 CXCR5 CYFIP2 CYTH1 E2F2 GDF7 GPSM3 HLA-DQB2 HNF4A IGLL1 IL10RA IL36B IP6K3 ITPKB LCK LCP1 LIMK1 LPAR5 LRMP MFNG MSH3 MYO1G MYO3B NCKAP1L NCOA3 NMS PAPSS1 PEX5 PGRMC1 PIK3C2B PLD4 PRKCE PSMC1 PTK2B PTPN7 PTPRCAP PTPRS PXK RASAL3 RASSF2 RGS1 SBF1 SH3KBP1 SOGA1 STAT5B STK17B SYVN1 TAS1R3 TJP2 TLR6 TLR9 TNFRSF13C TNFRSF…
yellow	576	395	antigen receptor-mediated signaling pathway	37	0.0936709	ADAM19 C12orf4 CD22 CD27 CD40LG CD79B CD80 CTNND1 CXCR5 E2F2 HLA-DQB2 HNF4A IL10RA IP6K3 ITPKB LCK LCP1 LRMP MFNG MSH3 NCKAP1L NCOA3 NMS PAPSS1 PEX5 PLD4 PTK2B PTPN7 PTPRCAP PTPRS RGS1 SH3KBP1 STAT5B SYVN1 TRAF1 WASF2 WIPF1
yellow	576	395	T cell receptor signaling pathway	24	0.0607595	ADAM19 C12orf4 CD40LG CTNND1 CXCR5 E2F2 HLA-DQB2 HNF4A IP6K3 ITPKB LCP1 NCKAP1L NMS PAPSS1 PEX5 PLD4 PTK2B PTPN7 PTPRCAP PTPRS RGS1 TRAF1 WASF2 WIPF1
yellow	576	395	B cell receptor signaling pathway	20	0.0506329	C12orf4 CD22 CD27 CD79B CD80 CXCR5 IL10RA ITPKB LCK LCP1 LRMP MFNG MSH3 NCOA3 PLD4 PTPN7 PTPRCAP RGS1 STAT5B SYVN1
yellow	576	395	regulation of T cell activation	41	0.103797	ADAM19 ADPRH BIK BTG2 CAMK1 CCDC88C CD300C CD53 CD82 CDH1 CNR1 CORO2B CTNND1 DUPD1 DUSP2 E2F2 EDEM1 HCLS1 IL36B JAK1 LCP1 NCKAP1L NCOA3 NMS PAPSS1 PRKCD PTPN1 PTPN7 PTPRCAP RALGPS2 RASGRF1 RASSF2 S1PR2 SBF1 SLA STK17B SYVN1 TNFRSF18 TRA VIM
yellow	576	395	regulation of B cell activation	20	0.0506329	ADAM19 BIK C12orf4 CD22 CD27 CD300C IL10RA IP6K3 MFNG NCOA3 PTPN7 PTPRCAP SASH3 SBF1 STK17B SYVN1 TBC1D22A TJP2 TNFRSF13C TNFRSF18
yellow	576	395	positive regulation of cell activation	43	0.108861	ADAM19 BIK BTG2 C12orf4 CAMK1 CCDC88C CD300C CD53 CD82 CDH1 CNR1 CORO2B CRLF3 CTNND1 DUSP2 EDEM1 GDF7 IL10RA IL36B IP6K3 JAK1 LCP1 MFNG NCKAP1L NCOA3 NMS PLEKHG1 PTPN1 PTPN7 PTPRCAP RASGRF1 RASSF2 S1PR2 SBF1 STAT5B STK17B SYVN1 TJP2 TLR9 TNFRSF13C TNFRSF18 VIM
yellow	576	395	regulation of small GTPase mediated signal transduction	40	0.101266	ARHGAP25 ARHGAP30 ARHGAP4 ARHGAP44 ARHGDIB ARHGEF1 ARHGEF2 ARHGEF33 ARHGEF6 ARPC2 BIK CCDC22 CYTH4 DBNL EPS8L3 ERBB3 GNA13 GNB3 INPP5D ITK JAK1 MAP4K1 MBD2 NCF4 NEK8 PAG1 PLEKHG2 PLXNB1 RALGPS2 RAPGEF1 RASAL3 RASGRF1 RASGRP1 RASSF2 RHPN2 SH3KBP1 SIGLEC10 SIT1 VIM ZMIZ1
yellow	576	395	regulation of lymphocyte activation	52	0.131646	ADAM19 ADPRH BIK BTG2 C12orf4 CAMK1 CCDC88C CD22 CD27 CD300C CD53 CD82 CDH1 CNR1 CORO2B CTNND1 DUPD1 DUSP2 E2F2 EDEM1 HCLS1 IL10RA IL36B IP6K3 JAK1 LCP1 MFNG NCKAP1L NCOA3 NMS PAPSS1 PGRMC1 PRKCD PTPN1 PTPN7 PTPRCAP RALGPS2 RASGRF1 RASSF2 S1PR2 SASH3 SBF1 SLA STK17B SYVN1 TBC1D22A TJP2 TNFRSF13C TNFRSF18 TRA VIM
yellow	576	395	positive regulation of lymphocyte activation	38	0.0962025	ADAM19 BIK BTG2 C12orf4 CAMK1 CCDC88C CD300C CD53 CD82 CDH1 CNR1 CORO2B CTNND1 DUSP2 EDEM1 IL10RA IL36B IP6K3 JAK1 LCP1 MFNG NCKAP1L NCOA3 NMS PTPN1 PTPN7 PTPRCAP RASGRF1 RASSF2 S1PR2 SBF1 STK17B SYVN1 TJP2 TNFRSF13C TNFRSF18 VIM
yellow	576	395	positive regulation of hydrolase activity	59	0.149367	ACSL3 AGAP2 AHSP ALOX5AP ARHGAP25 ARHGAP30 ARHGAP4 ARHGAP44 ARHGDIB ARHGEF1 ARHGEF2 ARPC2 ASAP3 ATP2A3 BTG2 CA5A CAMK1 CARD8 CASP6 CCM2 CYTH1 DOK3 GMIP GNA13 GNB3 HCLS1 ITK ITPKB LCP1 MAP4K1 MBD2 MFNG MSN NCF4 NCOA3 PLCG2 PLEKHG1 POU2F2 PPM1H PRKCE PTPN1 PTPRCAP RAB9A RASAL3 RASGRF1 RASGRP1 RASSF2 RGS13 RGS19 RGS9 RHOH SIT1 SNAI3 TBC1D10C TBC1D22A TBC1D25 TBC1D9 TCF4 VIM
yellow	576	395	stress-activated MAPK cascade	27	0.0683544	ARPC2 CCNDBP1 CD300C CD53 DCPS DUSP2 E2F2 ELL3 INPP5B MAP3K13 MAP3K14 MAP4K1 MAP4K2 MAPK6 MEF2C PDE4B PTPN1 PTPN6 PTPN7 RASAL3 RASSF2 RFTN1 SYVN1 TAS1R3 TJP2 TLR9 TNFRSF13C
yellow	576	395	positive regulation of cytoskeleton organization	24	0.0607595	ADA ASAP2 BCL6 C2CD2L COL6A6 CORO2B FFAR1 FLI1 HCLS1 HDAC9 LPAR5 MYO1G NCKAP1L NCOA3 NEK8 PLEKHG1 PSMC1 PTPN1 STAT5B SYK VAV1 WASF2 WIPF1 WNT1
yellow	576	395	regulation of vesicle-mediated transport	40	0.101266	ACTN3 ADPRH APOBEC1 ARHGDIB C15orf62 CAMK1 CCDC22 CD180 CD27 CNTRL CORO2B CTNND1 CYFIP2 DOK3 EHD1 EHD3 ELK3 FFAR1 GDF7 GRIPAP1 GRK5 MICAL3 MTMR14 NCOA3 PLD4 PPM1H PTPN6 PTPRCAP PTPRS RABL2B RALGPS2 RASAL3 RNF144B RUNX3 SPECC1L STAT5B SYVN1 TSPAN18 UCP2 VASP
yellow	576	395	cellular response to cytokine stimulus	68	0.172152	ADA ARHGEF33 BIK C12orf4 CAMK1 CARD8 CASP6 CCDC22 CCM2 CCNDBP1 CD300C CD53 CD79A CD82 CLEC2D CORO2B CRIP1 CRLF3 CYBA CYFIP2 DUPD1 EDEM1 FABP5 GDF7 GRAP HCLS1 HDAC9 HLA-DQB2 HNF4A IL21R IL23R IL36B INPP5B IP6K3 JSRP1 KDM4B LAT2 LGR4 MAP4K1 MTMR14 MYO1G NPBWR2 OR1J2 PDE4B PLXNB1 PPM1H PRKCE PTK2B PTPN1 PTPN6 PTPN7 PTPRC PTPRCAP RASAL3 SH3KBP1 SLX4 STAC3 STAT5B STK17B SYVN1 TAS1R3 TNFRSF18 TRA TRIM9…
yellow	576	395	regulation of cellular response to stress	52	0.131646	ANKRD13A ARHGEF33 BIK BTG2 BTK CAMK1 CARD8 CD300C CD53 CRHBP CRIP1 DCPS DUSP2 E2F2 EEF2K ELL3 ENDOU F13A1 GNB3 INPP5B MAP3K14 MAP4K1 MAP4K2 MAPK6 MEF2C NCKAP1L OGG1 OPN4 OR1J2 PAPSS1 PARVG PDE4B PRKCE PTPN1 PTPN6 PTPN7 PTPRJ PXK RASAL3 RASSF2 RFTN1 SYVN1 TAB1 TERF2IP TFG TJP2 TLR9 TNFRSF13C UCP2 WASF2 WIPF1 XYLB
yellow	576	395	regulation of neurotransmitter receptor transport, endosome to postsynaptic membrane	3	0.00759494	ARHGDIB GRIPAP1 GRK5
yellow	576	395	regulation of actin filament organization	29	0.0734177	ADA ASAP2 ATP2A3 BCL6 C2CD2L COL6A6 CORO2B CRHBP FLI1 GAB2 HCLS1 HDAC9 LPAR5 MYO1G NCKAP1L NCOA3 NEK8 PLEKHG1 PLXNB1 PRKCE PSMC1 PTPN1 RASGRP1 ST3GAL6 SYK VAV1 WASF2 WIPF1 WNT1
yellow	576	395	regulation of leukocyte differentiation	28	0.0708861	ADAM19 BIK C12orf4 CD300C CD82 CDH1 DUPD1 DUSP2 FFAR1 HDAC9 IL36B IP6K3 JAK1 NCOA3 NMS PGRMC1 PRKCD PTPN7 PTPRCAP RASSF2 RFTN1 S1PR2 SBF1 STK17B SYVN1 TNFRSF13C TRA
yellow	576	395	regulation of intracellular signal transduction	110	0.278481	ACTR3 ADAM19 AHSP AKIRIN2 ARHGAP24 ARHGAP25 ARHGAP30 ARHGAP4 ARHGAP44 ARHGDIB ARHGEF1 ARHGEF2 ARHGEF33 ARHGEF6 ARPC2 BIK BTG2 CA5A CAMK1 CARD8 CASP6 CCDC22 CCDC88B CCM2 CCNDBP1 CD22 CD27 CD300C CD53 CD82 CTNND1 CYTH4 DBNL DCPS DTX1 DUSP2 DUSP22 E2F2 ELL3 ENDOU EPS8L3 ERBB3 ESR2 GDPD5 GNA13 GNB3 HDAC9 HEY1 INPP5B INPP5D ITK JAK1 KCNJ11 LCP1 MAP3K13 MAP3K14 MAP4K1 MAP4K2 MAPK6 MBD2 MEF2C NCF4 NCKAP…
yellow	576	395	regulation of supramolecular fiber organization	32	0.0810127	ADA ARHGEF33 ASAP2 ATP2A3 BCL6 C2CD2L COL6A6 CORO2B CRHBP FFAR1 FLI1 GAB2 HCLS1 HDAC9 LPAR5 MFNG MYO1G NCKAP1L NCOA3 NEK8 PLEKHG1 PLXNB1 PRKCE PSMC1 PTPN1 RASGRP1 ST3GAL6 SYK VAV1 WASF2 WIPF1 WNT1
yellow	576	395	positive regulation of supramolecular fiber organization	22	0.0556962	ADA ASAP2 BCL6 C2CD2L COL6A6 CORO2B FFAR1 FLI1 HCLS1 LPAR5 MYO1G NCKAP1L NCOA3 NEK8 PLEKHG1 PSMC1 PTPN1 SYK VAV1 WASF2 WIPF1 WNT1
yellow	576	395	regulation of leukocyte cell-cell adhesion	37	0.0936709	ADAM19 ADPRH BIK BTG2 CAMK1 CCDC88C CD300C CD53 CD82 CDH1 CNR1 CORO2B CTNND1 DUPD1 DUSP2 E2F2 EDEM1 FMNL1 IL36B JAK1 LCP1 NCKAP1L NCOA3 NMS PAPSS1 PTPN1 PTPN7 PTPRCAP RASGRF1 RASSF2 S1PR2 SBF1 STK17B SYVN1 TNFRSF18 VIM
yellow	576	395	positive regulation of hemopoiesis	22	0.0556962	ADAM19 BIK C12orf4 CD300C CD82 CDH1 DUSP2 FFAR1 FMNL1 HDAC9 IL36B IP6K3 JAK1 NCOA3 NMS PTPRCAP RASSF2 S1PR2 SBF1 STK17B SYVN1
yellow	576	395	Endocytosis	22	0.0556962	ACSL3 AHSP ASAP2 ASAP3 ATP2A3 CCDC22 CYTH4 DBNL EHD3 EHD4 ELK3 EPS15 EPS8L2 GMIP GSN ITK PARP1 RUNX3 SHISA8 SNAI3 WASF2 WNT1
yellow	576	395	Adherens junction	10	0.0253165	CGN CXCR5 PTPN6 PTPN7 PTPRJ PTPRS RALGPS2 TCL1B WASF2 WIPF1
yellow	576	395	B cell receptor signaling pathway	13	0.0329114	C12orf4 CD22 CD27 CD79B CD80 IP6K3 NFKBID PIK3C2B PLD4 PTPN7 RALGPS2 SYVN1 VIM
yellow	576	395	Fc gamma R-mediated phagocytosis	18	0.0455696	ASAP2 ASAP3 ATP2A3 DOK3 GDF7 HCLS1 IP6K3 LPAR5 PLD4 PRKCE PSMC1 PTPRCAP RALGPS2 SYVN1 VAV1 VIM WASF2 WIPF1
yellow	576	395	Primary immunodeficiency	10	0.0253165	ADAM19 C12orf4 CD22 CD40LG CD53 CD79B IL10RA LCP1 PTPRCAP TNFRSF18
yellow	576	395	Apoptotic cleavage of cellular proteins	8	0.0202532	CBL CGN DCPS HCLS1 PRKCE ST3GAL6 TLR10 WAS
yellow	576	395	GPVI-mediated activation cascade	7	0.0177215	LCP1 PKP4 PLD4 PTPN7 RALGPS2 SYVN1 VIM
yellow	576	395	Cytokine Signaling in Immune system	42	0.106329	BIK CARD8 CCDC22 CCM2 CD300C CD53 CD79A CD82 CRLF3 EDEM1 FABP5 GDF7 HLA-DQB2 HNF4A IL21R IL23R IL36B INPP5B IP6K3 JSRP1 LCP1 LGR4 MAP3K13 MAP4K1 MFNG MTMR14 OGG1 PDE4B PRKCE PTK2B PTPN1 PTPN6 PTPN7 PTPRC RASAL3 STK17B SYVN1 TAS1R3 TNFRSF18 TRA VIM WAS
yellow	576	395	Adaptive Immune System	47	0.118987	C12orf4 CD22 CD27 CD300LB CD33 CD3D CD40LG CD53 CD79B CD80 CD82 CGN CLECL1 CTNND1 CYFIP2 FCRLA HLA-DQB2 HNF4A IGLL1 IP6K3 ITPKB LCP1 MAP4K1 NCK1 NCKAP1L NFKBID PAPSS1 PIK3C2B PLD4 PTK2B PTPN7 PTPRCAP PTPRS RASSF2 ROPN1B SHISA8 SIK3 SIT1 SYVN1 TJP2 TLR9 TSPAN18 UBE3A UBQLN2 VAV1 VIM WASF2
yellow	576	395	Signaling by SCF-KIT	9	0.0227848	CCDC22 FFAR1 GDF7 GRASP LCP1 PTPN7 SH3KBP1 STK17B VIM
yellow	576	395	Signal Transduction	143	0.362025	ADA ADORA2A ADPRH ARHGAP24 ARHGAP25 ARHGAP30 ARHGAP4 ARHGAP44 ARHGDIB ARHGEF1 ARHGEF2 ARHGEF33 ARHGEF6 ARPC2 ASAP2 BAIAP2L2 C12orf4 CA5A CARD8 CCDC22 CCL22 CD22 CD82 CGN CHST11 CNTRL CORO1A CRIP1 CTNND1 CXCR5 CYBA CYFIP2 CYTH1 DUPD1 DUSP2 DUSP22 EHD1 EPS8L2 ESR2 EYA3 FBXO41 FFAR1 FHOD1 FMNL3 GAB2 GDF7 GNA13 GNB3 GNG13 GNG2 GPC5 GPR33 GRAP GRASP GSN HEY1 HLA-DQA2 ICAM3 INPP5D JSRP1 KEL LAPTM5 LCP1…
yellow	576	395	Innate Immune System	60	0.151899	ACAP1 ADA ASAP2 C12orf4 CA5A CD19 CD22 CD33 CD3D CD69 CYFIP2 CYTH1 DCPS DENND1C DOK3 DOK4 FBXO41 GDF7 HCLS1 IGLL1 ITPKB LCK LCP1 LPAR5 LYL1 MAP3K13 MAP4K1 MFNG MYO1E NCF4 NCK1 NCKAP1L NCOA3 NFKBID P2RY8 PGRMC1 PHKA2 PLD4 PLEK PRKCE PSMC1 PTK2B PTPN7 PTPRCAP PTPRS RALGPS2 RASSF2 SERPINB9 ST3GAL6 SYVN1 TAS1R3 TBC1D22A TJP2 TLR6 TLR9 TNFRSF13C VIM WASF2 WIPF1 WNT1
yellow	576	395	Immune System	110	0.278481	ACAP1 ADA ASAP2 BIK C12orf4 CA5A CARD8 CCDC22 CCM2 CD19 CD22 CD27 CD300C CD300LB CD33 CD3D CD40LG CD53 CD69 CD79A CD79B CD80 CD82 CGN CLECL1 CRLF3 CTNND1 CYFIP2 CYTH1 DCPS DENND1C DOK3 DOK4 EDEM1 FABP5 FBXO41 FCRLA GDF7 HCLS1 HLA-DQB2 HNF4A IGLL1 IL21R IL23R IL36B INPP5B IP6K3 ITPKB JSRP1 LCK LCP1 LGR4 LPAR5 LYL1 MAP3K13 MAP4K1 MFNG MTMR14 MYO1E NCF4 NCK1 NCKAP1L NCOA3 NFKBID OGG1 P2RY8 PAPSS1 PD…
yellow	576	395	Signaling by Rho GTPases	37	0.0936709	ADA ARHGAP25 ARHGAP30 ARHGAP4 ARHGAP44 ARHGDIB ARHGEF1 ARHGEF2 ARHGEF33 ARHGEF6 ARPC2 ASAP2 C12orf4 CGN CYFIP2 CYTH1 FMNL3 GAB2 GNA13 GNB3 INPP5D LPAR5 MYH8 MYO1E NCF4 NCK1 NCKAP1L NCOA3 PLXNB1 PRKCE RALGPS2 RHPN2 RIMS3 VIM WASF2 WIPF1 WNT1
yellow	576	395	Rho GTPase cycle	18	0.0455696	ARHGAP25 ARHGAP30 ARHGAP4 ARHGAP44 ARHGDIB ARHGEF1 ARHGEF2 ARHGEF33 ARHGEF6 ARPC2 GNA13 GNB3 INPP5D NCF4 PLXNB1 RALGPS2 RHPN2 VIM
yellow	576	395	TCR signaling	14	0.035443	CD40LG CTNND1 HLA-DQB2 HNF4A IP6K3 ITPKB LCP1 NCKAP1L PAPSS1 PTK2B PTPRCAP PTPRS VAV1 WASF2
yellow	576	395	Phosphorylation of CD3 and TCR zeta chains	8	0.0202532	CD40LG CTNND1 HLA-DQB2 HNF4A LCP1 PAPSS1 PTPRCAP PTPRS
yellow	576	395	Generation of second messenger molecules	8	0.0202532	CD40LG HLA-DQB2 HNF4A ITPKB LCP1 NCKAP1L VAV1 WASF2
yellow	576	395	Fcgamma receptor (FCGR) dependent phagocytosis	18	0.0455696	ADA ASAP2 C12orf4 CYTH1 LPAR5 MYO1E NCF4 NCKAP1L NCOA3 PLD4 PLEK PRKCE PSMC1 SYVN1 VIM WASF2 WIPF1 WNT1
yellow	576	395	Regulation of actin dynamics for phagocytic cup formation	14	0.035443	ADA ASAP2 C12orf4 CYTH1 LPAR5 MYO1E NCF4 NCKAP1L NCOA3 SYVN1 VIM WASF2 WIPF1 WNT1
yellow	576	395	Caspase-mediated cleavage of cytoskeletal proteins	5	0.0126582	CBL DCPS HCLS1 ST3GAL6 WAS
yellow	576	395	PD-1 signaling	6	0.0151899	CD40LG CTNND1 HLA-DQB2 HNF4A LCP1 PTPN7
yellow	576	395	G alpha (12/13) signalling events	12	0.0303797	ARHGEF2 ARHGEF33 ARHGEF6 ARPC2 C12orf4 GNB3 GNG13 GNG2 GPC5 PLXNB1 POU2F2 VIM
yellow	576	395	Signaling by Interleukins	30	0.0759494	BIK CCDC22 CCM2 CD82 CRLF3 EDEM1 FABP5 GDF7 IL21R IL23R IL36B INPP5B IP6K3 JSRP1 LCP1 LGR4 MAP3K13 MFNG MTMR14 PDE4B PTK2B PTPN1 PTPN7 PTPRC RASAL3 STK17B SYVN1 TAS1R3 VIM WAS
yellow	576	395	Interleukin-2 family signaling	9	0.0227848	GDF7 IL23R IP6K3 JSRP1 LCP1 PTPN1 PTPN7 STK17B SYVN1
yellow	576	395	Interleukin-3, Interleukin-5 and GM-CSF signaling	9	0.0227848	CCDC22 GDF7 IP6K3 JSRP1 PTPN7 RASAL3 STK17B SYVN1 VIM
yellow	576	395	RHO GTPases Activate WASPs and WAVEs	9	0.0227848	ADA ASAP2 C12orf4 CYTH1 NCKAP1L NCOA3 WASF2 WIPF1 WNT1
yellow	576	395	CD22 mediated BCR regulation	4	0.0101266	CD27 CD79B CD80 PTPN7
yellow	576	395	Signaling by Receptor Tyrosine Kinases	33	0.0835443	ADPRH CCDC22 CORO1A CTNND1 CXCR5 CYFIP2 CYTH1 EPS8L2 ESR2 FFAR1 GDF7 GRASP LCP1 MFNG NCK1 NCKAP1L NCOA3 PAPSS1 PRKCE PSMC1 PTPN1 PTPN6 PTPN7 PTPRS PXK RASAL3 SH3KBP1 SHISA8 SPTAN1 STK17B TNFRSF13C VIM WIPF1
yellow	576	395	Interleukin-2 signaling	5	0.0126582	JSRP1 LCP1 PTPN1 STK17B SYVN1
yellow	576	395	Antigen activates B Cell Receptor (BCR) leading to generation of second messengers	12	0.0303797	C12orf4 CD22 CD27 CD79B CD80 NCKAP1L PIK3C2B PLD4 PTPN7 SHISA8 SYVN1 VIM
yellow	576	395	Signaling by the B Cell Receptor (BCR)	15	0.0379747	C12orf4 CD22 CD27 CD79B CD80 NCKAP1L NFKBID PIK3C2B PLD4 PTK2B PTPN7 RASSF2 SHISA8 SYVN1 VIM
lightcyan1	88	3	fibrinolysis	3	1	FGG HRG
ivory	76	4	COPI-dependent Golgi-to-ER retrograde traffic	4	1	KLC3 TMED10 TUBAL3
ivory	76	4	Kinesins	3	0.75	KLC3 TMED10
floralwhite	73	13	positive regulation of smooth muscle cell migration	4	0.307692	GLDC HDAC4 HEY2 SARDH
floralwhite	73	13	T cell costimulation	4	0.307692	CTLA4 EPHB6 FGF9 SP7
floralwhite	73	13	Glycine, serine and threonine metabolism	3	0.230769	HAS2 PMAIP1 SNCA
floralwhite	73	13	RUNX2 regulates bone development	3	0.230769	HEY2 MAOB
brown4	70	5	Longevity regulating pathway	3	0.6	IRS4 KRAS MMP1
brown4	70	5	Bladder cancer	3	0.6	CLPB MMP1
bisque4	67	3	positive regulation of vascular smooth muscle cell proliferation	3	1	HTR1B MDM2
darkslateblue	66	6	protein localization to microtubule cytoskeleton	3	0.5	GINS1 MCM8 PCNA
darkslateblue	66	6	DNA strand elongation	3	0.5	MAPRE1 NSFL1C
green	537	284	spliceosomal complex assembly	14	0.0492958	CEP135 GEN1 IWS1 LUC7L3 MAP2K5 PRPF4B RBM6 SMC3 SNRPB2 SRSF11 SRSF6 SRSF8 ZBTB44
green	537	284	RNA splicing, via transesterification reactions	41	0.144366	CCDC39 CEP135 CWC27 DCLRE1C DNAJB6 FKBP6 GEN1 HOXC8 IWS1 LUC7L3 MAP2K5 MPHOSPH8 NSUN6 PHF14 PNRC2 POU1F1 PROX2 PRPF38B PRPF4B PSMD1 RBM25 RBM39 RBM5 RBM6 RP9 SMC3 SNRPB2 SOX4 SREK1IP1 SRSF11 SRSF4 SRSF5 SRSF6 SRSF8 SS18L1 TOPORS TRAF3IP1 USP16 WDR60 ZBTB44
green	537	284	alternative mRNA splicing, via spliceosome	13	0.0457746	CEP135 IWS1 NSUN6 RBM25 RBM39 RBM6 SMC3 SREK1IP1 SRSF11 SRSF5 SRSF6 SRSF8 SS18L1
green	537	284	regulation of alternative mRNA splicing, via spliceosome	11	0.0387324	CEP135 NSUN6 RBM25 RBM39 RBM6 SREK1IP1 SRSF11 SRSF5 SRSF6 SRSF8 SS18L1
green	537	284	mRNA splicing, via spliceosome	40	0.140845	CCDC39 CEP135 CWC27 DCLRE1C DNAJB6 FKBP6 GEN1 HOXC8 IWS1 LUC7L3 MAP2K5 NSUN6 PHF14 PNRC2 POU1F1 PROX2 PRPF38B PRPF4B PSMD1 RBM25 RBM39 RBM5 RBM6 RP9 SMC3 SNRPB2 SOX4 SREK1IP1 SRSF11 SRSF4 SRSF5 SRSF6 SRSF8 SS18L1 TOPORS TRAF3IP1 USP16 WDR60 ZBTB44
green	537	284	DNA replication	22	0.0774648	BAZ1A BAZ2B BTBD18 CCNL2 CIR1 FAM111A FANCF FIP1L1 GIN1 L3MBTL1 OSGEPL1 POLI POLR2B RAD17 RBBP6 RBM17 RNF113B SMC6 STK36 TBX19 THOC2 ZNF862
green	537	284	DNA-dependent DNA replication	15	0.0528169	BAZ1A BAZ2B BTBD18 CCNL2 CIR1 FAM111A FIP1L1 GIN1 OSGEPL1 POLI RAD17 SMC6 STK36 THOC2 ZNF862
green	537	284	mRNA splice site selection	10	0.0352113	CEP135 IWS1 LUC7L3 MAP2K5 PRPF4B SMC3 SRSF11 SRSF6 SRSF8 ZBTB44
green	537	284	RNA processing	80	0.28169	CCDC39 CCNL2 CELF1 CEP135 CLK1 CLK4 CREBZF CWC27 DCLRE1C DNAJB6 ETAA1 FKBP6 GEN1 HOXC8 IWS1 KIF3A L3MBTL1 LCA5L LUC7L3 MAP2K5 MID1 MPHOSPH8 NEIL1 NPPA NSUN6 ODF2L PABPC1L PABPC4 PAN2 PCF11 PHF14 PNRC2 POU1F1 PPP1R12A PROX2 PRPF38B PRPF39 PRPF4B PSMD1 RBM17 RBM25 RBM39 RBM41 RBM5 RBM6 RBPJ RNPC3 RP9 RPGR SCAI SETDB2 SLU7 SMC3 SNRPB2 SOX4 SREK1IP1 SRSF10 SRSF11 SRSF4 SRSF5 SRSF6 SRSF8 SS18L1 THOC2 …
green	537	284	mRNA processing	59	0.207746	CCDC39 CELF1 CEP135 CLK1 CWC27 DCLRE1C DNAJB6 FKBP6 GEN1 HOXC8 IWS1 KIF3A L3MBTL1 LUC7L3 MAP2K5 NSUN6 PABPC4 PCF11 PHF14 PNRC2 POU1F1 PROX2 PRPF38B PRPF39 PRPF4B PSMD1 RBM17 RBM25 RBM39 RBM41 RBM5 RBM6 RP9 SCAI SETDB2 SLU7 SMC3 SNRPB2 SOX4 SREK1IP1 SRSF10 SRSF11 SRSF4 SRSF5 SRSF6 SRSF8 SS18L1 THOC2 THUMPD2 TOPORS TRAF3IP1 TSSK4 USP16 WDR60 ZBTB44 ZNF337 ZNF862 ZRSR2
green	537	284	RNA splicing	57	0.200704	CCDC39 CEP135 CLK1 CLK4 CREBZF CWC27 DCLRE1C DNAJB6 FKBP6 GEN1 HOXC8 IWS1 KIF3A LUC7L3 MAP2K5 MPHOSPH8 NSUN6 PHF14 PNRC2 POU1F1 PPP1R12A PROX2 PRPF38B PRPF39 PRPF4B PSMD1 RBM25 RBM39 RBM41 RBM5 RBM6 RNPC3 RP9 RPGR SMC3 SNRPB2 SOX4 SREK1IP1 SRSF10 SRSF11 SRSF4 SRSF5 SRSF6 SRSF8 SS18L1 THOC2 THUMPD2 TOPORS TRAF3IP1 TSSK4 USP16 WDR60 ZBTB44 ZNF337 ZNF862 ZRSR2
green	537	284	taste receptor activity	10	0.0352113	NSRP1 TAS2R19 TAS2R20 TAS2R30 TAS2R31 TAS2R4 TAS2R43 TAS2R46 TAS2R5 TBRG1
green	537	284	RNA metabolic process	225	0.792254	AGER APBB3 ARID4A ARID4B ARL13A BAZ1A BAZ2B BBIP1 BDP1 BOD1L1 CCAR1 CCDC39 CCNL2 CCNT2 CDK11B CELF1 CEP135 CHD2 CHTF8 CLK1 CLK4 CREBZF CSNK1E CWC27 DCLRE1C DDX46 DNAJB6 DUSP28 DYNC1I2 ETAA1 FIP1L1 FKBP6 GCFC2 GEN1 HAUS3 HOXC8 HP1BP3 ITSN2 IWS1 KIF3A L3MBTL1 LARP7 LCA5L LPIN3 LRGUK LRP5L LUC7L LUC7L3 MAP2K5 MDM4 METTL8 MID1 MLLT10 MPHOSPH10 MPHOSPH8 MTF2 MYSM1 N4BP2L2 NCOR1 NEIL1 NPPA NR2C1 NSRP1 …
green	537	284	mRNA metabolic process	68	0.239437	CCDC39 CELF1 CEP135 CLK1 CWC27 DCLRE1C DDX46 DNAJB6 FKBP6 GEN1 HOXC8 IWS1 KIF3A L3MBTL1 LUC7L3 MAP2K5 MID1 NSUN6 PABPC4 PAN2 PCF11 PHF14 PNRC2 POLG2 POU1F1 PROX2 PRPF38B PRPF39 PRPF4B PSMD1 PURA RBM17 RBM25 RBM39 RBM41 RBM5 RBM6 RP9 RTF1 SCAI SETDB2 SLU7 SMC3 SNRPB2 SOX4 SREK1IP1 SRSF10 SRSF11 SRSF4 SRSF5 SRSF6 SRSF8 SS18L1 THOC1 THOC2 THUMPD2 TOPORS TRAF3IP1 TSSK4 UPF3A UPF3B USP16 WDR60 ZBTB44 …
green	537	284	ribonucleoprotein complex assembly	19	0.0669014	CEP135 EIF5 EIF5B GEN1 IWS1 LUC7L3 MAP2K5 PCF11 PRPF38B PRPF4B RBM6 SMC3 SNRPB2 SRSF11 SRSF6 SRSF8 ZBTB44 ZRANB2
green	537	284	regulation of RNA splicing	19	0.0669014	CEP135 CLK4 CREBZF CWC27 IWS1 NSUN6 RBM25 RBM39 RBM6 SREK1IP1 SRSF11 SRSF5 SRSF6 SRSF8 SS18L1 TOPORS TRAF3IP1 ZBTB44 ZNF337
green	537	284	cilium organization	26	0.0915493	ARL13B ATRX BCL11A CCDC66 CCNL1 CEP152 CEP290 CHD2 CWC22 EIF3J GPBP1 HNRNPH3 KIN LHX4 LRP10 NOP58 OFD1 OGT PINK1 RPL9 SETDB2 SLTM SUMO4 TRAF5 TUBA3D XIAP
green	537	284	mRNA cis splicing, via spliceosome	8	0.028169	IWS1 PRPF4B SRSF11 SRSF5 SRSF6 SRSF8 SS18L1 WDR60
green	537	284	regulation of mRNA splicing, via spliceosome	16	0.056338	CEP135 CWC27 IWS1 NSUN6 RBM25 RBM39 RBM6 SREK1IP1 SRSF11 SRSF5 SRSF6 SRSF8 SS18L1 TOPORS TRAF3IP1 ZBTB44
green	537	284	regulation of mRNA processing	20	0.0704225	CELF1 CEP135 CWC27 IWS1 KIF3A NSUN6 RBM25 RBM39 RBM6 SCAI SLU7 SREK1IP1 SRSF11 SRSF5 SRSF6 SRSF8 SS18L1 TOPORS TRAF3IP1 ZBTB44
green	537	284	cilium assembly	24	0.084507	ARL13B ATRX BCL11A CCDC66 CCNL1 CEP152 CEP290 CHD2 CWC22 EIF3J GPBP1 HNRNPH3 KIN LRP10 NOP58 OFD1 OGT PINK1 RPL9 SETDB2 SLTM SUMO4 TRAF5 XIAP
green	537	284	nucleic acid metabolic process	248	0.873239	AGER APBB3 ARID4A ARID4B ARL13A BAZ1A BAZ2B BBIP1 BDP1 BOD1L1 BTBD18 CCAR1 CCDC39 CCNL2 CCNT2 CDK11B CELF1 CEP135 CHD2 CHTF8 CIR1 CLK1 CLK4 CREBZF CSNK1E CWC22 CWC27 DCLRE1C DCP1A DDX46 DNAJB6 DUSP28 DYNC1I2 ETAA1 FAM111A FANCF FBXW7 FIP1L1 FKBP6 GCFC2 GEN1 GIN1 GORAB HAUS3 HOXC8 HP1BP3 ITSN2 IWS1 KIF3A L3MBTL1 LARP7 LCA5L LPIN3 LRGUK LRP5L LUC7L LUC7L3 MAP2K5 MDM4 METTL8 MID1 MLLT10 MPHOSPH10 MP…
green	537	284	receptor localization to non-motile cilium	3	0.0105634	ARL13B ATRX BCL11A
green	537	284	regulation of mRNA metabolic process	23	0.0809859	CELF1 CEP135 CWC27 DDX46 IWS1 KIF3A NSUN6 PAN2 PURA RBM25 RBM39 RBM6 SCAI SLU7 SREK1IP1 SRSF11 SRSF5 SRSF6 SRSF8 SS18L1 TOPORS TRAF3IP1 ZBTB44
green	537	284	RNA transport	14	0.0492958	EIF5 EIF5B ESF1 PABPC4 PAN2 PNRC2 SNRPB2 SWT1 THOC2 THUMPD2 TSEN2 UPF3A UPF3B USP16
green	537	284	Spliceosome	16	0.056338	DNAJB6 PRPF38B PRPF39 RBM25 RBM39 RPGR SMC3 SOX4 SRSF11 SRSF5 SRSF6 SRSF8 SS18L1 THOC2 THUMPD2 TRAF3IP1
green	537	284	Taste transduction	9	0.0316901	TAS2R19 TAS2R20 TAS2R30 TAS2R31 TAS2R4 TAS2R43 TAS2R46 TAS2R5 TBRG1
green	537	284	Cleavage of Growing Transcript in the Termination Region	10	0.0352113	FKBP6 PHF14 SMC3 SRSF4 SRSF5 SRSF6 SRSF8 THOC2 THUMPD2 USP16
green	537	284	Transport of Mature mRNA derived from an Intron-Containing Transcript	8	0.028169	SMC3 SRSF4 SRSF5 SRSF6 SRSF8 THOC2 THUMPD2 USP16
green	537	284	Organelle biogenesis and maintenance	19	0.0669014	ATRX BCL11A CEP152 CEP290 CHD2 CWC22 EIF3J HNRNPH3 KIN NEIL1 NOP58 OGT POLI SETDB2 SLTM TEX12 TRAF5 TUBGCP6 XIAP
green	537	284	Generic Transcription Pathway	62	0.21831	CDK11B FIP1L1 LARP7 METTL8 NEIL1 NR2C1 NSRP1 PHF20L1 PNN POU1F1 PURA RBBP6 REV1 TANK TRIM52 ZFP62 ZNF100 ZNF107 ZNF140 ZNF169 ZNF177 ZNF248 ZNF253 ZNF254 ZNF286A ZNF292 ZNF326 ZNF33A ZNF33B ZNF345 ZNF431 ZNF439 ZNF44 ZNF493 ZNF506 ZNF514 ZNF519 ZNF529 ZNF559 ZNF563 ZNF566 ZNF567 ZNF571 ZNF577 ZNF586 ZNF587 ZNF600 ZNF605 ZNF66 ZNF680 ZNF681 ZNF682 ZNF684 ZNF708 ZNF709 ZNF714 ZNF720 ZNF738 ZNF782 Z…
green	537	284	Regulation of PLK1 Activity at G2/M Transition	10	0.0352113	CEP152 CEP290 CHD2 CWC22 EIF3J HNRNPH3 NOP58 OGT PPWD1 SLTM
green	537	284	Loss of Nlp from mitotic centrosomes	9	0.0316901	CEP152 CEP290 CHD2 CWC22 EIF3J HNRNPH3 NOP58 OGT SLTM
green	537	284	Recruitment of mitotic centrosome proteins and complexes	11	0.0387324	CELF1 CEP152 CEP290 CHD2 CWC22 EIF3J HNRNPH3 NOP58 OGT SLTM TWISTNB
green	537	284	Loss of proteins required for interphase microtubule organization from the centrosome	9	0.0316901	CEP152 CEP290 CHD2 CWC22 EIF3J HNRNPH3 NOP58 OGT SLTM
green	537	284	Centrosome maturation	11	0.0387324	CELF1 CEP152 CEP290 CHD2 CWC22 EIF3J HNRNPH3 NOP58 OGT SLTM TWISTNB
green	537	284	Recruitment of NuMA to mitotic centrosomes	11	0.0387324	CEP152 CEP290 CHD2 CWC22 EIF3J HNRNPH3 NOP58 OGT SLTM TUBGCP6 TWISTNB
green	537	284	Class C/3 (Metabotropic glutamate/pheromone receptors)	9	0.0316901	TAS2R19 TAS2R20 TAS2R30 TAS2R31 TAS2R4 TAS2R43 TAS2R46 TAS2R5 TBRG1
green	537	284	Mitotic G2-G2/M phases	14	0.0492958	CELF1 CEP152 CEP290 CHD2 CWC22 EIF3J HNRNPH3 NOP58 OGT PPWD1 PURA SLTM TUBGCP6 TWISTNB
green	537	284	Cilium Assembly	17	0.0598592	ATRX BCL11A CEP152 CEP290 CHD2 CWC22 EIF3J HNRNPH3 KIN NOP58 OGT SETDB2 SLTM TEX12 TRAF5 TUBGCP6 XIAP
green	537	284	Anchoring of the basal body to the plasma membrane	10	0.0352113	CEP152 CEP290 CHD2 CWC22 EIF3J HNRNPH3 NOP58 OGT SETDB2 SLTM
green	537	284	G2/M Transition	14	0.0492958	CELF1 CEP152 CEP290 CHD2 CWC22 EIF3J HNRNPH3 NOP58 OGT PPWD1 PURA SLTM TUBGCP6 TWISTNB
green	537	284	mRNA Splicing - Major Pathway	20	0.0704225	CCDC39 CWC27 DCLRE1C DNAJB6 FKBP6 GEN1 PHF14 POU1F1 PROX2 RBM25 RBM6 SMC3 SOX4 SRSF11 SRSF4 SRSF5 SRSF6 SRSF8 USP16 WDR60
green	537	284	mRNA Splicing	22	0.0774648	CCDC39 CWC27 DCLRE1C DNAJB6 FKBP6 GEN1 PHF14 POU1F1 PROX2 RBM25 RBM6 RP9 SMC3 SOX4 SRSF11 SRSF4 SRSF5 SRSF6 SRSF8 USP16 WDR60
green	537	284	mRNA 3'-end processing	10	0.0352113	FKBP6 PHF14 SMC3 SRSF4 SRSF5 SRSF6 SRSF8 THOC2 THUMPD2 USP16
green	537	284	Transport of Mature Transcript to Cytoplasm	9	0.0316901	FKBP6 SMC3 SRSF4 SRSF5 SRSF6 SRSF8 THOC2 THUMPD2 USP16
green	537	284	Processing of Capped Intron-Containing Pre-mRNA	24	0.084507	CCDC39 CWC27 DCLRE1C DNAJB6 FKBP6 GEN1 PHF14 POU1F1 PROX2 RBM25 RBM6 RP9 SMC3 SOX4 SRSF11 SRSF4 SRSF5 SRSF6 SRSF8 THOC2 THUMPD2 USP16 WDR60
green	537	284	RNA Polymerase II Transcription Termination	10	0.0352113	FKBP6 PHF14 SMC3 SRSF4 SRSF5 SRSF6 SRSF8 THOC2 THUMPD2 USP16
green	537	284	RNA Polymerase II Transcription	75	0.264085	CDK11B FIP1L1 FKBP6 KIF3A LARP7 METTL8 NEIL1 NR2C1 NSRP1 PHF14 PHF20L1 PNN POU1F1 PPIG PURA RBBP6 REV1 SAFB2 SMC3 SRSF4 SRSF5 SRSF6 SRSF8 TANK THOC2 THUMPD2 TRIM52 USP16 ZFP62 ZNF100 ZNF107 ZNF140 ZNF169 ZNF177 ZNF248 ZNF253 ZNF254 ZNF286A ZNF292 ZNF326 ZNF33A ZNF33B ZNF345 ZNF431 ZNF439 ZNF44 ZNF493 ZNF506 ZNF514 ZNF519 ZNF529 ZNF559 ZNF563 ZNF566 ZNF567 ZNF571 ZNF577 ZNF586 ZNF587 ZNF600 ZNF605…
green	537	284	Gene expression (Transcription)	81	0.285211	ARL13A BOD1L1 CDK11B FIP1L1 FKBP6 GCFC2 KIF3A LARP7 METTL8 MYSM1 NEIL1 NR2C1 NSRP1 PHF14 PHF20L1 PNN POU1F1 PPIG PURA RBBP6 REV1 SAFB2 SMC3 SRSF4 SRSF5 SRSF6 SRSF8 TAF3 TANK THOC2 THUMPD2 TRIM52 TYW5 USP16 ZFP62 ZNF100 ZNF107 ZNF140 ZNF169 ZNF177 ZNF248 ZNF253 ZNF254 ZNF286A ZNF292 ZNF326 ZNF33A ZNF33B ZNF345 ZNF431 ZNF439 ZNF44 ZNF493 ZNF506 ZNF514 ZNF519 ZNF529 ZNF559 ZNF563 ZNF566 ZNF567 ZNF57…
green	537	284	AURKA Activation by TPX2	9	0.0316901	CEP152 CEP290 CHD2 CWC22 EIF3J HNRNPH3 NOP58 OGT SLTM
green	537	284	Metabolism of RNA	39	0.137324	CCDC39 CWC22 CWC27 DCLRE1C DDX46 DNAJB6 FKBP6 GEN1 MPHOSPH8 NPPA ODF2L PCF11 PHF14 POLG2 POU1F1 PROX2 PURA RBM25 RBM6 RP9 RTF1 SMC3 SNRPB2 SOX4 SRSF11 SRSF4 SRSF5 SRSF6 SRSF8 THOC2 THUMPD2 TSEN2 TSSK4 UBE2NL UPF3A UPF3B USP16 WDR60
thistle2	64	4	Mitochondrial translation initiation	4	1	MRPL2 MRPS10 MRPS18A
thistle2	64	4	Mitochondrial translation	4	1	MRPL2 MRPS10 MRPS18A
thistle2	64	4	Mitochondrial translation elongation	4	1	MRPL2 MRPS10 MRPS18A
thistle2	64	4	Mitochondrial translation termination	4	1	MRPL2 MRPS10 MRPS18A
thistle1	62	5	Th17 cell differentiation	5	1	IL4 IL6R PPP3R2 RUNX1
salmon4	62	3	Cytosolic sensors of pathogen-associated DNA	3	1	TBK1 TRIM56
palevioletred3	56	27	T cell activation involved in immune response	5	0.185185	IL17C LBP PFKFB3 TNFAIP3
palevioletred3	56	27	acute inflammatory response	8	0.296296	CEBPD IL17C LBP NFKBIA SBNO2 SERPINA3 SOCS3 TNFAIP3
palevioletred3	56	27	regulation of chemokine production	5	0.185185	EPHA2 HBEGF ICAM1 LBP NFKBIA
palevioletred3	56	27	negative regulation of tumor necrosis factor production	3	0.111111	NFKBIA ZC3H12A
palevioletred3	56	27	interleukin-6-mediated signaling pathway	3	0.111111	LBP SOD2 TNFAIP3
palevioletred3	56	27	cellular response to lipopolysaccharide	12	0.444444	CEBPD CXCL1 CXCL2 CXCL3 EGR1 IL17C LBP NFKBIA NFKBIZ SERPINA1 ZC3H12A
palevioletred3	56	27	cellular response to interleukin-6	5	0.185185	IL17C LBP SERPINA1 SOD2 TNFAIP3
palevioletred3	56	27	T-helper 17 cell differentiation	4	0.148148	LBP PFKFB3 TNFAIP3
palevioletred3	56	27	regulation of extrinsic apoptotic signaling pathway via death domain receptors	4	0.148148	IL17C LBP SERPINA1 ZC3H12A
palevioletred3	56	27	negative regulation of oxidative stress-induced cell death	3	0.111111	ICAM1 LBP STAT3
palevioletred3	56	27	cellular response to chemokine	5	0.185185	CXCL2 CXCL3 EGR1 ICAM1
palevioletred3	56	27	positive regulation of ATP biosynthetic process	3	0.111111	ICAM1 SAA1 TNFAIP3
palevioletred3	56	27	NF-kappa B signaling pathway	5	0.185185	CXCL3 IL17C NFKBIA NFKBIZ ZC3H12A
palevioletred3	56	27	HIF-1 signaling pathway	4	0.148148	ICAM1 LBP SAA1 TNFAIP3
palevioletred3	56	27	IL-17 signaling pathway	9	0.333333	CEBPD CXCL1 CXCL2 CXCL3 EGR1 IL6 LBP NFKBIZ ZC3H12A
palevioletred3	56	27	TNF signaling pathway	9	0.333333	CEBPD CXCL2 CXCL3 EGR1 IL17C LBP NFKBIZ SOD2 ZC3H12A
palevioletred3	56	27	Adipocytokine signaling pathway	3	0.111111	NFKBIZ SOD2 TNFAIP3
palevioletred3	56	27	AGE-RAGE signaling pathway in diabetic complications	4	0.148148	EPHA2 IL17C LBP TNFAIP3
palevioletred3	56	27	Epithelial cell signaling in Helicobacter pylori infection	3	0.111111	CXCL2 HIF1A NFKBIZ
palevioletred3	56	27	Salmonella infection	5	0.185185	CXCL2 CXCL3 EGR1 LBP NFKBIA
palevioletred3	56	27	Legionellosis	5	0.185185	CXCL2 CXCL3 EGR1 LBP NFKBIZ
palevioletred3	56	27	African trypanosomiasis	3	0.111111	CEBPB IL17C LBP
palevioletred3	56	27	Malaria	3	0.111111	CXCL1 IL17C LBP
palevioletred3	56	27	Kaposi sarcoma-associated herpesvirus infection	8	0.296296	CXCL2 CXCL3 EGR1 ICAM1 IL17C LBP NFKBIZ TNFAIP3
palevioletred3	56	27	Interleukin-6 signaling	3	0.111111	LBP SOD2 TNFAIP3
palevioletred3	56	27	Chemokine receptors bind chemokines	3	0.111111	CXCL2 CXCL3 EGR1
palevioletred3	56	27	Interleukin-6 family signaling	3	0.111111	LBP SOD2 TNFAIP3
palevioletred3	56	27	Interleukin-10 signaling	6	0.222222	CXCL1 CXCL2 CXCL3 IL17C LBP TNFAIP3
palevioletred3	56	27	Interleukin-4 and Interleukin-13 signaling	8	0.296296	CSF3 ICAM1 IL17C LBP NFKBIA SBNO2 SOD2 TNFAIP3
palevioletred3	56	27	Signaling by PTK6	4	0.148148	HIF1A ICAM1 SOD2 TNFAIP3
palevioletred3	56	27	Signaling by Non-Receptor Tyrosine Kinases	4	0.148148	HIF1A ICAM1 SOD2 TNFAIP3
navajowhite2	56	30	keratinization	28	0.933333	KRT10 KRT15 KRT23 KRT32 KRT35 KRT39 KRT40 KRT9 KRTAP1-5 KRTAP17-1 KRTAP2-2 KRTAP2-4 KRTAP3-1 KRTAP3-2 KRTAP4-11 KRTAP4-2 KRTAP4-3 KRTAP4-4 KRTAP4-5 KRTAP4-6 KRTAP4-8 KRTAP4-9 KRTAP9-1 KRTAP9-2 KRTAP9-3 KRTAP9-8 KRTAP9-9 RARA
navajowhite2	56	30	cornification	9	0.3	KRT10 KRT15 KRT23 KRT32 KRT35 KRT39 KRT40 KRT9 KRTAP1-5
navajowhite2	56	30	Estrogen signaling pathway	10	0.333333	JUP KRT15 KRT23 KRT32 KRT35 KRT39 KRT40 KRT9 KRTAP1-5
navajowhite2	56	30	Keratinization	28	0.933333	KRT10 KRT15 KRT23 KRT32 KRT35 KRT39 KRT40 KRT9 KRTAP1-5 KRTAP17-1 KRTAP2-2 KRTAP2-4 KRTAP3-1 KRTAP3-2 KRTAP4-11 KRTAP4-2 KRTAP4-3 KRTAP4-4 KRTAP4-5 KRTAP4-6 KRTAP4-8 KRTAP4-9 KRTAP9-1 KRTAP9-2 KRTAP9-3 KRTAP9-8 KRTAP9-9 RARA
navajowhite2	56	30	Formation of the cornified envelope	9	0.3	KRT10 KRT15 KRT23 KRT32 KRT35 KRT39 KRT40 KRT9 KRTAP1-5
maroon	55	18	triglyceride metabolic process	6	0.333333	AQP7 GLYAT GPIHBP1 LPL PFKFB1
maroon	55	18	regulation of macrophage derived foam cell differentiation	3	0.166667	AQP7 CIDEA PFKFB1
maroon	55	18	regulation of lipid storage	4	0.222222	CIDEA CIDEC LIPE PFKFB1
maroon	55	18	triglyceride biosynthetic process	3	0.166667	AQP7 PFKFB1
maroon	55	18	triglyceride catabolic process	4	0.222222	AQP7 GLYAT LPL PFKFB1
maroon	55	18	cholesterol transport	5	0.277778	ABCG8 ADIPOQ AQP7 CIDEA LIPE
maroon	55	18	cholesterol efflux	3	0.166667	ABCG8 ADIPOQ AQP7
maroon	55	18	cholesterol homeostasis	5	0.277778	ABCG8 ADIPOQ GLYAT HSD17B13 PFKFB1
maroon	55	18	PPAR signaling pathway	7	0.388889	AQP7 CD36 CIDEA GLYAT PFKFB1 PLIN4 THRSP
maroon	55	18	AMPK signaling pathway	5	0.277778	AQP7 CIDEA LIPE LPL PLIN1
maroon	55	18	Adipocytokine signaling pathway	3	0.166667	AQP7 CIDEA LIPE
maroon	55	18	Regulation of lipolysis in adipocytes	4	0.222222	CD36 GLYAT LPL PLIN4
maroon	55	18	Fat digestion and absorption	3	0.166667	ABCG8 ADIPOQ CIDEA
maroon	55	18	Cholesterol metabolism	4	0.222222	ABCG8 ADIPOQ CIDEA PFKFB1
maroon	55	18	Triglyceride catabolism	3	0.166667	GLYAT LPL PLIN4
maroon	55	18	Plasma lipoprotein assembly, remodeling, and clearance	3	0.166667	FABP4 HSD17B13 PFKFB1
maroon	55	18	Transcriptional regulation of white adipocyte differentiation	6	0.333333	AQP7 CIDEA GLYAT LIPE PFKFB1 PLIN4
maroon	55	18	Assembly of active LPL and LIPC lipase complexes	3	0.166667	FABP4 HSD17B13 PFKFB1
maroon	55	18	Plasma lipoprotein remodeling	3	0.166667	FABP4 HSD17B13 PFKFB1
maroon	55	18	Lipid particle organization	3	0.166667	CIDEC FABP4 LEP
maroon	55	18	Triglyceride metabolism	3	0.166667	GLYAT LPL PLIN4
lavenderblush3	52	4	Loss of Nlp from mitotic centrosomes	3	0.75	CEP72 CEP89
lavenderblush3	52	4	Loss of proteins required for interphase microtubule organization from the centrosome	3	0.75	CEP72 CEP89
lavenderblush3	52	4	Anchoring of the basal body to the plasma membrane	4	1	CEP72 CEP89 ODF2
lavenderblush3	52	4	AURKA Activation by TPX2	3	0.75	CEP72 CEP89
darkseagreen4	49	4	Global Genome Nucleotide Excision Repair (GG-NER)	4	1	ERCC2 TFPT XRCC1
red	514	222	ion channel activity	39	0.175676	ANO5 ARHGAP33 ATP1A3 BNIP3 BTBD3 CACNA1D CAMK1D CNKSR3 FOXD1 GRIK1 GRIK2 GRIN2C GRM2 GRM4 GRP HCRT KCNG3 KCNH4 KCNH7 KCNJ3 KCNJ6 KCNK13 KCNMB2 KCNRG KIF1A PKD2L1 PLCL1 PLXNA4 PPFIA2 SCN8A SCNN1A SDK2 SKOR1 SLC17A6 SLC1A7 SNCB TMEM63C TP73 TTC21B
red	514	222	potassium channel activity	15	0.0675676	GRIK2 GRIN2C HCRT KCNG3 KCNH4 KCNH7 KCNJ3 KCNJ6 KCNK13 KCNMB2 KCNRG KIF1A PLCL1 SNCB TMEM63C
red	514	222	cation transport	69	0.310811	ADD2 ATP1A3 ATP6V0D2 ATP6V1B1 ATP6V1C1 ATP7B ATP8A2 CACNA1D CAMK1D CELF4 CNKSR3 COX6C CPE CRY1 ERC2 FOXD1 GRIK1 GRIK2 GRIN2C GRM2 GRM4 HCRT HELT KCNG3 KCNH4 KCNH7 KCNJ3 KCNJ6 KCNK13 KCNMB2 KCNRG KIF1A NEK3 NRSN1 PKD2L1 PLCL1 PLXNA4 POU4F1 PPFIA2 RAD1 SCN8A SCNN1A SDK2 SH3GL2 SKOR1 SLC16A10 SLC1A4 SLC1A7 SLC23A2 SLC25A21 SLC38A1 SLC38A3 SLC38A4 SLC44A1 SLC4A7 SLC6A12 SLC6A17 SLC7A1 SLC8A3 SLCO5A1 …
red	514	222	potassium ion transport	20	0.0900901	ADD2 ATP6V0D2 CAMK1D GRIK2 GRIN2C HCRT HELT KCNG3 KCNH4 KCNH7 KCNJ3 KCNJ6 KCNK13 KCNMB2 KCNRG KIF1A PLCL1 PLXNA4 SNCB TMEM63C
red	514	222	sodium ion transport	23	0.103604	ATP1A3 ATP6V0D2 ATP6V1C1 COX6C CRY1 GRIK2 GRIN2C HCRT PLCL1 SCN8A SCNN1A SDK2 SKOR1 SLC1A4 SLC25A21 SLC38A3 SLC38A4 SLC44A1 SLC6A12 SLC6A17 SLC7A1 SLCO5A1 VAX2
red	514	222	amino acid transport	17	0.0765766	CACNA1D CER1 GRM4 PPM1E SLC17A6 SLC1A4 SLC1A7 SLC22A16 SLC38A1 SLC38A3 SLC38A4 SLC44A1 SLC6A17 SLC7A1 SLC8A3 SNCB SYT9
red	514	222	chemical synaptic transmission	48	0.216216	ADCY2 ADCYAP1 ADD2 ASCL1 ATP1A3 BSND CACNA1D CAMK1D CENPJ CER1 CRMP1 CRY1 DBH DLGAP3 EXOSC8 FOXD1 GRIK1 GRIK2 GRIN2C GRM2 GRM4 GRM5 GRP HCN3 HELT IRS2 KLHL1 MAPT MEGF8 NAV1 PCSK2 PLXNA4 PPM1E RAB3B RAD1 RIMS2 RPH3AL SLC1A4 SLC1A7 SLC38A4 SLCO5A1 SNCB SNTG2 SYT4 SYT9 TAS2R10 UNC79 VAX2
red	514	222	neurotransmitter secretion	21	0.0945946	ADCY2 CACNA1D CAMK1D CER1 CRMP1 CRY1 DBH EXOSC8 GRIN2C GRM5 HELT NAV1 PPM1E RAB3B RPH3AL SNCB SYT4 SYT9 TAS2R10 UNC79 VAX2
red	514	222	nervous system development	129	0.581081	ADCY2 ADD2 AGTPBP1 AHI1 ALDH5A1 ANKH ARHGEF7 ASAP1 ASCL1 ASIC2 ATP1A3 ATP7B BCL2L11 BEST3 BSN BSND C2CD3 C9orf72 CACNA1A CACNA1D CAMKK2 CBFA2T2 CBLN2 CDH23 CELF4 CGA CHD8 CNGB3 CRY1 DBH DMRTA2 DNAH5 DNAJC6 DPF1 DPYSL5 DRP2 DUSP26 ELAVL4 EPB41 FAM126A FARP1 FGF14 FOXD1 FRY FZD3 FZD6 GFRA4 GHRH GPRIN1 GRIK1 GRIK2 GRM2 HCN3 HES6 HNRNPA3 HTR1F JAG2 KCNAB1 KCNG3 KIF5C KIT KLHL1 LHX5 LIG4 LINGO2 LRFN2 …
red	514	222	central nervous system development	64	0.288288	ADCY2 ADD2 AHI1 ALDH5A1 ANKH ASIC2 ATP1A3 ATP7B BEST3 BSN C2CD3 C9orf72 CACNA1D CHD8 CNGB3 DNAH5 DNAJC6 DPF1 DUSP26 FZD6 GFRA4 GPRIN1 GRIK1 GRIK2 GRM2 HCN3 HES6 HTR1F JAG2 KCNG3 KIF5C LHX5 LIG4 LINGO2 MEGF8 NNT OPCML OXTR PCSK2 PHF10 PIRT POU3F1 POU4F1 POU4F2 PPFIA2 PTPRN RAP1GAP2 RIMBP2 SARM1 SHROOM2 SKOR1 SLC23A2 SLC25A21 SLC38A4 SLC7A1 SLCO5A1 SPTB SRRM4 SYT9 TRIM13 TTLL7 UNC13A VWC2L
red	514	222	brain development	49	0.220721	ADCY2 ADD2 AHI1 ALDH5A1 ASIC2 ATP7B BEST3 BSN C2CD3 C9orf72 CACNA1D CHD8 CNGB3 DNAH5 DNAJC6 FZD6 GFRA4 GPRIN1 GRIK1 GRM2 HCN3 JAG2 KCNG3 KIF5C LHX5 LIG4 NNT OXTR PCSK2 PHF10 PIRT POU3F1 POU4F1 POU4F2 PPFIA2 PTPRN RAP1GAP2 RIMBP2 SKOR1 SLC23A2 SLC25A21 SLC38A4 SLC7A1 SLCO5A1 SRRM4 SYT9 TTLL7 UNC13A VWC2L
red	514	222	cation transmembrane transporter activity	56	0.252252	ATP1A3 ATP6V0D2 ATP6V1B1 ATP6V1C1 ATP7B ATP8A2 CACNA1D CAMK1D CNKSR3 COX6C CPE CRY1 FOXD1 GRIK1 GRIK2 GRIN2C GRM2 GRM4 HCRT KCNG3 KCNH4 KCNH7 KCNJ3 KCNJ6 KCNK13 KCNMB2 KCNRG KIF1A NRSN1 PKD2L1 PLCL1 POU4F1 PPFIA2 SCN8A SCNN1A SDK2 SKOR1 SLC16A10 SLC1A7 SLC23A2 SLC25A21 SLC38A1 SLC38A3 SLC38A4 SLC4A7 SLC6A12 SLC6A17 SLC7A1 SLC8A3 SLCO5A1 SNCB TMEM38B TMEM63C TP73 TTC21B VAX2
red	514	222	ion transmembrane transporter activity	72	0.324324	ACVR1C ANO4 ANO5 ARHGAP33 ATP1A3 ATP6V0D2 ATP6V1B1 ATP6V1C1 ATP7B ATP8A2 BNIP3 BTBD3 CACNA1D CAMK1D CNKSR3 COX6C CPE CRY1 FOXD1 GRIK1 GRIK2 GRIN2C GRM2 GRM4 GRP HCRT KCNG3 KCNH4 KCNH7 KCNJ3 KCNJ6 KCNK13 KCNMB2 KCNRG KIF1A LHX5 NRSN1 PKD2L1 PLCL1 PLXNA4 POU4F1 PPFIA2 SCN8A SCNN1A SDK2 SKOR1 SLC16A10 SLC17A6 SLC1A4 SLC1A7 SLC22A16 SLC23A2 SLC25A21 SLC25A32 SLC25A34 SLC38A1 SLC38A3 SLC38A4 SLC44A1 S…
red	514	222	monovalent inorganic cation transmembrane transporter activity	39	0.175676	ATP1A3 ATP6V0D2 ATP6V1B1 ATP6V1C1 ATP7B CAMK1D COX6C CPE CRY1 GRIK2 GRIN2C HCRT KCNG3 KCNH4 KCNH7 KCNJ3 KCNJ6 KCNK13 KCNMB2 KCNRG KIF1A NRSN1 PLCL1 SCN8A SCNN1A SDK2 SKOR1 SLC16A10 SLC25A21 SLC38A3 SLC38A4 SLC6A12 SLC6A17 SLC7A1 SLCO5A1 SNCB TMEM38B TMEM63C VAX2
red	514	222	sodium ion transmembrane transporter activity	20	0.0900901	ATP1A3 ATP6V0D2 COX6C CRY1 GRIK2 GRIN2C HCRT PLCL1 SCN8A SCNN1A SDK2 SKOR1 SLC25A21 SLC38A3 SLC38A4 SLC6A12 SLC6A17 SLC7A1 SLCO5A1 VAX2
red	514	222	inorganic molecular entity transmembrane transporter activity	67	0.301802	ANO4 ANO5 ARHGAP33 ATP1A3 ATP6V0D2 ATP6V1B1 ATP6V1C1 ATP7B ATP8A2 BNIP3 BTBD3 CACNA1D CAMK1D CNKSR3 COX6C CPE CRY1 FOXD1 GRIK1 GRIK2 GRIN2C GRM2 GRM4 GRP HCRT KCNG3 KCNH4 KCNH7 KCNJ3 KCNJ6 KCNK13 KCNMB2 KCNRG KIF1A LHX5 NRSN1 PKD2L1 PLCL1 PLXNA4 PPFIA2 SCN8A SCNN1A SDK2 SKOR1 SLC16A10 SLC17A6 SLC1A4 SLC1A7 SLC22A16 SLC25A21 SLC25A32 SLC25A34 SLC38A1 SLC38A3 SLC38A4 SLC44A1 SLC6A12 SLC6A17 SLC7A1 …
red	514	222	monovalent inorganic cation transport	44	0.198198	ADD2 ATP1A3 ATP6V0D2 ATP6V1B1 ATP6V1C1 ATP7B CAMK1D COX6C CPE CRY1 GRIK2 GRIN2C HCRT HELT KCNG3 KCNH4 KCNH7 KCNJ3 KCNJ6 KCNK13 KCNMB2 KCNRG KIF1A NRSN1 PLCL1 PLXNA4 SCN8A SCNN1A SDK2 SKOR1 SLC16A10 SLC1A4 SLC25A21 SLC38A3 SLC38A4 SLC44A1 SLC6A12 SLC6A17 SLC7A1 SLCO5A1 SNCB TMEM38B TMEM63C VAX2
red	514	222	calcium ion regulated exocytosis	18	0.0810811	ADCY2 CACNA1D CAMK1D CRMP1 CRY1 DBH EXOSC8 GRIN2C NAV1 PPM1E RPH3AL RPS6KA6 SNCB SYT4 SYT9 TAS2R10 UNC79 VAX2
red	514	222	regulation of calcium ion-dependent exocytosis	15	0.0675676	ADCY2 CACNA1D CAMK1D CRMP1 CRY1 DBH GRIN2C NAV1 PPM1E RPH3AL RPS6KA6 SYT4 SYT9 TAS2R10 VAX2
red	514	222	ion gated channel activity	32	0.144144	ANO5 ARHGAP33 ATP1A3 CACNA1D CAMK1D CNKSR3 FOXD1 GRIK1 GRIK2 GRIN2C GRM2 GRM4 GRP HCRT KCNG3 KCNH4 KCNH7 KCNJ3 KCNJ6 KCNK13 KCNMB2 KCNRG KIF1A PLCL1 PLXNA4 PPFIA2 SCN8A SCNN1A SDK2 SKOR1 SNCB TP73
red	514	222	transmembrane transporter activity	75	0.337838	ABCC4 ACVR1C ANO4 ANO5 ARHGAP33 ATP1A3 ATP6V0D2 ATP6V1B1 ATP6V1C1 ATP7B ATP8A2 BNIP3 BTBD3 CACNA1D CAMK1D CNKSR3 COX6C CPE CRY1 FOXD1 GRIK1 GRIK2 GRIN2C GRM2 GRM4 GRP HCRT HOXB8 KCNG3 KCNH4 KCNH7 KCNJ3 KCNJ6 KCNK13 KCNMB2 KCNRG KIF1A LHX5 NRSN1 PKD2L1 PLCL1 PLXNA4 POU4F1 PPFIA2 SCN8A SCNN1A SDK2 SKOR1 SLC16A10 SLC17A6 SLC1A4 SLC1A7 SLC22A16 SLC23A2 SLC25A21 SLC25A32 SLC25A34 SLC36A4 SLC38A1 SLC38…
red	514	222	inorganic cation transmembrane transporter activity	50	0.225225	ATP1A3 ATP6V0D2 ATP6V1B1 ATP6V1C1 ATP7B ATP8A2 CACNA1D CAMK1D CNKSR3 COX6C CPE CRY1 FOXD1 GRIK1 GRIK2 GRIN2C GRM2 GRM4 HCRT KCNG3 KCNH4 KCNH7 KCNJ3 KCNJ6 KCNK13 KCNMB2 KCNRG KIF1A NRSN1 PKD2L1 PLCL1 PPFIA2 SCN8A SCNN1A SDK2 SKOR1 SLC16A10 SLC25A21 SLC38A3 SLC38A4 SLC6A12 SLC6A17 SLC7A1 SLCO5A1 SNCB TMEM38B TMEM63C TP73 TTC21B VAX2
red	514	222	signal release	39	0.175676	ABCA5 ADCY1 ADCY2 ADCYAP1 ADD2 ASAP1 BTBD3 CACNA1D CAMK1D CER1 CHD6 CPLX3 CRMP1 CRY1 CSPG5 DBH EXOSC8 FRY GPRIN1 GRIN2C GRM5 GUCY2C HELT JAG2 NAPB NAV1 OXTR PPM1E PTPRN2 RAB3B RPH3AL RPS6KA6 SNCB SYT4 SYT9 TAS2R10 TMCO3 UNC79 VAX2
red	514	222	peptide hormone secretion	23	0.103604	ABCA5 ADCY1 ADCYAP1 ADD2 ASAP1 BTBD3 CACNA1D CAMK1D CPLX3 CRMP1 GPRIN1 GUCY2C JAG2 NAPB OXTR PTPRN2 RAB3B RPH3AL RPS6KA6 SNCB SYT4 TAS2R10 TMCO3
red	514	222	insulin secretion	19	0.0855856	ABCA5 ADCY1 ADCYAP1 ADD2 BTBD3 CACNA1D CAMK1D CRMP1 JAG2 NAPB OXTR PTPRN2 RAB3B RPH3AL RPS6KA6 SNCB SYT4 TAS2R10 TMCO3
red	514	222	ion transmembrane transport	77	0.346847	ACVR1C ANO4 ANO5 ARHGAP33 ATP1A3 ATP6V0D2 ATP6V1B1 ATP6V1C1 ATP7B ATP8A2 BNIP3 BTBD3 CACNA1D CAMK1D CNKSR3 COX6C CPE CRY1 FOXD1 GRIK1 GRIK2 GRIN2C GRM2 GRM4 GRP HCRT JAG2 KCNG3 KCNH4 KCNH7 KCNJ3 KCNJ6 KCNK13 KCNMB2 KCNRG KIF1A LHX5 NRSN1 PKD2L1 PLCL1 PLXNA4 POU4F1 PPFIA2 SCN8A SCNN1A SDK2 SKOR1 SLC16A10 SLC17A6 SLC1A4 SLC1A7 SLC22A16 SLC23A2 SLC25A21 SLC25A32 SLC25A34 SLC38A1 SLC38A3 SLC38A4 SLC4…
red	514	222	synaptic transmission, glutamatergic	13	0.0585586	ADD2 CACNA1D GRIK1 GRIK2 GRIN2C GRM4 GRM5 GRP NAV1 PCSK2 SLC1A4 SLC1A7 UNC79
red	514	222	metal ion transmembrane transporter activity	38	0.171171	ATP1A3 ATP6V0D2 ATP8A2 CACNA1D CAMK1D COX6C CRY1 FOXD1 GRIK1 GRIK2 GRIN2C GRM2 HCRT KCNG3 KCNH4 KCNH7 KCNJ3 KCNJ6 KCNK13 KCNMB2 KCNRG KIF1A PLCL1 SCN8A SCNN1A SDK2 SKOR1 SLC25A21 SLC38A3 SLC38A4 SLC6A12 SLC6A17 SLC7A1 SLCO5A1 SNCB TMEM63C TTC21B VAX2
red	514	222	hormone secretion	26	0.117117	ABCA5 ADCY1 ADCYAP1 ADD2 ASAP1 BTBD3 CACNA1D CAMK1D CHD6 CPLX3 CRMP1 CSPG5 FRY GPRIN1 GUCY2C JAG2 NAPB OXTR PTPRN2 RAB3B RPH3AL RPS6KA6 SNCB SYT4 TAS2R10 TMCO3
red	514	222	synaptic vesicle transport	18	0.0810811	ADCY2 CACNA1D CAMK1D CRMP1 CRY1 DBH EXOSC8 GRIN2C KIT NAV1 PPM1E RPH3AL SNCB SYT4 SYT9 TAS2R10 UNC79 VAX2
red	514	222	modulation of chemical synaptic transmission	35	0.157658	ADCY2 ADCYAP1 ADD2 CACNA1D CAMK1D CENPJ CRMP1 CRY1 DBH FOXD1 GRIK1 GRIK2 GRIN2C GRM2 GRM4 GRM5 GRP HCN3 HELT KLHL1 MAPT MEGF8 NAV1 PCSK2 PLXNA4 PPM1E RAD1 RPH3AL SLCO5A1 SNCB SYT4 SYT9 TAS2R10 UNC79 VAX2
red	514	222	positive regulation of synaptic transmission	17	0.0765766	ADCY2 ADCYAP1 ADD2 CAMK1D CRY1 GRIK1 GRIN2C GRM2 PCSK2 PLXNA4 RAD1 RPH3AL SLCO5A1 SNCB TAS2R10 UNC79 VAX2
red	514	222	regulation of neurotransmitter transport	17	0.0765766	ADCY2 CACNA1D CAMK1D CRMP1 CRY1 DBH GRIN2C HELT NAV1 PPM1E RAD1 RPH3AL SYT4 SYT9 TAS2R10 UNC79 VAX2
red	514	222	potassium ion transmembrane transport	18	0.0810811	ATP6V0D2 CAMK1D GRIK2 GRIN2C HCRT KCNG3 KCNH4 KCNH7 KCNJ3 KCNJ6 KCNK13 KCNMB2 KCNRG KIF1A PLCL1 PLXNA4 SNCB TMEM63C
red	514	222	cation transmembrane transport	58	0.261261	ATP1A3 ATP6V0D2 ATP6V1B1 ATP6V1C1 ATP7B ATP8A2 CACNA1D CAMK1D CNKSR3 COX6C CPE CRY1 FOXD1 GRIK1 GRIK2 GRIN2C GRM2 GRM4 HCRT KCNG3 KCNH4 KCNH7 KCNJ3 KCNJ6 KCNK13 KCNMB2 KCNRG KIF1A NRSN1 PKD2L1 PLCL1 PLXNA4 POU4F1 PPFIA2 SCN8A SCNN1A SDK2 SKOR1 SLC16A10 SLC1A7 SLC23A2 SLC25A21 SLC38A1 SLC38A3 SLC38A4 SLC4A7 SLC6A12 SLC6A17 SLC7A1 SLC8A3 SLCO5A1 SNCB TMEM38B TMEM63C TP73 TRPM8 TTC21B VAX2
red	514	222	inorganic ion transmembrane transport	56	0.252252	ACVR1C ANO4 ANO5 ARHGAP33 ATP1A3 ATP6V0D2 ATP6V1B1 ATP6V1C1 ATP7B ATP8A2 BNIP3 BTBD3 CACNA1D CAMK1D COX6C CPE CRY1 FOXD1 GRIK1 GRIK2 GRIN2C GRM2 GRP HCRT KCNG3 KCNH4 KCNH7 KCNJ3 KCNJ6 KCNK13 KCNMB2 KCNRG KIF1A NRSN1 PLCL1 PLXNA4 SCN8A SCNN1A SDK2 SKOR1 SLC16A10 SLC17A6 SLC1A7 SLC25A21 SLC38A3 SLC38A4 SLC6A12 SLC6A17 SLC7A1 SLCO5A1 SNCB TMEM38B TMEM63C TRPM8 TTC21B VAX2
red	514	222	regulation of synaptic vesicle cycle	16	0.0720721	ADCY2 BSND CAMK1D CRMP1 CRY1 DBH FOXD1 GRIN2C NAV1 PPM1E RAD1 RPH3AL SYT4 SYT9 TAS2R10 VAX2
red	514	222	vesicle-mediated transport in synapse	21	0.0945946	ADCY2 CACNA1D CAMK1D CRMP1 CRY1 DBH DNER EXOSC8 GRIN2C KIT NAV1 PPM1E RPH3AL SHROOM2 SNCB SNTG2 SYT4 SYT9 TAS2R10 UNC79 VAX2
red	514	222	trans-synaptic signaling	49	0.220721	ADCY2 ADCYAP1 ADD2 ASCL1 ATP1A3 BSND CACNA1D CAMK1D CENPJ CER1 CRMP1 CRY1 DBH DLGAP3 EXOSC8 FGF14 FOXD1 GRIK1 GRIK2 GRIN2C GRM2 GRM4 GRM5 GRP HCN3 HELT IRS2 KLHL1 MAPT MEGF8 NAV1 PCSK2 PLXNA4 PPM1E RAB3B RAD1 RIMS2 RPH3AL SLC1A4 SLC1A7 SLC38A4 SLCO5A1 SNCB SNTG2 SYT4 SYT9 TAS2R10 UNC79 VAX2
red	514	222	regulation of synaptic vesicle exocytosis	13	0.0585586	ADCY2 CAMK1D CRMP1 CRY1 DBH GRIN2C NAV1 PPM1E RPH3AL SYT4 SYT9 TAS2R10 VAX2
red	514	222	Synaptic vesicle cycle	10	0.045045	ATP6V1B1 ATP6V1C1 ATP7B CACNA1D CRMP1 SLC1A4 SLC22A16 SLC6A17 SNCB UNC79
red	514	222	Glutamatergic synapse	16	0.0720721	ADCY2 ADCY8 ADCYAP1 CACNA1D CAMK1D GRIK2 GRIN2C GRM2 GRM4 GRM5 GRP KCNJ6 SLC1A4 SLC22A16 SLC38A3 SLC38A4
red	514	222	GABAergic synapse	10	0.045045	ADCY2 ADCY8 ADCYAP1 CACNA1D CAMK1D KCNK13 PLXNA4 SLC38A3 SLC38A4 SLC6A17
red	514	222	Taste transduction	10	0.045045	ADCYAP1 ATP1A3 CACNA1D GRM5 IRS2 PLCL1 SCN8A SDK2 TAS2R8 TIAM1
red	514	222	Transmission across Chemical Synapses	20	0.0900901	ADCY2 ADCY8 ADCYAP1 ANKH ASAP1 CACNA1D CASZ1 GRIK2 GRIN2C GRM2 KCNJ6 KCNK13 MEGF8 PPM1E PRPS1 SARM1 SLC22A16 SLC38A3 SLC6A17 SNCB
red	514	222	Neuronal System	33	0.148649	ADCY2 ADCY8 ADCYAP1 ANKH ASAP1 CACNA1D CASZ1 DLL3 ERC2 GRIK2 GRIN2C GRM2 GRP HCRT KCNG3 KCNH4 KCNH7 KCNJ3 KCNJ6 KCNK13 KCNMB2 KCNRG MAPT MEGF8 PPM1E PRPS1 SARM1 SLC22A16 SLC38A3 SLC6A17 SNAP25 SNCB TAS2R10
red	514	222	Amino acid transport across the plasma membrane	8	0.036036	SLC17A6 SLC1A7 SLC38A1 SLC38A3 SLC38A4 SLC44A1 SLC6A17 SLC8A3
red	514	222	Transport of small molecules	39	0.175676	ABCC4 ACVR1C ADCY2 ADCY8 ADCYAP1 AGTPBP1 ANO4 ANO5 ARHGAP33 ATP1A3 ATP6V0D2 ATP6V1B1 ATP6V1C1 ATP7B ATP8A2 BCL2L11 BNIP3 BTBD3 NIPBL SDK2 SLC16A10 SLC17A6 SLC1A4 SLC1A7 SLC22A16 SLC23A2 SLC38A1 SLC38A3 SLC38A4 SLC44A1 SLC4A7 SLC6A12 SLC6A17 SLC8A3 SLCO5A1 TTC21B UNC80 USP33
red	514	222	Transport of inorganic cations/anions and amino acids/oligopeptides	13	0.0585586	SLC16A10 SLC17A6 SLC1A4 SLC1A7 SLC22A16 SLC38A1 SLC38A3 SLC38A4 SLC44A1 SLC6A12 SLC6A17 SLC8A3 SLCO5A1
red	514	222	Ion channel transport	16	0.0720721	ANO5 ARHGAP33 ATP1A3 ATP6V0D2 ATP6V1B1 ATP6V1C1 ATP7B ATP8A2 BCL2L11 BNIP3 BTBD3 SDK2 TTC21B UNC80 USP33
coral1	45	9	positive regulation of heart rate	3	0.333333	ANGPTL4 HPSE
coral1	45	9	positive regulation of pathway-restricted SMAD protein phosphorylation	3	0.333333	LEFTY2 MSTN TACR3
coral1	45	9	replication fork processing	3	0.333333	BHLHE40 EDN1 LEFTY1
antiquewhite4	44	3	Steroid hormone biosynthesis	3	1	UGT2B11 UGT2B15
skyblue2	43	3	O-linked glycosylation of mucins	3	1	MUC5B ST6GALNAC4
yellow4	42	24	positive regulation of acute inflammatory response	3	0.125	IL1RN PPBP TREM1
yellow4	42	24	positive regulation of T-helper 1 type immune response	3	0.125	IL1RN IL22 TNF
yellow4	42	24	acute-phase response	4	0.166667	IL1B IL1RN MASP1 TREM1
yellow4	42	24	positive regulation of hormone metabolic process	3	0.125	IL1RN SFTPA1 TREM1
yellow4	42	24	macrophage activation	5	0.208333	CCL4L2 FCAR HCAR2 TNF TREM1
yellow4	42	24	negative regulation of lipid catabolic process	5	0.208333	BCL2A1 CCL3 IL17A IL1RN TREM1
yellow4	42	24	positive regulation of membrane protein ectodomain proteolysis	3	0.125	BCL2A1 IL1RN TREM1
yellow4	42	24	extrinsic apoptotic signaling pathway in absence of ligand	5	0.208333	CCL3 FCAR IL1B IL1RN TREM1
yellow4	42	24	neuroinflammatory response	5	0.208333	CCL4L2 HCAR2 IL1RN OSM TREM1
yellow4	42	24	NF-kappa B signaling pathway	4	0.166667	CCL3 CD300E IL1RN TREM1
yellow4	42	24	Hematopoietic cell lineage	4	0.166667	FCAR IL1B IL1RN TREM1
yellow4	42	24	IL-17 signaling pathway	5	0.208333	FCAR IL1A IL1RN OSM TREM1
yellow4	42	24	Type I diabetes mellitus	3	0.125	IL1B IL1RN TREM1
yellow4	42	24	Salmonella infection	5	0.208333	CCL4L2 CD300E FCAR IL1B IL1RN
yellow4	42	24	Pertussis	4	0.166667	IL1B IL1RN SFTPC TREM1
yellow4	42	24	Leishmaniasis	3	0.125	IL1B IL1RN TREM1
yellow4	42	24	Staphylococcus aureus infection	3	0.125	FPR2 HCAR2 MMP9
yellow4	42	24	Inflammatory bowel disease (IBD)	5	0.208333	IL1A IL1B IL1RN MASP1 TREM1
yellow4	42	24	Rheumatoid arthritis	6	0.25	CCL4L2 FCAR IL1A IL1B IL1RN TREM1
yellow4	42	24	Graft-versus-host disease	3	0.125	IL1B IL1RN TREM1
yellow4	42	24	DAP12 interactions	3	0.125	CLEC5A CSF2
yellow4	42	24	Surfactant metabolism	3	0.125	BCL2A1 SFTPC SLC11A1
yellow4	42	24	Interleukin-10 signaling	6	0.25	CCL4L2 FCAR IL1B IL1RN IL22 TREM1
yellow4	42	24	Interleukin-4 and Interleukin-13 signaling	6	0.25	IL1A IL1B IL1RN OSM PPBP TREM1
plum	39	23	microglial cell activation	3	0.130435	BPI CTSG MPO
plum	39	23	antimicrobial humoral response	10	0.434783	BPI CEACAM8 DEFA1 DEFA4 ELANE FCGR3B PRTN3 RETN RSAD2 TARM1
plum	39	23	antibacterial humoral response	5	0.217391	DEFA1 DEFA4 ELANE FCGR3B RSAD2
plum	39	23	killing of cells of other organism	8	0.347826	AZU1 BPI DEFA1 DEFA4 ELANE FCGR3B PRTN3 TARM1
plum	39	23	growth of symbiont in host	4	0.173913	DEFA1 FCGR3B MS4A3 PRTN3
plum	39	23	defense response to fungus	7	0.304348	AZU1 DEFA1 DEFA4 ELANE FCGR3B MS4A3 TARM1
plum	39	23	disruption by host of symbiont cells	5	0.217391	AZU1 BPI DEFA1 DEFA4 FCGR3B
plum	39	23	antimicrobial humoral immune response mediated by antimicrobial peptide	6	0.26087	DEFA4 ELANE FCGR3B PRTN3 RSAD2 TARM1
plum	39	23	neutrophil mediated killing of symbiont cell	4	0.173913	AZU1 BPI DEFA1 FCGR3B
plum	39	23	regulation of T-helper 2 cell cytokine production	3	0.130435	AZU1 MMP8 S100A12
plum	39	23	Staphylococcus aureus infection	3	0.130435	DEFA4 ELANE FCN1
plum	39	23	Activation of Matrix Metalloproteinases	3	0.130435	DEFA1 FCGR3B MPO
plum	39	23	Neutrophil degranulation	20	0.869565	AZU1 BPI CEACAM8 CST7 DEFA1 DEFA4 ELANE FCGR3B FCN1 IFNB1 MPO MS4A3 PGLYRP1 PRTN3 RETN RNASE2 RNASE3 RSAD2 TARM1
plum	39	23	Antimicrobial peptides	8	0.347826	CEACAM8 DEFA1 DEFA4 ELANE FCGR3B PRTN3 RETN RSAD2
mediumpurple2	37	3	snRNA 3'-end processing	3	1	CT45A2 CT45A6
black	468	222	dopamine neurotransmitter receptor activity, coupled via Gi/Go	3	0.0135135	FSHB OR13G1 OR5T2
black	468	222	trace-amine receptor activity	4	0.018018	TAAR5 TAAR6 TAAR8 TAS2R39
black	468	222	natural killer cell activation involved in immune response	6	0.027027	IFNA13 IFNA14 IFNA21 IFNA6 IFNA7 IQCF1
black	468	222	G protein-coupled receptor activity	160	0.720721	FSHB GABRA6 GPR151 GPR32 GRK7 IFNA10 MRGPRX1 OPN1LW OPN1MW OPN5 OR10A7 OR10AG1 OR10C1 OR10G3 OR10J3 OR10J5 OR10K1 OR10K2 OR10P1 OR10R2 OR10S1 OR10T2 OR10V1 OR11A1 OR11G2 OR11H12 OR11H2 OR11H4 OR11L1 OR12D3 OR13C5 OR13C8 OR13C9 OR13D1 OR13F1 OR13G1 OR14J1 OR1A1 OR1A2 OR1B1 OR1D5 OR1E1 OR1E2 OR1G1 OR1J1 OR1K1 OR1L1 OR1L3 OR1M1 OR1N2 OR1S2 OR2B11 OR2B3 OR2F2 OR2G2 OR2G3 OR2G6 OR2H1 OR2H2 OR2M7 OR2T3…
black	468	222	adrenergic receptor activity	4	0.018018	FSHB GPR151 OR13G1 OR5T2
black	468	222	olfactory receptor activity	142	0.63964	OR10AG1 OR10C1 OR10G3 OR10J3 OR10J5 OR10K1 OR10K2 OR10P1 OR10R2 OR10S1 OR10T2 OR10V1 OR11A1 OR11G2 OR11H12 OR11H2 OR11H4 OR11L1 OR12D3 OR13C5 OR13C8 OR13C9 OR13D1 OR13F1 OR13G1 OR14J1 OR1A1 OR1A2 OR1B1 OR1D5 OR1E1 OR1E2 OR1G1 OR1J1 OR1K1 OR1L1 OR1L3 OR1M1 OR1N2 OR1S2 OR2B11 OR2B3 OR2F2 OR2G2 OR2G3 OR2G6 OR2H1 OR2H2 OR2M7 OR2T3 OR2T34 OR2T6 OR2Y1 OR2Z1 OR3A3 OR4B1 OR4C12 OR4C13 OR4C15 OR4C3 OR4C46…
black	468	222	G protein-coupled receptor signaling pathway	169	0.761261	FSHB FSHR GABRA6 GDF2 GPHB5 GPR101 GPR151 GPR32 GRK7 GRM1 IFNA10 MRGPRX1 OPN1LW OPN1MW OPN5 OR10A7 OR10AG1 OR10C1 OR10G3 OR10J3 OR10J5 OR10K1 OR10K2 OR10P1 OR10R2 OR10S1 OR10T2 OR10V1 OR11A1 OR11G2 OR11H12 OR11H2 OR11H4 OR11L1 OR12D3 OR13C5 OR13C8 OR13C9 OR13D1 OR13F1 OR13G1 OR14J1 OR1A1 OR1A2 OR1B1 OR1D5 OR1E1 OR1E2 OR1G1 OR1J1 OR1K1 OR1L1 OR1L3 OR1M1 OR1N2 OR1S2 OR2B11 OR2B3 OR2F2 OR2G2 OR2G3 O…
black	468	222	single fertilization	12	0.0540541	ADAM20 ADAM30 ATP1A4 CATSPER4 CATSPERD CELA2A DEFB107B GPHB5 KIF2B MCHR2 RHO SPRR2G
black	468	222	sensory perception of chemical stimulus	146	0.657658	OR10AG1 OR10C1 OR10G3 OR10J3 OR10J5 OR10K1 OR10K2 OR10P1 OR10R2 OR10S1 OR10T2 OR10V1 OR11A1 OR11G2 OR11H12 OR11H2 OR11H4 OR11L1 OR12D3 OR13C5 OR13C8 OR13C9 OR13D1 OR13F1 OR13G1 OR14J1 OR1A1 OR1A2 OR1B1 OR1D5 OR1E1 OR1E2 OR1G1 OR1J1 OR1K1 OR1L1 OR1L3 OR1M1 OR1N2 OR1S2 OR2B11 OR2B3 OR2F2 OR2G2 OR2G3 OR2G6 OR2H1 OR2H2 OR2M7 OR2T3 OR2T34 OR2T6 OR2Y1 OR2Z1 OR3A3 OR4B1 OR4C12 OR4C13 OR4C15 OR4C3 OR4C46…
black	468	222	G protein-coupled photoreceptor activity	4	0.018018	OPN1MW OPN5 OR10A7 RTP1
black	468	222	G protein-coupled amine receptor activity	13	0.0585586	FSHB GPR151 OR10K1 OR11L1 OR13G1 OR5T2 OR5T3 OR5V1 OR6X1 TAAR5 TAAR6 TAAR8 TAS2R39
black	468	222	fertilization	14	0.0630631	ADAM20 ADAM30 ATP1A4 ATP6V1G3 CATSPER4 CATSPERD CELA2A DEFB107B GPHB5 KIF2B MCHR2 PRSS37 RHO SPRR2G
black	468	222	keratinization	16	0.0720721	CRISP1 KRTAP10-11 KRTAP10-12 KRTAP10-7 KRTAP11-1 KRTAP13-1 KRTAP23-1 KRTAP24-1 KRTAP26-1 KRTAP27-1 KRTAP5-11 KRTAP6-2 KRTAP9-4 LCE6A LELP1 TAAR2
black	468	222	positive regulation of peptidyl-serine phosphorylation of STAT protein	6	0.027027	IFNA13 IFNA14 IFNA21 IFNA6 IFNA7 IQCF1
black	468	222	sperm-egg recognition	7	0.0315315	ADAM20 ADAM30 ATP1A4 CATSPERD CELA2A DEFB107B RHO
black	468	222	detection of stimulus involved in sensory perception	147	0.662162	OR10AG1 OR10C1 OR10G3 OR10J3 OR10J5 OR10K1 OR10K2 OR10P1 OR10R2 OR10S1 OR10T2 OR10V1 OR11A1 OR11G2 OR11H12 OR11H2 OR11H4 OR11L1 OR12D3 OR13C5 OR13C8 OR13C9 OR13D1 OR13F1 OR13G1 OR14J1 OR1A1 OR1A2 OR1B1 OR1D5 OR1E1 OR1E2 OR1G1 OR1J1 OR1K1 OR1L1 OR1L3 OR1M1 OR1N2 OR1S2 OR2B11 OR2B3 OR2F2 OR2G2 OR2G3 OR2G6 OR2H1 OR2H2 OR2M7 OR2T3 OR2T34 OR2T6 OR2Y1 OR2Z1 OR3A3 OR4B1 OR4C12 OR4C13 OR4C15 OR4C3 OR4C46…
black	468	222	regulation of acrosome reaction	4	0.018018	DEFB107B GPHB5 KIF2B RHO
black	468	222	G protein-coupled neurotransmitter receptor activity	6	0.027027	IFNA10 OR10K1 OR11L1 OR5T3 OR5V1 OR6X1
black	468	222	Olfactory transduction	142	0.63964	OR10AG1 OR10C1 OR10G3 OR10J3 OR10J5 OR10K1 OR10K2 OR10P1 OR10R2 OR10S1 OR10T2 OR10V1 OR11A1 OR11G2 OR11H12 OR11H2 OR11H4 OR11L1 OR12D3 OR13C5 OR13C8 OR13C9 OR13D1 OR13F1 OR13G1 OR14J1 OR1A1 OR1A2 OR1B1 OR1D5 OR1E1 OR1E2 OR1G1 OR1J1 OR1K1 OR1L1 OR1L3 OR1M1 OR1N2 OR1S2 OR2B11 OR2B3 OR2F2 OR2G2 OR2G3 OR2G6 OR2H1 OR2H2 OR2M7 OR2T3 OR2T34 OR2T6 OR2Y1 OR2Z1 OR3A3 OR4B1 OR4C12 OR4C13 OR4C15 OR4C3 OR4C46…
black	468	222	Autoimmune thyroid disease	6	0.027027	IFNA13 IFNA14 IFNA21 IFNA6 IFNA7 IQCF1
black	468	222	Fertilization	5	0.0225225	ADAM20 ADAM30 ATP1A4 CATSPERD CELA2A
black	468	222	Interaction With The Zona Pellucida	3	0.0135135	ADAM20 ADAM30 ATP1A4
black	468	222	Beta defensins	7	0.0315315	DEFB116 DEFB118 DEFB119 DEFB121 DEFB123 DEFB128 DRD3
black	468	222	Defensins	7	0.0315315	DEFB116 DEFB118 DEFB119 DEFB121 DEFB123 DEFB128 DRD3
black	468	222	Signal Transduction	167	0.752252	AWAT2 BSPH1 FSHB FSHR GABRA6 GLRA1 GPR101 GRK7 GRM1 IFNA10 KRT25 MRGPRX1 OPN5 OR10A7 OR10AG1 OR10C1 OR10G3 OR10J3 OR10J5 OR10K1 OR10K2 OR10P1 OR10R2 OR10S1 OR10T2 OR10V1 OR11A1 OR11G2 OR11H12 OR11H4 OR11L1 OR12D3 OR13C5 OR13C8 OR13C9 OR13D1 OR13F1 OR13G1 OR14J1 OR1A1 OR1A2 OR1B1 OR1D5 OR1E1 OR1E2 OR1G1 OR1J1 OR1K1 OR1L1 OR1L3 OR1M1 OR1N2 OR1S2 OR2B11 OR2B3 OR2F2 OR2G2 OR2G3 OR2G6 OR2H1 OR2H2 OR2M…
black	468	222	Signaling by GPCR	163	0.734234	BSPH1 FSHB FSHR GABRA6 GPR101 GRK7 GRM1 IFNA10 MRGPRX1 OPN5 OR10A7 OR10AG1 OR10C1 OR10G3 OR10J3 OR10J5 OR10K1 OR10K2 OR10P1 OR10R2 OR10S1 OR10T2 OR10V1 OR11A1 OR11G2 OR11H12 OR11H4 OR11L1 OR12D3 OR13C5 OR13C8 OR13C9 OR13D1 OR13F1 OR13G1 OR14J1 OR1A1 OR1A2 OR1B1 OR1D5 OR1E1 OR1E2 OR1G1 OR1J1 OR1K1 OR1L1 OR1L3 OR1M1 OR1N2 OR1S2 OR2B11 OR2B3 OR2F2 OR2G2 OR2G3 OR2G6 OR2H1 OR2H2 OR2M7 OR2T3 OR2T34 OR2…
black	468	222	Olfactory Signaling Pathway	143	0.644144	OR10AG1 OR10C1 OR10G3 OR10J3 OR10J5 OR10K1 OR10K2 OR10P1 OR10R2 OR10S1 OR10T2 OR10V1 OR11A1 OR11G2 OR11H12 OR11H4 OR11L1 OR12D3 OR13C5 OR13C8 OR13C9 OR13D1 OR13F1 OR13G1 OR14J1 OR1A1 OR1A2 OR1B1 OR1D5 OR1E1 OR1E2 OR1G1 OR1J1 OR1K1 OR1L1 OR1L3 OR1M1 OR1N2 OR1S2 OR2B11 OR2B3 OR2F2 OR2G2 OR2G3 OR2G6 OR2H1 OR2H2 OR2M7 OR2T3 OR2T34 OR2T6 OR2Y1 OR2Z1 OR3A3 OR4B1 OR4C12 OR4C13 OR4C15 OR4C3 OR4C46 OR4D1 …
black	468	222	GPCR downstream signalling	162	0.72973	BSPH1 FSHB FSHR GABRA6 GPR101 GRK7 GRM1 IFNA10 MRGPRX1 OPN5 OR10A7 OR10AG1 OR10C1 OR10G3 OR10J3 OR10J5 OR10K1 OR10K2 OR10P1 OR10R2 OR10S1 OR10T2 OR10V1 OR11A1 OR11G2 OR11H12 OR11H4 OR11L1 OR12D3 OR13C5 OR13C8 OR13C9 OR13D1 OR13F1 OR13G1 OR14J1 OR1A1 OR1A2 OR1B1 OR1D5 OR1E1 OR1E2 OR1G1 OR1J1 OR1K1 OR1L1 OR1L3 OR1M1 OR1N2 OR1S2 OR2B11 OR2B3 OR2F2 OR2G2 OR2G3 OR2G6 OR2H1 OR2H2 OR2M7 OR2T3 OR2T34 OR2…
black	468	222	G alpha (s) signalling events	151	0.68018	FSHR GABRA6 GPR101 GRK7 OR10AG1 OR10C1 OR10G3 OR10J3 OR10J5 OR10K1 OR10K2 OR10P1 OR10R2 OR10S1 OR10T2 OR10V1 OR11A1 OR11G2 OR11H12 OR11H4 OR11L1 OR12D3 OR13C5 OR13C8 OR13C9 OR13D1 OR13F1 OR13G1 OR14J1 OR1A1 OR1A2 OR1B1 OR1D5 OR1E1 OR1E2 OR1G1 OR1J1 OR1K1 OR1L1 OR1L3 OR1M1 OR1N2 OR1S2 OR2B11 OR2B3 OR2F2 OR2G2 OR2G3 OR2G6 OR2H1 OR2H2 OR2M7 OR2T3 OR2T34 OR2T6 OR2Y1 OR2Z1 OR3A3 OR4B1 OR4C12 OR4C13 OR…
black	468	222	Opsins	3	0.0135135	OPN5 OR10A7 RTP1
black	468	222	Keratinization	17	0.0765766	CRISP1 KRTAP10-11 KRTAP10-12 KRTAP10-7 KRTAP11-1 KRTAP13-1 KRTAP23-1 KRTAP24-1 KRTAP26-1 KRTAP27-1 KRTAP5-11 KRTAP6-2 KRTAP9-4 LCE6A LELP1 LYZL6 TAAR2
black	468	222	Regulation of IFNA signaling	6	0.027027	IFNA13 IFNA14 IFNA21 IFNA6 IFNA7 IQCF1
black	468	222	TRAF6 mediated IRF7 activation	6	0.027027	IFNA13 IFNA14 IFNA21 IFNA6 IFNA7 IQCF1
lightsteelblue	37	6	Formation of the cornified envelope	6	1	LCE1A LCE1F LCE3D LCE3E SPRR1B
lightcoral	36	3	synapsis	3	1	CCNB1IP1 EHMT2
pink	462	287	myeloid dendritic cell activation	7	0.0243902	CCHCR1 CD200R1 FOXP3 IL12RB1 IRF6 LAG3 SLAMF7
pink	462	287	leukocyte homeostasis	18	0.0627178	BIN2 CCR4 DOCK11 DOCK8 FLT3LG FUT7 GPR182 GPR31 IL22RA2 KIR3DL2 P2RY10 PIK3IP1 SH2D1A STAU1 TNFRSF9 TNFSF14 TNFSF8 TSHR
pink	462	287	negative regulation of cytokine production	28	0.097561	ADAM15 ADIPOR1 BTN3A1 CD207 CD8A CEACAM21 CYSLTR1 FCGR2C FGD2 FUT7 GFI1 IGLL5 IL12RB1 KIR3DL2 LAPTM4B LAX1 LILRB1 LPAR6 NGEF NLRC5 NLRP1 NPAS2 SLAMF7 THEMIS TIGIT TLR1 TLR7 UBASH3A
pink	462	287	positive regulation of cytokine production	38	0.132404	BTN2A2 CCR4 CD200R1 CD244 CD247 CD38 CD3G CD6 CD84 CLIC2 CSF2RB FUT7 GFI1 IFNG IGLL5 IL12RB1 IL15 IL18BP IL18RAP IL22RA2 IRF6 ITGA4 LAG3 LPAR6 LTB4R2 MATK NGEF NLRP3 NPAS2 P2RY10 PRKRA STAT4 TLR1 TLR4 TLR7 TM9SF4 TMPRSS4 ZBTB7B
pink	462	287	positive regulation of leukocyte mediated cytotoxicity	11	0.0383275	CD1E CD2 CD244 CSF2RB IL15 IL2 LAG3 LAPTM4B P2RY10 PODXL2 SH2D1B
pink	462	287	T cell mediated cytotoxicity	12	0.0418118	CD1E CD2 FCGR2C FGD2 HERPUD1 IL15 IL9R LPAR6 P2RY10 PODXL2 PRKCH RAB6A
pink	462	287	regulation of T cell mediated cytotoxicity	9	0.0313589	CD1E CD2 FCGR2C FGD2 IL15 IL9R LPAR6 P2RY10 PODXL2
pink	462	287	natural killer cell mediated immunity	17	0.0592334	CD244 CEACAM21 CLEC2B CSF2RB GZMH GZMM IL2 KLRF1 LAG3 LAPTM4B LPAR6 NELL2 PODXL2 RAB6A SH2D1B SH2D2A SLC24A4
pink	462	287	activation of immune response	52	0.181185	BIN2 BTN2A2 BTN3A1 BTN3A2 BTN3A3 C12orf74 CD244 CD28 CD38 CD3E CD3G CD40 CHRNA5 CLEC12B CLEC9A CRTAM CYSLTR1 FCGR2C FGD2 FUT7 GFI1 GIMAP8 GRIN2D IFNG IKZF1 IL10 IRF6 KLRB1 LAG3 LILRB1 MYO5A NCKIPSD NCR1 NGEF PIK3IP1 PODXL2 PRKCQ PRKRA PTPN3 RAB27A SLAMF1 TIFA TIGIT TLR4 TLR7 TM9SF4 TRA TRAT1 TRIM22 TSHR UBE2J1 ZBP1
pink	462	287	lymphocyte homeostasis	12	0.0418118	BIN2 DOCK11 DOCK8 FUT7 GPR182 IL22RA2 KIR3DL2 P2RY10 TNFRSF9 TNFSF14 TNFSF8 TSHR
pink	462	287	lymphocyte activation involved in immune response	27	0.0940767	CD247 CD38 CD6 DOCK11 DOCK8 EPB41L5 FCGR2C FGD2 FUT7 GFI1 GPR31 IGLL5 IL12RB1 IL15 IL18RAP IL22RA2 IRF6 ITGB7 KIR3DL2 LPAR6 NPAS2 RAB6A STAT4 THEMIS TLR7 ZNF683 ZNF703
pink	462	287	T cell activation involved in immune response	19	0.0662021	EPB41L5 FCGR2C FGD2 FUT7 GFI1 GPR31 IGLL5 IL15 IL18RAP IL22RA2 IRF6 ITGB7 KIR3DL2 LPAR6 NPAS2 RAB6A STAT4 THEMIS ZNF683
pink	462	287	alpha-beta T cell differentiation involved in immune response	14	0.0487805	EPB41L5 FUT7 GFI1 GPR31 IGLL5 IL15 IL18RAP IL22RA2 IRF6 KIR3DL2 NPAS2 STAT4 THEMIS ZNF683
pink	462	287	B cell activation involved in immune response	12	0.0418118	CD38 CD6 DOCK11 DOCK8 FCGR2C FGD2 FUT7 GPR31 IL12RB1 IL22RA2 THEMIS TLR7
pink	462	287	CD4-positive, CD25-positive, alpha-beta regulatory T cell differentiation	4	0.0139373	FUT7 GAB3 IGLL5 PLCB2
pink	462	287	immune response-activating cell surface receptor signaling pathway	38	0.132404	BIN2 BTN3A1 BTN3A2 BTN3A3 C12orf74 CD244 CD28 CD38 CD3E CD3G CD40 CLEC12B CLEC9A CYSLTR1 FCGR2C FGD2 FUT7 GFI1 GRIN2D IKZF1 IL10 KLRB1 LAG3 MYO5A NCKIPSD NCR1 NGEF PIK3IP1 PODXL2 PRKCQ PRKRA PTPN3 SLAMF1 TIFA TRAT1 TRIM22 UBE2J1 ZBP1
pink	462	287	T cell mediated immunity	22	0.0766551	BTN3A3 C12orf74 CCR4 CD1E CD2 CD96 FCGR2C FGD2 FUT7 GFI1 HERPUD1 IL15 IL18RAP IL2 IL9R LPAR6 NPAS2 P2RY10 PODXL2 PRKCH RAB6A THEMIS
pink	462	287	immune system development	71	0.247387	BCL2 BIN2 BTN3A1 CCHCR1 CCR4 CCR5 CD1B CD200R1 CD38 CD3G CD40 CD6 CD96 CLDN4 CYSLTR1 DOCK11 DOCK8 ELF3 EPB41L5 EVI2B EVL FASLG FCGR2C FGD2 FLT3LG FOXP3 FUT7 GAB3 GALNT3 GFI1 GIMAP8 GPR174 GPR31 IDO2 IFNG IGLL5 IL10 IL12RB1 IL15 IL18BP IL18RAP IL22RA2 IL9R IRF4 IRF6 ITGA4 ITGAE KIR3DL2 LPAR6 NCKIPSD NPAS2 PIK3CD PIK3IP1 PLA2G2D PLCB2 PRF1 PRKRA SH2D1A STAT4 STAU1 TBX21 THEMIS TIFA TLR7 TNFAIP8 TP5…
pink	462	287	leukocyte differentiation	59	0.205575	BCL2 BIN2 BTN3A1 CCHCR1 CCR4 CD1B CD200R1 CD38 CD3G CD40 CD96 CLDN4 CYSLTR1 DOCK11 DOCK8 ELF3 EPB41L5 EVL FASLG FCGR2C FGD2 FLT3LG FOXP3 FUT7 GAB3 GALNT3 GFI1 GPR31 IFNG IGLL5 IL10 IL12RB1 IL15 IL18BP IL18RAP IL22RA2 IL9R IRF4 IRF6 ITGAE KIR3DL2 LPAR6 NCKIPSD NPAS2 PIK3IP1 PLCB2 PRF1 STAT4 STAU1 THEMIS TIFA TLR7 TNFAIP8 TP53INP1 TSPAN3 VPS26A ZBP1 ZNF683 ZNF703
pink	462	287	regulation of leukocyte activation	56	0.195122	BIN2 BTN3A1 CCHCR1 CCNI2 CCR4 CD200R1 CD244 CD38 CD3E CD3G CD6 CD84 CD8A CYSLTR1 DPEP2 FCGR2C FGD2 FOXP3 FUT7 GFI1 GPR31 GRIN2D IDO2 IGLL5 IKZF1 IL12RB1 IL15 IL18BP IL22RA2 IL9R IRF6 KIR3DL2 LAG3 LAPTM4B LILRA4 LPAR6 LTB4R2 NCF1 NPAS2 PIK3CD PLCB2 PODXL2 PRKRA SLA2 SLAMF1 STAT4 THEMIS TLR1 TLR7 TMPRSS4 TNFSF14 TNFSF8 VPS26A ZBP1 ZNF683 ZNF703
pink	462	287	positive regulation of leukocyte activation	43	0.149826	BIN2 BTN3A1 CCNI2 CCR4 CD200R1 CD244 CD38 CD3E CD3G CD6 CD84 CYSLTR1 DPEP2 FOXP3 FUT7 GFI1 GPR31 GRIN2D IDO2 IGLL5 IKZF1 IL12RB1 IL15 IL18BP IL22RA2 IL9R KIR3DL2 LAG3 LPAR6 LTB4R2 NPAS2 PIK3CD PODXL2 PRKRA SLA2 THEMIS TLR7 TMPRSS4 TNFSF14 TNFSF8 VPS26A ZBP1 ZNF683
pink	462	287	negative regulation of immune effector process	15	0.0522648	CCR4 CD8A CEACAM21 CLEC2B CRTAM FCGR2C FGD2 FUT7 IL12RB1 IL22RA2 IL9R KIR3DL2 LPAR6 THEMIS ZNF683
pink	462	287	positive regulation of immune effector process	27	0.0940767	CCR4 CD1E CD2 CD244 CD247 CD38 CD6 CD8A CSF2RB FUT7 GFI1 IGLL5 IL15 IL18RAP IL2 IL22RA2 LAG3 LAPTM4B LPAR6 NCF1 NPAS2 P2RY10 PODXL2 SH2D1B SH2D2A THEMIS TLR7
pink	462	287	regulation of production of molecular mediator of immune response	19	0.0662021	CCR4 CD244 CD247 CD38 CD6 CEACAM21 FCGR2C FGD2 FUT7 GFI1 IL12RB1 IL18RAP IL22RA2 KIR3DL2 LPAR6 NCF1 NPAS2 THEMIS TLR7
pink	462	287	negative regulation of production of molecular mediator of immune response	8	0.0278746	CEACAM21 FCGR2C FGD2 FUT7 IL12RB1 KIR3DL2 LPAR6 THEMIS
pink	462	287	positive regulation of production of molecular mediator of immune response	12	0.0418118	CD244 CD247 CD38 CD6 GFI1 IL18RAP IL22RA2 LPAR6 NCF1 NPAS2 THEMIS TLR7
pink	462	287	regulation of leukocyte mediated immunity	32	0.111498	CCR4 CD1E CD2 CD244 CD38 CD6 CD8A CEACAM21 CLEC2B CSF2RB FCGR2C FGD2 FUT7 GFI1 IL12RB1 IL15 IL18RAP IL2 IL22RA2 IL9R KIR3DL2 LAG3 LAPTM4B LPAR6 NELL2 NPAS2 P2RY10 PODXL2 SH2D1B SH2D2A THEMIS TLR7
pink	462	287	negative regulation of leukocyte mediated immunity	11	0.0383275	CCR4 CD8A CEACAM21 CLEC2B FCGR2C FGD2 FUT7 IL9R KIR3DL2 LPAR6 THEMIS
pink	462	287	regulation of lymphocyte mediated immunity	29	0.101045	CCR4 CD1E CD2 CD244 CD38 CD6 CEACAM21 CLEC2B CSF2RB FCGR2C FGD2 FUT7 GFI1 IL12RB1 IL15 IL18RAP IL2 IL22RA2 IL9R LAG3 LAPTM4B LPAR6 NELL2 NPAS2 P2RY10 PODXL2 SH2D1B SH2D2A THEMIS
pink	462	287	negative regulation of lymphocyte mediated immunity	8	0.0278746	CEACAM21 CLEC2B FCGR2C FGD2 FUT7 IL9R LPAR6 THEMIS
pink	462	287	positive regulation of lymphocyte mediated immunity	20	0.0696864	CD1E CD2 CD244 CD38 CD6 CSF2RB FUT7 GFI1 IL15 IL18RAP IL2 IL22RA2 LAG3 LAPTM4B NPAS2 P2RY10 PODXL2 SH2D1B SH2D2A THEMIS
pink	462	287	regulation of T cell mediated immunity	15	0.0522648	CCR4 CD1E CD2 FCGR2C FGD2 FUT7 GFI1 IL15 IL18RAP IL9R LPAR6 NPAS2 P2RY10 PODXL2 THEMIS
pink	462	287	negative regulation of T cell mediated immunity	6	0.0209059	FCGR2C FGD2 FUT7 IL9R LPAR6 THEMIS
pink	462	287	positive regulation of T cell mediated immunity	9	0.0313589	CD1E CD2 FUT7 GFI1 IL15 IL18RAP NPAS2 P2RY10 PODXL2
pink	462	287	regulation of natural killer cell mediated immunity	12	0.0418118	CD244 CEACAM21 CLEC2B CSF2RB IL2 LAG3 LAPTM4B LPAR6 NELL2 PODXL2 SH2D1B SH2D2A
pink	462	287	positive regulation of natural killer cell mediated immunity	8	0.0278746	CD244 CSF2RB IL2 LAG3 LAPTM4B PODXL2 SH2D1B SH2D2A
pink	462	287	regulation of cytokine production involved in immune response	12	0.0418118	CCR4 CD244 CEACAM21 FUT7 GFI1 IL12RB1 IL18RAP KIR3DL2 LPAR6 NPAS2 THEMIS TLR7
pink	462	287	negative regulation of cytokine production involved in immune response	6	0.0209059	CEACAM21 FUT7 IL12RB1 KIR3DL2 LPAR6 THEMIS
pink	462	287	immune response-activating signal transduction	47	0.163763	BIN2 BTN2A2 BTN3A1 BTN3A2 BTN3A3 C12orf74 CD244 CD28 CD38 CD3E CD3G CD40 CLEC12B CLEC9A CYSLTR1 FCGR2C FGD2 FUT7 GFI1 GIMAP8 GRIN2D IKZF1 IL10 IRF6 KLRB1 LAG3 LILRB1 MYO5A NCKIPSD NCR1 NGEF PIK3IP1 PODXL2 PRKCQ PRKRA PTPN3 SLAMF1 TIFA TIGIT TLR4 TLR7 TM9SF4 TRAT1 TRIM22 TSHR UBE2J1 ZBP1
pink	462	287	immune response-regulating signaling pathway	51	0.1777	BIN2 BTN2A2 BTN3A1 BTN3A2 BTN3A3 C12orf74 CD207 CD244 CD28 CD38 CD3E CD3G CD40 CD6 CLEC12B CLEC2B CLEC9A CYSLTR1 FCGR2C FGD2 FUT7 GFI1 GIMAP8 GRIN2D IKZF1 IL10 IRF6 KLRB1 LAG3 LILRB1 LPAR6 MYO5A NCKIPSD NCR1 NGEF PIK3IP1 PODXL2 PRKCQ PRKRA PTPN3 SLAMF1 TIFA TIGIT TLR4 TLR7 TM9SF4 TRAT1 TRIM22 TSHR UBE2J1 ZBP1
pink	462	287	immune response-regulating cell surface receptor signaling pathway	43	0.149826	BIN2 BTN3A1 BTN3A2 BTN3A3 C12orf74 CD207 CD244 CD28 CD38 CD3E CD3G CD40 CD6 CLEC12B CLEC2B CLEC9A CYSLTR1 FCGR2C FGD2 FUT7 GFI1 GRIN2D IKZF1 IL10 KLRB1 LAG3 LILRB1 LPAR6 MYO5A NCKIPSD NCR1 NGEF PIK3IP1 PODXL2 PRKCQ PRKRA PTPN3 SLAMF1 TIFA TRAT1 TRIM22 UBE2J1 ZBP1
pink	462	287	regulation of adaptive immune response	25	0.087108	ADIPOR1 CCR4 CD1E CD2 CD244 CD38 CD6 FCGR2C FGD2 FUT7 GFI1 IL12RB1 IL15 IL18RAP IL22RA2 IL9R KIR3DL2 LPAR6 NPAS2 P2RY10 PODXL2 PRKRA THEMIS TNFSF14 ZNF683
pink	462	287	negative regulation of adaptive immune response based on somatic recombination of immune receptors built from immunoglobulin superfamily domains	9	0.0313589	FCGR2C FGD2 FUT7 IL22RA2 IL9R KIR3DL2 LPAR6 THEMIS ZNF683
pink	462	287	positive regulation of adaptive immune response based on somatic recombination of immune receptors built from immunoglobulin superfamily domains	17	0.0592334	CCR4 CD1E CD2 CD244 CD38 CD6 FUT7 GFI1 IL15 IL18RAP IL22RA2 NPAS2 P2RY10 PODXL2 PRKRA THEMIS TNFSF14
pink	462	287	positive regulation of natural killer cell mediated cytotoxicity directed against tumor cell target	4	0.0139373	CD244 CSF2RB LAG3 PODXL2
pink	462	287	regulation of immunoglobulin mediated immune response	10	0.0348432	CD244 CD38 CD6 FCGR2C FGD2 FUT7 IL12RB1 IL22RA2 PODXL2 THEMIS
pink	462	287	cytokine receptor activity	20	0.0696864	CCL17 CCR4 CCR5 CCR8 CCR9 CD1B CXCR3 CXCR6 CYLD ELF3 FLT3LG IL15 IL18RAP IL2 IL2RB IL2RG IL7R IL9R IRF2 ZAP70
pink	462	287	Ras guanyl-nucleotide exchange factor activity	13	0.0452962	ASB8 CAMK4 DGAT1 DOCK8 FGD3 FLT3 METTL7A NKG7 PLEKHM2 PRF1 RASGRP3 RASSF5 SIRPG
pink	462	287	cellular calcium ion homeostasis	32	0.111498	BIN2 CCL17 CCNI2 CCR4 CCR5 CCR8 CCR9 CD1B CD207 CD3E CD6 CR1L CXCR6 CYLD CYSLTR2 ELF3 FCGR2B GPR182 GRAP2 GZMA ICA1 IL22RA2 LRRK2 MZB1 NPAS2 P2RY10 PDCD1 PLEKHG7 PTK2 SLC9A9 VCAM1 ZAP70
pink	462	287	cellular metal ion homeostasis	34	0.118467	ARHGEF3 BIN2 CCL17 CCNI2 CCR4 CCR5 CCR8 CCR9 CD1B CD207 CD3E CD6 CR1L CXCR6 CYLD CYSLTR2 ELF3 FCGR2B GPR182 GRAP2 GZMA ICA1 IL22RA2 LRRK2 MZB1 NPAS2 P2RY10 PDCD1 PLEKHG7 PTK2 SLC9A9 TNFAIP8 VCAM1 ZAP70
pink	462	287	negative regulation of cell adhesion	23	0.0801394	ADCY7 BTN3A1 EPCAM ETS1 FCGR2C FGD2 FUT7 IL12RB1 IL22RA2 KIR3DL2 LAPTM4B LILRA4 LPAR6 PLCB2 PNRC1 PTPN3 SERINC5 SH2D1A STAT4 THEMIS TLR1 ZNF683
pink	462	287	cell surface receptor signaling pathway	156	0.543554	ADCY7 AMPD3 ARF1 ARHGEF3 BCL11B BIN2 BTN2A2 BTN3A1 BTN3A2 BTN3A3 C12orf74 CCL17 CCL5 CCNI2 CCR4 CCR5 CCR8 CCR9 CD1B CD200R1 CD207 CD244 CD28 CD38 CD3E CD3G CD40 CD6 CD84 CD96 CHRNA6 CIITA CITED2 CLDN4 CLEC12B CLEC2B CLEC9A CXCR3 CXCR6 CYLD CYSLTR1 CYSLTR2 DDB2 EFNA1 EIF2AK1 ELF3 EOMES F11R FAS FASLG FCGR2B FCGR2C FGD2 FLT3LG FOXP3 FUT7 GATA3 GFI1 GIMAP8 GPR174 GPR183 GPR65 GRIN2D GZMA ICA1 IGLL5 …
pink	462	287	positive regulation of cell population proliferation	51	0.1777	BIN2 CCNI2 CCR2 CCR4 CCR5 CD1E CD38 CD3E CD3G CD6 CD84 CLDN4 ETS1 EVI2B FCGR2B FLT3LG FOXP3 FUT7 GPR31 ICA1 IGLL5 IL12RB1 IL15 IL18BP IL22RA2 IL9R ITGAE KIR3DL2 MCF2 NCF1 NFKB1 NLRC3 NPAS2 PIK3R5 PPP1R9B PRKCQ PRKRA PTPN3 SELPLG SH2D1B SLA2 SLAMF7 SPN STAU1 TLR7 TMPRSS4 TNFSF14 TSPAN3 VPS26A ZBP1
pink	462	287	G protein-coupled peptide receptor activity	17	0.0592334	CCL17 CCR4 CCR5 CCR8 CCR9 CD1B CD207 CXCR6 CYLD CYSLTR2 DAPP1 ELF3 IRF8 MAPK13 PLXNC1 TSPAN3 ZAP70
pink	462	287	response to virus	28	0.097561	APOBEC3D APOBEC3F APOBEC3H ARAP1 ARHGEF3 BIN2 BTN2A2 CCNI2 CD226 CD6 FUT7 GFI1 IFNG IGLL5 IL15 IL18BP IRF2BP2 LPAR6 NLRP1 NPAS2 PIP4K2A PRKCH PRSS3 RUFY4 SH2B3 THEMIS TM9SF4 TSC22D3
pink	462	287	T cell chemotaxis	7	0.0243902	CCNI2 CCR4 CXCR6 GPR31 PIK3IP1 TNFSF8 XCR1
pink	462	287	positive regulation of cell death	41	0.142857	ASB8 BCL11B BIN2 BTN2A2 CCNI2 CD6 CYSLTR1 FASLG FCGR2B FCGR2C FGD2 FGD3 FLT3 GZMB GZMH GZMM IGLL5 IL12RB1 ITGAE LAG3 LPAR6 LTB4R2 METTL7A NCR1 NKG7 NLRC3 NLRP3 NPAS2 P2RY10 PIK3CD PIK3IP1 PREX1 PRF1 PRSS3 PTK2 SELPLG TBX21 TLR7 TNFRSF17 TRA TSHR
pink	462	287	C-C chemokine receptor activity	10	0.0348432	CCL17 CCR4 CCR5 CCR8 CCR9 CD1B CXCR6 CYLD ELF3 ZAP70
pink	462	287	viral genome replication	14	0.0487805	APOBEC3D APOBEC3F APOBEC3H ARAP1 BIN2 CCNI2 CD38 CYLD IFNG IRF8 MR1 PLXNC1 STK10 VCAM1
pink	462	287	cytokine-mediated signaling pathway	60	0.209059	AMPD3 ARHGEF3 BIN2 BTN2A2 CCL17 CCL5 CCNI2 CCR4 CCR5 CCR8 CCR9 CD1B CD6 CITED2 CXCR3 CXCR6 CYLD CYSLTR1 ELF3 FCGR2B FLT3LG FOXP3 GFI1 GIMAP8 IGLL5 IL12RB1 IL15 IL18BP IL18R1 IL18RAP IL2 IL22RA2 IL2RB IL2RG IL7R IL9R IRF2 IRF2BP2 IRF6 IRF8 ITGA4 KIR3DL2 NGEF NLRP1 PIK3CD PIK3IP1 SH2D1A STAT5A STAU1 TIGIT TNFRSF9 TNFSF13B TNFSF14 TNFSF8 TP53INP1 TSC22D3 VPS26A XCR1 ZAP70 ZBTB7B
pink	462	287	calcium-mediated signaling	22	0.0766551	CCL17 CCR4 CCR5 CCR8 CCR9 CD1B CD3G CR1L CXCR6 CYLD ELF3 GZMA LTB4R2 MZB1 P2RY10 PPP3CC PREX1 SLAMF1 TRIM22 VPS26A ZAP70 ZBP1
pink	462	287	negative regulation of cell-cell adhesion	20	0.0696864	BTN3A1 EPCAM ETS1 FCGR2C FGD2 FUT7 IL12RB1 IL22RA2 KIR3DL2 LAPTM4B LILRA4 LPAR6 PLCB2 PTPN3 SH2D1A STAT4 THEMIS TLR1 ZNF683
pink	462	287	positive regulation of cell-cell adhesion	34	0.118467	BTN3A1 CCNI2 CCR4 CD38 CD3G CD84 CLDN4 CYSLTR1 DPEP2 EVI2B FUT7 GFI1 GRIN2D IDO2 IGLL5 IL12RB1 IL15 IL18BP IL22RA2 IL9R ITGAE KIR3DL2 LAG3 LPAR6 NPAS2 PIK3CD PRKRA SLA2 TMPRSS4 TNFSF14 TNFSF8 VPS26A ZBP1 ZNF683
pink	462	287	cellular cation homeostasis	37	0.12892	ARHGEF3 BIN2 CCL17 CCNI2 CCR4 CCR5 CCR8 CCR9 CD1B CD207 CD3E CD6 CR1L CXCR6 CYLD CYSLTR2 ELF3 FCGR2B GPR182 GRAP2 GZMA ICA1 IL22RA2 LRRK2 LTB4R2 MZB1 NPAS2 P2RY10 PDCD1 PLEKHG7 PTK2 SLC9A9 SOX9 TMEM63A TNFAIP8 VCAM1 ZAP70
pink	462	287	hemopoiesis	67	0.233449	BCL2 BIN2 BTN3A1 CCHCR1 CCR4 CD1B CD200R1 CD38 CD3G CD40 CD96 CLDN4 CYSLTR1 DOCK11 DOCK8 ELF3 EPB41L5 EVI2B EVL FASLG FCGR2C FGD2 FLT3LG FOXP3 FUT7 GAB3 GALNT3 GFI1 GIMAP8 GPR174 GPR31 IFNG IGLL5 IL10 IL12RB1 IL15 IL18BP IL18RAP IL22RA2 IL9R IRF4 IRF6 ITGA4 ITGAE KIR3DL2 LPAR6 NCKIPSD NPAS2 PIK3IP1 PLA2G2D PLCB2 PRF1 PRKRA SH2D1A STAT4 STAU1 TBX21 THEMIS TIFA TLR7 TNFAIP8 TP53INP1 TSPAN3 VPS26A Z…
pink	462	287	lymphocyte differentiation	49	0.170732	BCL2 BIN2 BTN3A1 CCHCR1 CCR4 CD1B CD200R1 CD38 CD3G CD40 CD96 CYSLTR1 DOCK11 DOCK8 EPB41L5 FCGR2C FGD2 FLT3LG FOXP3 FUT7 GAB3 GFI1 GPR31 IGLL5 IL10 IL12RB1 IL15 IL18BP IL18RAP IL22RA2 IL9R IRF4 IRF6 ITGAE KIR3DL2 NPAS2 PIK3IP1 PLCB2 PRF1 STAT4 THEMIS TIFA TNFAIP8 TP53INP1 TSPAN3 VPS26A ZBP1 ZNF683 ZNF703
pink	462	287	natural killer cell activation	12	0.0418118	CD200R1 CD247 FOXP3 IL18BP IL18RAP IL22RA2 LAG3 NELL2 PIK3IP1 RAB6A SLC24A4 ZNF703
pink	462	287	B cell differentiation	14	0.0487805	BIN2 CYSLTR1 DOCK11 DOCK8 FCGR2C FGD2 FLT3LG GPR31 IL12RB1 IRF4 ITGAE KIR3DL2 TSPAN3 VPS26A
pink	462	287	T cell differentiation	37	0.12892	BCL2 BIN2 BTN3A1 CCHCR1 CCR4 CD1B CD200R1 CD38 CD3G CD40 CD96 CYSLTR1 EPB41L5 FUT7 GAB3 GFI1 GPR31 IGLL5 IL15 IL18BP IL18RAP IL22RA2 IL9R IRF6 KIR3DL2 NPAS2 PIK3IP1 PLCB2 PRF1 STAT4 THEMIS TIFA TNFAIP8 TP53INP1 ZBP1 ZNF683 ZNF703
pink	462	287	regulation of myeloid dendritic cell activation	4	0.0139373	CD200R1 FOXP3 IL12RB1 LAG3
pink	462	287	T cell costimulation	9	0.0313589	CD38 CD3G GRIN2D IDO2 LAG3 PIK3CD TMPRSS4 TNFSF14 TNFSF8
pink	462	287	regulation of defense response	58	0.202091	ADAM15 ADIPOR1 APOBEC3H BTN2A2 CCNI2 CCR4 CD207 CD244 CD38 CD84 CEACAM21 CLEC12B CLEC2B CLEC9A CSF2RB CYSLTR1 EVI2B FCGR2C FGD2 FUT7 GFI1 GIMAP8 IFNG IGLL5 IL12RB1 IL15 IL18BP IL2 IL22RA2 IL2RB IRF6 LAG3 LAPTM4B LILRB1 LPAR6 LTB4R2 MATK MYO5A NCR1 NELL2 NGEF NLRC5 NLRP1 NLRP3 NPAS2 P2RX7 PIK3CD PODXL2 RAB27A SH2D1B SH2D2A TIGIT TLR4 TLR7 TM9SF4 TRA TSHR ZBTB7B
pink	462	287	negative regulation of defense response	19	0.0662021	ADAM15 ADIPOR1 CD207 CEACAM21 CLEC2B EVI2B FCGR2C FGD2 FUT7 GFI1 IFNG IL12RB1 IL22RA2 IL2RB LPAR6 NGEF NLRC5 NLRP1 NPAS2
pink	462	287	positive regulation of defense response	38	0.132404	BTN2A2 CCNI2 CCR4 CD244 CD38 CD84 CLEC12B CLEC9A CSF2RB CYSLTR1 EVI2B GIMAP8 IFNG IL18BP IL2 IL22RA2 IRF6 LAG3 LAPTM4B LILRB1 LTB4R2 MATK MYO5A NCR1 NGEF NLRP1 P2RX7 PODXL2 RAB27A SH2D1B SH2D2A TIGIT TLR4 TLR7 TM9SF4 TRA TSHR ZBTB7B
pink	462	287	regulation of type I interferon production	13	0.0452962	CYSLTR1 IFNG IL12RB1 LILRB1 LPAR6 NGEF NLRC5 NLRP1 TIGIT TLR7 TM9SF4 UBASH3A ZBTB7B
pink	462	287	negative regulation of type I interferon production	8	0.0278746	CYSLTR1 IL12RB1 LILRB1 LPAR6 NLRC5 NLRP1 TIGIT UBASH3A
pink	462	287	regulation of interferon-gamma production	17	0.0592334	CCR4 CD200R1 CD244 CD247 CD3G CEACAM21 FUT7 GFI1 IL12RB1 IL15 IL18RAP IL22RA2 ITGA4 LAG3 LPAR6 TLR7 TM9SF4
pink	462	287	regulation of interleukin-10 production	9	0.0313589	CD38 FCGR2C FGD2 FUT7 IRF6 KIR3DL2 LPAR6 TLR1 TLR7
pink	462	287	regulation of interleukin-12 production	10	0.0348432	CD6 IGLL5 IL12RB1 ITGA4 KIR3DL2 LPAR6 NGEF SLAMF7 TLR1 TLR7
pink	462	287	regulation of interleukin-2 production	9	0.0313589	CCR4 CD38 CD3G FUT7 GFI1 IRF6 LAPTM4B PRKRA THEMIS
pink	462	287	negative regulation of interleukin-12 production	6	0.0209059	IL12RB1 KIR3DL2 LPAR6 NGEF SLAMF7 TLR1
pink	462	287	positive regulation of interferon-gamma production	12	0.0418118	CCR4 CD200R1 CD244 CD247 CD3G IL15 IL18RAP IL22RA2 ITGA4 LAG3 TLR7 TM9SF4
pink	462	287	positive regulation of interleukin-4 production	7	0.0243902	CD38 CD3G FUT7 GFI1 IRF6 NPAS2 PRKRA
pink	462	287	T cell differentiation in thymus	11	0.0383275	BCL2 BIN2 CCHCR1 CD38 CD3G CD40 FUT7 GFI1 IL9R TNFAIP8 ZBP1
pink	462	287	CD4-positive, alpha-beta T cell activation	16	0.0557491	FUT7 GAB3 GFI1 GPR31 IGLL5 IL15 IL18RAP IL22RA2 IRF6 KIR3DL2 NPAS2 PLCB2 PRKRA STAT4 THEMIS ZNF683
pink	462	287	interleukin-15-mediated signaling pathway	5	0.0174216	IL18BP IL2RG IL7R KIR3DL2 STAU1
pink	462	287	interleukin-2-mediated signaling pathway	5	0.0174216	IL22RA2 IL2RG IL7R KIR3DL2 STAU1
pink	462	287	interleukin-9-mediated signaling pathway	4	0.0139373	IL7R IRF2 KIR3DL2 STAU1
pink	462	287	regulation of cytokine biosynthetic process	17	0.0592334	CCR4 CD38 CD3G FUT7 GFI1 IL12RB1 IRF6 LAPTM4B LPAR6 NGEF PRKRA STAT4 TLR4 TLR7 TM9SF4 VAPB ZBTB7B
pink	462	287	T-helper 1 type immune response	8	0.0278746	CCR4 IL15 IL18R1 IL18RAP IL2 KIR3DL2 STAT4 TLR7
pink	462	287	T cell proliferation	25	0.087108	BTN3A1 BTN3A2 CCNI2 CCR4 CD38 CD3G CD84 DPEP2 FUT7 IL12RB1 IL15 IL18BP IL22RA2 KIR3DL2 LPAR6 P2RY10 PLCB2 PRKRA STAT4 TMPRSS4 TNFSF14 TNFSF8 VPS26A ZBP1 ZNF683
pink	462	287	B cell proliferation	12	0.0418118	BIN2 CD3E CD6 FCGR2C FGD2 GPR31 IL12RB1 IL22RA2 IL9R NCF1 TLR7 TNFSF14
pink	462	287	positive regulation of T cell proliferation	15	0.0522648	CCNI2 CCR4 CD38 CD3G CD84 FUT7 IL15 IL18BP IL22RA2 KIR3DL2 PRKRA TMPRSS4 TNFSF14 VPS26A ZBP1
pink	462	287	positive regulation of cytokine biosynthetic process	9	0.0313589	CCR4 CD38 CD3G IRF6 PRKRA STAT4 TLR4 TLR7 TM9SF4
pink	462	287	T cell activation	64	0.222997	BCL2 BIN2 BTN3A1 BTN3A2 CCHCR1 CCNI2 CCR4 CD1B CD200R1 CD38 CD3G CD40 CD84 CD96 CYSLTR1 DPEP2 EPB41L5 FCGR2C FGD2 FUT7 GAB3 GFI1 GPR31 GRIN2D IDO2 IGLL5 IL12RB1 IL15 IL18BP IL18RAP IL22RA2 IL9R IRF6 ITGB7 KIR3DL2 LAG3 LAPTM4B LILRA4 LPAR6 NCKIPSD NLRC5 NPAS2 P2RY10 PIK3CD PIK3IP1 PLCB2 PRF1 PRKRA RAB6A SLA2 SLAMF1 STAT4 THEMIS TIFA TLR1 TMPRSS4 TNFAIP8 TNFSF14 TNFSF8 TP53INP1 VPS26A ZBP1 ZNF683 Z…
pink	462	287	B cell activation	29	0.101045	BIN2 CD38 CD3E CD6 CYSLTR1 DOCK11 DOCK8 FCGR2C FGD2 FLT3LG FUT7 GPR31 IKZF1 IL12RB1 IL22RA2 IL9R IRF4 ITGAE KIR3DL2 LILRA4 NCF1 PIK3IP1 SLAMF1 THEMIS TLR7 TNFSF14 TSPAN3 VPS26A ZBP1
pink	462	287	regulation of T cell proliferation	21	0.0731707	BTN3A1 CCNI2 CCR4 CD38 CD3G CD84 FUT7 IL12RB1 IL15 IL18BP IL22RA2 KIR3DL2 LPAR6 PLCB2 PRKRA STAT4 TMPRSS4 TNFSF14 VPS26A ZBP1 ZNF683
pink	462	287	natural killer cell mediated cytotoxicity	14	0.0487805	CD244 CLEC2B CSF2RB GZMH GZMM IL2 LAG3 LAPTM4B LPAR6 NELL2 PODXL2 RAB6A SH2D1B SLC24A4
pink	462	287	regulation of natural killer cell mediated cytotoxicity	10	0.0348432	CD244 CLEC2B CSF2RB IL2 LAG3 LAPTM4B LPAR6 NELL2 PODXL2 SH2D1B
pink	462	287	regulation of tumor necrosis factor biosynthetic process	7	0.0243902	CCR4 IL12RB1 LPAR6 STAT4 TLR4 TLR7 VAPB
pink	462	287	T cell homeostasis	8	0.0278746	BIN2 FUT7 GPR182 IL22RA2 KIR3DL2 P2RY10 TNFSF8 TSHR
pink	462	287	positive T cell selection	12	0.0418118	BCL2 BIN2 CD3G CD40 CYSLTR1 FUT7 IL15 IRF6 STAT4 THEMIS TIFA ZBP1
pink	462	287	CD4-positive or CD8-positive, alpha-beta T cell lineage commitment	7	0.0243902	BIN2 CYSLTR1 FUT7 IL15 IRF6 STAT4 THEMIS
pink	462	287	T cell selection	15	0.0522648	BCL2 BIN2 CD38 CD3G CD40 CYSLTR1 FUT7 GFI1 IL15 IL18BP IRF6 STAT4 THEMIS TIFA ZBP1
pink	462	287	regulatory T cell differentiation	7	0.0243902	BTN3A1 CD38 FUT7 GAB3 IGLL5 IL22RA2 PLCB2
pink	462	287	negative regulation of viral genome replication	9	0.0313589	APOBEC3D APOBEC3F APOBEC3H ARAP1 CCNI2 IFNG IRF8 MR1 PLXNC1
pink	462	287	regulation of interleukin-2 biosynthetic process	6	0.0209059	CD38 CD3G FUT7 IRF6 LAPTM4B PRKRA
pink	462	287	regulation of innate immune response	37	0.12892	BTN2A2 CCNI2 CD244 CEACAM21 CLEC12B CLEC2B CLEC9A CSF2RB CYSLTR1 FCGR2C FGD2 GIMAP8 IFNG IGLL5 IL2 IRF6 LAG3 LAPTM4B LILRB1 LPAR6 MYO5A NCR1 NELL2 NGEF NLRC5 NLRP1 PODXL2 RAB27A SH2D1B SH2D2A TIGIT TLR4 TLR7 TM9SF4 TRA TSHR ZBTB7B
pink	462	287	positive regulation of innate immune response	29	0.101045	BTN2A2 CCNI2 CD244 CLEC12B CLEC9A CSF2RB CYSLTR1 GIMAP8 IFNG IL2 IRF6 LAG3 LAPTM4B LILRB1 MYO5A NCR1 NGEF NLRP1 PODXL2 RAB27A SH2D1B SH2D2A TIGIT TLR4 TLR7 TM9SF4 TRA TSHR ZBTB7B
pink	462	287	positive regulation of T cell differentiation	11	0.0383275	BTN3A1 CYSLTR1 FUT7 GFI1 IGLL5 IL15 IL22RA2 IL9R NPAS2 ZBP1 ZNF683
pink	462	287	regulation of lymphocyte differentiation	21	0.0731707	BTN3A1 CCHCR1 CCR4 CD200R1 CD38 CYSLTR1 FOXP3 FUT7 GFI1 IGLL5 IL15 IL18BP IL22RA2 IL9R IRF6 KIR3DL2 NPAS2 THEMIS ZBP1 ZNF683 ZNF703
pink	462	287	positive regulation of lymphocyte differentiation	13	0.0452962	BTN3A1 CYSLTR1 FOXP3 FUT7 GFI1 IGLL5 IL15 IL18BP IL22RA2 IL9R NPAS2 ZBP1 ZNF683
pink	462	287	regulation of T-helper cell differentiation	8	0.0278746	FUT7 IL15 IL22RA2 IRF6 KIR3DL2 NPAS2 THEMIS ZNF683
pink	462	287	negative regulation of T-helper cell differentiation	5	0.0174216	FUT7 IL22RA2 KIR3DL2 THEMIS ZNF683
pink	462	287	negative regulation of single stranded viral RNA replication via double stranded DNA intermediate	7	0.0243902	APOBEC3D APOBEC3F APOBEC3H ARAP1 IRF8 MR1 PLXNC1
pink	462	287	alpha-beta T cell activation	27	0.0940767	BCL2 BIN2 CCR4 CD38 CD3G EPB41L5 FUT7 GAB3 GFI1 GPR31 IGLL5 IL15 IL18BP IL18RAP IL22RA2 IRF6 KIR3DL2 LPAR6 NPAS2 PLCB2 PRKRA STAT4 THEMIS TP53INP1 ZBP1 ZNF683 ZNF703
pink	462	287	alpha-beta T cell differentiation	21	0.0731707	BCL2 BIN2 EPB41L5 FUT7 GAB3 GFI1 GPR31 IGLL5 IL15 IL18RAP IL22RA2 IRF6 KIR3DL2 NPAS2 PLCB2 STAT4 THEMIS TP53INP1 ZBP1 ZNF683 ZNF703
pink	462	287	regulation of alpha-beta T cell activation	17	0.0592334	CCR4 CD38 CD3G FUT7 GFI1 IGLL5 IL15 IL22RA2 IRF6 KIR3DL2 LPAR6 NPAS2 PRKRA THEMIS ZBP1 ZNF683 ZNF703
pink	462	287	positive regulation of alpha-beta T cell activation	10	0.0348432	CCR4 CD38 CD3G FUT7 IGLL5 IL15 NPAS2 PRKRA ZBP1 ZNF683
pink	462	287	regulation of alpha-beta T cell differentiation	12	0.0418118	FUT7 GFI1 IGLL5 IL15 IL22RA2 IRF6 KIR3DL2 NPAS2 THEMIS ZBP1 ZNF683 ZNF703
pink	462	287	lymphocyte proliferation	37	0.12892	BIN2 BTN3A1 BTN3A2 CCNI2 CCR4 CD38 CD3E CD3G CD6 CD84 DPEP2 FCGR2C FGD2 FLT3LG FOXP3 FUT7 GPR31 IL12RB1 IL15 IL18BP IL22RA2 IL9R KIR3DL2 LPAR6 NCF1 NCKIPSD P2RY10 PLCB2 PRKRA STAT4 TLR7 TMPRSS4 TNFSF14 TNFSF8 VPS26A ZBP1 ZNF683
pink	462	287	phosphatidylinositol-mediated signaling	17	0.0592334	BTN2A2 BTN3A1 CCNI2 CD38 FLT3LG GFI1 NCKAP1 NLRC5 PIK3IP1 PIK3R5 PIM2 PLA2G2D PLEKHG7 PPP1R9B PTPN3 SERINC5 SPN
pink	462	287	lymphocyte chemotaxis	9	0.0313589	CCL5 CCNI2 CCR4 CXCR6 GPR31 LAG3 PIK3IP1 TNFSF8 XCR1
pink	462	287	cytokine secretion	22	0.0766551	BTN3A1 BTN3A2 BTN3A3 C12orf74 CD200R1 CD207 CD247 CLIC2 CSF2RB FCGR2C FGD2 FUT7 GFI1 IL12RB1 LPAR6 LTB4R2 NLRP3 NPAS2 P2RY10 TLR4 TLR7 ZNF683
pink	462	287	regulation of lymphocyte proliferation	30	0.10453	BIN2 BTN3A1 CCNI2 CCR4 CD38 CD3E CD3G CD6 CD84 FCGR2C FGD2 FOXP3 FUT7 GPR31 IL12RB1 IL15 IL18BP IL22RA2 KIR3DL2 LPAR6 NCF1 PLCB2 PRKRA STAT4 TLR7 TMPRSS4 TNFSF14 VPS26A ZBP1 ZNF683
pink	462	287	positive regulation of lymphocyte proliferation	21	0.0731707	BIN2 CCNI2 CCR4 CD38 CD3E CD3G CD6 CD84 FOXP3 FUT7 GPR31 IL15 IL18BP IL22RA2 KIR3DL2 PRKRA TLR7 TMPRSS4 TNFSF14 VPS26A ZBP1
pink	462	287	regulation of cytokine secretion	18	0.0627178	BTN3A1 CD200R1 CD207 CD247 CLIC2 CSF2RB FCGR2C FGD2 FUT7 GFI1 IL12RB1 LPAR6 LTB4R2 NLRP3 NPAS2 P2RY10 TLR4 TLR7
pink	462	287	regulation of inflammatory response	27	0.0940767	ADAM15 ADIPOR1 BTN2A2 CCNI2 CCR4 CD207 CD38 CD84 CYSLTR1 EVI2B FCGR2C FGD2 FUT7 GFI1 IL12RB1 IL18BP IL22RA2 IL2RB LTB4R2 MATK NGEF NLRC5 NLRP3 NPAS2 PIK3CD TLR7 TM9SF4
pink	462	287	negative regulation of inflammatory response	14	0.0487805	ADAM15 ADIPOR1 CD207 EVI2B FCGR2C FGD2 FUT7 GFI1 IL12RB1 IL22RA2 IL2RB NGEF NLRC5 NPAS2
pink	462	287	negative regulation of immune response	18	0.0627178	CCR4 CD8A CEACAM21 CLEC2B CRTAM FCGR2C FGD2 FUT7 IFNG IL12RB1 IL22RA2 IL9R KIR3DL2 LPAR6 NLRC5 NLRP1 THEMIS ZNF683
pink	462	287	positive regulation of immune response	74	0.25784	BIN2 BTN2A2 BTN3A1 BTN3A2 BTN3A3 C12orf74 CCNI2 CCR4 CD1E CD2 CD244 CD28 CD38 CD3E CD3G CD40 CD6 CHRNA5 CLEC12B CLEC9A CRTAM CSF2RB CYSLTR1 FCGR2C FGD2 FUT7 GFI1 GIMAP8 GRIN2D IFNG IGLL5 IKZF1 IL10 IL15 IL18BP IL18RAP IL2 IL22RA2 IRF6 KLRB1 LAG3 LAPTM4B LILRB1 LPAR6 MYO5A NCKIPSD NCR1 NGEF NLRP1 NPAS2 P2RY10 PIK3IP1 PODXL2 PRKCQ PRKRA PTPN3 RAB27A SH2D1B SH2D2A SLAMF1 THEMIS TIFA TIGIT TLR4 TLR7 …
pink	462	287	antigen receptor-mediated signaling pathway	31	0.108014	BIN2 BTN3A1 BTN3A2 BTN3A3 C12orf74 CD244 CD28 CD38 CD3E CD3G CD40 CYSLTR1 FCGR2C FGD2 FUT7 GFI1 GRIN2D IKZF1 IL10 KLRB1 NGEF PIK3IP1 PODXL2 PRKCQ PRKRA SLAMF1 TIFA TRAT1 TRIM22 UBE2J1 ZBP1
pink	462	287	T cell receptor signaling pathway	23	0.0801394	BTN3A1 BTN3A2 BTN3A3 C12orf74 CD244 CD28 CD38 CD3G CD40 CYSLTR1 FUT7 GFI1 GRIN2D IL10 NGEF PIK3IP1 PODXL2 PRKRA TIFA TRAT1 TRIM22 UBE2J1 ZBP1
pink	462	287	regulation of antigen receptor-mediated signaling pathway	10	0.0348432	BTN3A1 CD244 CYSLTR1 FCGR2C FGD2 IL10 PODXL2 PRKCQ TRIM22 UBE2J1
pink	462	287	positive regulation of antigen receptor-mediated signaling pathway	6	0.0209059	CD244 CYSLTR1 IL10 PODXL2 PRKCQ TRIM22
pink	462	287	regulation of T cell activation	43	0.149826	BTN3A1 CCHCR1 CCNI2 CCR4 CD200R1 CD38 CD3G CD84 CYSLTR1 DPEP2 FCGR2C FGD2 FUT7 GFI1 GRIN2D IDO2 IGLL5 IL12RB1 IL15 IL18BP IL22RA2 IL9R IRF6 KIR3DL2 LAG3 LAPTM4B LILRA4 LPAR6 NPAS2 PIK3CD PLCB2 PRKRA SLA2 STAT4 THEMIS TLR1 TMPRSS4 TNFSF14 TNFSF8 VPS26A ZBP1 ZNF683 ZNF703
pink	462	287	regulation of B cell activation	17	0.0592334	BIN2 CD38 CD3E CD6 CYSLTR1 FCGR2C FGD2 FUT7 GPR31 IKZF1 IL12RB1 IL22RA2 NCF1 SLAMF1 THEMIS TLR7 TNFSF14
pink	462	287	negative regulation of cell activation	19	0.0662021	BTN3A1 CCR4 CD8A FCGR2C FGD2 FUT7 IL12RB1 IL22RA2 KIR3DL2 LAPTM4B LILRA4 LPAR6 PLCB2 SH2D1A SLAMF1 STAT4 THEMIS TLR1 ZNF683
pink	462	287	positive regulation of T cell activation	30	0.10453	BTN3A1 CCNI2 CCR4 CD38 CD3G CD84 CYSLTR1 DPEP2 FUT7 GFI1 GRIN2D IDO2 IGLL5 IL15 IL18BP IL22RA2 IL9R KIR3DL2 LAG3 LPAR6 NPAS2 PIK3CD PRKRA SLA2 TMPRSS4 TNFSF14 TNFSF8 VPS26A ZBP1 ZNF683
pink	462	287	leukocyte migration	36	0.125436	CCL5 CCNI2 CCR4 CCR8 CD200R1 CD207 CD247 CD8A CFP CXCR6 DPEP2 ETS1 FAS GAB3 GFI1 GPR31 IL12RB1 ITGAE ITGB7 JAK3 LAG3 MORC2 PIK3IP1 PIK3R5 PPP1R16B PRF1 SEMA4D SLA2 STAT4 STAU1 STK3 THEMIS TNFSF8 VPS26A XCR1 ZBP1
pink	462	287	regulation of lymphocyte activation	52	0.181185	BIN2 BTN3A1 CCHCR1 CCNI2 CCR4 CD200R1 CD38 CD3E CD3G CD6 CD84 CYSLTR1 DPEP2 FCGR2C FGD2 FOXP3 FUT7 GFI1 GPR31 GRIN2D IDO2 IGLL5 IKZF1 IL12RB1 IL15 IL18BP IL22RA2 IL9R IRF6 KIR3DL2 LAG3 LAPTM4B LILRA4 LPAR6 NCF1 NPAS2 PIK3CD PLCB2 PRKRA SLA2 SLAMF1 STAT4 THEMIS TLR1 TLR7 TMPRSS4 TNFSF14 TNFSF8 VPS26A ZBP1 ZNF683 ZNF703
pink	462	287	negative regulation of lymphocyte activation	16	0.0557491	BTN3A1 FCGR2C FGD2 FUT7 IL12RB1 IL22RA2 KIR3DL2 LAPTM4B LILRA4 LPAR6 PLCB2 SLAMF1 STAT4 THEMIS TLR1 ZNF683
pink	462	287	positive regulation of lymphocyte activation	38	0.132404	BIN2 BTN3A1 CCNI2 CCR4 CD38 CD3E CD3G CD6 CD84 CYSLTR1 DPEP2 FOXP3 FUT7 GFI1 GPR31 GRIN2D IDO2 IGLL5 IKZF1 IL15 IL18BP IL22RA2 IL9R KIR3DL2 LAG3 LPAR6 NPAS2 PIK3CD PRKRA SLA2 THEMIS TLR7 TMPRSS4 TNFSF14 TNFSF8 VPS26A ZBP1 ZNF683
pink	462	287	regulation of cytosolic calcium ion concentration	27	0.0940767	BIN2 CCL17 CCR4 CCR5 CCR8 CCR9 CD1B CD207 CD3E CR1L CXCR6 CYLD CYSLTR2 ELF3 FCGR2B GPR182 GRAP2 GZMA IL22RA2 LRRK2 MZB1 NPAS2 P2RY10 PDCD1 PLEKHG7 PTK2 ZAP70
pink	462	287	defense response to virus	21	0.0731707	APOBEC3D APOBEC3F APOBEC3H ARAP1 BIN2 BTN2A2 CD226 CD6 IFNG IGLL5 IL15 IL18BP IRF2BP2 LPAR6 NLRP1 NPAS2 PRKCH RUFY4 SH2B3 TM9SF4 TSC22D3
pink	462	287	cell chemotaxis	24	0.0836237	BIRC3 CCL17 CCL5 CCNI2 CCR4 CCR5 CCR8 CCR9 CD1B CXCR6 CYLD ELF3 GPR31 IL12RB1 LAG3 MORC2 PIK3IP1 PIK3R5 PRF1 PRKRA TNFSF8 VPS26A XCR1 ZAP70
pink	462	287	leukocyte adhesion to vascular endothelial cell	8	0.0278746	CCR4 EVI2B ITGAE JAK3 PPP1R16B SEMA4D STAT4 VPS26A
pink	462	287	lymphocyte apoptotic process	15	0.0522648	CCNI2 CD40 DPEP2 EIF2AK1 FCGR2B FLT3LG GMFG IL12RB1 IL22RA2 IL9R KIR3DL2 P2RY10 PIK3CD PRKRA TSHR
pink	462	287	negative regulation of lymphocyte apoptotic process	9	0.0313589	CCNI2 DPEP2 EIF2AK1 FLT3LG IL22RA2 IL9R KIR3DL2 PRKRA TSHR
pink	462	287	T cell apoptotic process	10	0.0348432	CCNI2 DPEP2 EIF2AK1 FCGR2B GMFG IL9R KIR3DL2 PIK3CD PRKRA TSHR
pink	462	287	negative regulation of T cell apoptotic process	7	0.0243902	CCNI2 DPEP2 EIF2AK1 IL9R KIR3DL2 PRKRA TSHR
pink	462	287	DNA cytosine deamination	4	0.0139373	APOBEC3D APOBEC3F APOBEC3H ARAP1
pink	462	287	regulation of leukocyte proliferation	31	0.108014	BIN2 BTN3A1 CCNI2 CCR4 CD38 CD3E CD3G CD6 CD84 FCGR2C FGD2 FOXP3 FUT7 GPR31 IL12RB1 IL15 IL18BP IL22RA2 KIR3DL2 LPAR6 NCF1 PLCB2 PRKRA STAT4 STAU1 TLR7 TMPRSS4 TNFSF14 VPS26A ZBP1 ZNF683
pink	462	287	positive regulation of leukocyte proliferation	22	0.0766551	BIN2 CCNI2 CCR4 CD38 CD3E CD3G CD6 CD84 FOXP3 FUT7 GPR31 IL15 IL18BP IL22RA2 KIR3DL2 PRKRA STAU1 TLR7 TMPRSS4 TNFSF14 VPS26A ZBP1
pink	462	287	cellular response to cytokine stimulus	75	0.261324	AMPD3 ARHGEF3 BIN2 BTN2A2 CCL17 CCL5 CCNI2 CCR4 CCR5 CCR8 CCR9 CD1B CD6 CITED2 CXCR3 CXCR6 CYLD CYSLTR1 DPEP2 ELF3 F11R FASLG FCGR2B FLT3LG FOXP3 GFI1 GIMAP8 IFNG IGLL5 IL12RB1 IL15 IL18BP IL18R1 IL18RAP IL2 IL22RA2 IL2RB IL2RG IL7R IL9R IRF2 IRF2BP2 IRF6 IRF8 ITGA4 ITGAE KIR3DL2 MATK METTL7A NFKB1 NGEF NLRP1 PIK3CD PIK3IP1 PLXNC1 RAB27A S100B SEMA4D SH2D1A SPN STAT5A STAU1 TIGIT TLR7 TNFRSF9 TNF…
pink	462	287	leukocyte apoptotic process	19	0.0662021	CCNI2 CCR8 CD40 DPEP2 EIF2AK1 FCGR2B FLT3LG GMFG IL12RB1 IL22RA2 IL9R KIR3DL2 LPAR6 P2RY10 PIK3CD PIK3IP1 PRKRA STAU1 TSHR
pink	462	287	T-helper 17 type immune response	8	0.0278746	FUT7 IL15 IL22RA2 IRF6 NPAS2 PRKRA THEMIS ZNF683
pink	462	287	interferon-gamma secretion	7	0.0243902	BTN3A2 BTN3A3 C12orf74 CD200R1 CD247 GFI1 LPAR6
pink	462	287	lymphocyte migration	18	0.0627178	CCL5 CCNI2 CCR4 CD207 CXCR6 DPEP2 GFI1 GPR31 ITGAE JAK3 LAG3 PIK3IP1 STAT4 STK3 THEMIS TNFSF8 XCR1 ZBP1
pink	462	287	T cell migration	13	0.0452962	CCNI2 CCR4 CD207 CXCR6 DPEP2 GPR31 ITGAE JAK3 PIK3IP1 STAT4 TNFSF8 XCR1 ZBP1
pink	462	287	defense response to other organism	34	0.118467	APOBEC3D APOBEC3F APOBEC3H ARAP1 BIN2 BTN2A2 CD226 CD6 CHRNA5 DENND2D IFNG IGLL5 IKZF1 IL12RB1 IL15 IL18BP IRF2BP2 IRF6 ITGA4 LAG3 LPAR6 MUC13 NLRP1 NLRP3 NPAS2 P2RY10 PRKCH RUFY4 SH2B3 STAT4 TLR7 TM9SF4 TP53INP1 TSC22D3
pink	462	287	regulation of leukocyte differentiation	27	0.0940767	BTN3A1 CCHCR1 CCR4 CD200R1 CD38 CYSLTR1 EVL FCGR2C FGD2 FOXP3 FUT7 GFI1 IGLL5 IL15 IL18BP IL22RA2 IL9R IRF6 KIR3DL2 LPAR6 NPAS2 STAU1 THEMIS TLR7 ZBP1 ZNF683 ZNF703
pink	462	287	regulation of leukocyte cell-cell adhesion	41	0.142857	BTN3A1 CCNI2 CCR4 CD38 CD3G CD84 CYSLTR1 DPEP2 EVI2B FCGR2C FGD2 FUT7 GFI1 GRIN2D IDO2 IGLL5 IL12RB1 IL15 IL18BP IL22RA2 IL9R ITGAE KIR3DL2 LAG3 LAPTM4B LILRA4 LPAR6 NPAS2 PIK3CD PLCB2 PRKRA SLA2 STAT4 THEMIS TLR1 TMPRSS4 TNFSF14 TNFSF8 VPS26A ZBP1 ZNF683
pink	462	287	positive regulation of leukocyte cell-cell adhesion	32	0.111498	BTN3A1 CCNI2 CCR4 CD38 CD3G CD84 CYSLTR1 DPEP2 EVI2B FUT7 GFI1 GRIN2D IDO2 IGLL5 IL15 IL18BP IL22RA2 IL9R ITGAE KIR3DL2 LAG3 LPAR6 NPAS2 PIK3CD PRKRA SLA2 TMPRSS4 TNFSF14 TNFSF8 VPS26A ZBP1 ZNF683
pink	462	287	regulation of hemopoiesis	31	0.108014	BTN3A1 CCHCR1 CCR4 CD200R1 CD38 CLDN4 CYSLTR1 EVI2B EVL FCGR2C FGD2 FOXP3 FUT7 GFI1 GPR174 IGLL5 IL15 IL18BP IL22RA2 IL9R IRF6 KIR3DL2 LPAR6 NPAS2 PRKRA STAU1 THEMIS TLR7 ZBP1 ZNF683 ZNF703
pink	462	287	positive regulation of hemopoiesis	16	0.0557491	BTN3A1 CYSLTR1 EVI2B EVL FOXP3 FUT7 GFI1 IGLL5 IL15 IL18BP IL22RA2 IL9R NPAS2 STAU1 ZBP1 ZNF683
pink	462	287	regulation of viral life cycle	14	0.0487805	APOBEC3D APOBEC3F APOBEC3H ARAP1 BIN2 CCNI2 CD38 IFNG IRF8 MR1 PLXNC1 PODXL2 STK10 VCAM1
pink	462	287	cellular response to chemokine	15	0.0522648	CCL17 CCL5 CCNI2 CCR4 CCR5 CCR8 CCR9 CD1B CXCR6 CYLD DPEP2 ELF3 SH2D1A XCR1 ZAP70
pink	462	287	negative regulation of leukocyte apoptotic process	12	0.0418118	CCNI2 CCR8 DPEP2 EIF2AK1 FLT3LG IL22RA2 IL9R KIR3DL2 LPAR6 PRKRA STAU1 TSHR
pink	462	287	regulation of lymphocyte migration	10	0.0348432	CCNI2 CCR4 CD207 DPEP2 ITGAE LAG3 STAT4 STK3 TNFSF8 XCR1
pink	462	287	regulation of T cell migration	8	0.0278746	CCNI2 CCR4 CD207 DPEP2 ITGAE STAT4 TNFSF8 XCR1
pink	462	287	regulation of CD4-positive, alpha-beta T cell activation	11	0.0383275	FUT7 GFI1 IGLL5 IL15 IL22RA2 IRF6 KIR3DL2 NPAS2 PRKRA THEMIS ZNF683
pink	462	287	Cytokine-cytokine receptor interaction	31	0.108014	CCL5 CCNI2 CCR4 CCR5 CCR8 CCR9 CD1B CD6 CXCR3 CXCR6 CYLD FASLG FCGR2B IGLL5 IL12RB1 IL15 IL18BP IL18RAP IL2 IL22RA2 IL2RG IL7R IL9R IRF2 TNFRSF9 TNFSF13B TNFSF14 TNFSF8 TP53INP1 XCR1 ZAP70
pink	462	287	Chemokine signaling pathway	20	0.0696864	ADIPOR1 CCL5 CCNI2 CCR4 CCR5 CCR8 CCR9 CD1B CXCR6 CYLD KIR3DL2 NCKAP1 NGEF PIK3IP1 PIM2 PLEKHG7 PRF1 PTPN3 XCR1 ZAP70
pink	462	287	NF-kappa B signaling pathway	10	0.0348432	BIN2 BTN2A2 CD6 NGEF PRKRA TLR7 TNFSF14 TNFSF8 VPS26A ZBP1
pink	462	287	Osteoclast differentiation	13	0.0452962	CCHCR1 CYSLTR1 FCGR2C FGD2 IGLL5 LILRB1 LPAR6 MATK NCKAP1 NGEF PIK3IP1 PREX1 SLA2
pink	462	287	Cell adhesion molecules (CAMs)	17	0.0592334	CD200R1 CD244 CD38 CD6 CD84 CD96 CLEC10A FAS IDO2 ITGAE ITGB7 JAK3 PIK3CD SEMA4D STAT4 TLR1 VPS26A
pink	462	287	JAK-STAT signaling pathway	16	0.0557491	BIN2 CXCR3 IGLL5 IL12RB1 IL15 IL18BP IL22RA2 IL2RB IL2RG IL7R IL9R IRF2 KIR3DL2 PIK3IP1 STAT5A STAU1
pink	462	287	Hematopoietic cell lineage	12	0.0418118	CD1E CD2 CD200R1 CD3E CD3G CD40 CD96 FLT3LG FOXP3 IL9R IRF2 ITGAE
pink	462	287	Natural killer cell mediated cytotoxicity	18	0.0627178	CD247 CD28 FASLG FCGR2B GZMH IGLL5 ITGB7 KLHL6 KLRD1 KLRF1 LAG3 NELL2 PIK3IP1 PREX1 PRKCH SH2D1B SH2D2A ZBP1
pink	462	287	Th1 and Th2 cell differentiation	18	0.0627178	CD28 CD3G CD40 GFI1 IGLL5 IL15 IL22RA2 IL2RG IL7R KIR3DL2 MATK NGEF PREX1 PRKRA STAT5A STAU1 THEMIS ZBP1
pink	462	287	Th17 cell differentiation	19	0.0662021	CD28 CD3G CD40 FUT7 GFI1 IGLL5 IL15 IL22RA2 IL2RG IL7R IRF6 KIR3DL2 MATK NGEF PREX1 PRKRA STAU1 THEMIS ZBP1
pink	462	287	T cell receptor signaling pathway	17	0.0592334	CD28 CD38 CD3G CD40 CD96 GRIN2D IDO2 IGLL5 IL12RB1 IL22RA2 MATK NGEF PIK3CD PIK3IP1 PREX1 PRKRA ZBP1
pink	462	287	Intestinal immune network for IgA production	11	0.0383275	CD1B CD38 CD6 IDO2 IL12RB1 IL18BP IL22RA2 ITGAE JAK3 TNFRSF9 TNFSF14
pink	462	287	Type I diabetes mellitus	8	0.0278746	CD38 FASLG FCGR2B GZMH ICOS IGLL5 IL22RA2 PRKCH
pink	462	287	Chagas disease (American trypanosomiasis)	15	0.0522648	CCNI2 CD28 CD3G CD40 FASLG FCGR2B GPR132 IGLL5 IL12RB1 IL22RA2 MATK NGEF PIK3IP1 PLEKHG7 TLR7
pink	462	287	African trypanosomiasis	7	0.0243902	FASLG FCGR2B IFI16 IGLL5 IL12RB1 PLEKHG7 VPS26A
pink	462	287	Malaria	8	0.0278746	CD6 IGLL5 IL12RB1 ITGB7 KLRC1 LAG3 TLR7 VPS26A
pink	462	287	Toxoplasmosis	11	0.0383275	BIN2 BTN2A2 CCR8 CD6 CITED2 IGLL5 IL12RB1 MATK NGEF PIM2 TLR7
pink	462	287	Measles	20	0.0696864	CD38 CD3G CD40 ELF3 FASLG FCGR2B FCGR2C IGLL5 IL22RA2 IL2RG IL7R KIR3DL2 NGEF PIK3IP1 PRKRA SH2D1B SLAMF7 STAU1 TLR7 TM9SF4
pink	462	287	Influenza A	14	0.0487805	CCNI2 CITED2 ELF3 FASLG FCGR2B IGLL5 MATK NGEF NPAS2 PIK3IP1 PSTPIP1 TLR7 TM9SF4 TNFAIP8
pink	462	287	Human T-cell leukemia virus 1 infection	16	0.0557491	ADIPOR1 CD3G CD40 CD6 EVI2B IL18BP IL22RA2 IL2RG IL7R ITGB7 KIR3DL2 NGEF PIK3IP1 PREX1 PYHIN1 STAU1
pink	462	287	Human immunodeficiency virus 1 infection	18	0.0627178	APOBEC3D APOBEC3F APOBEC3H ARAP1 BIN2 CCR8 CD28 CD3G CD40 FASLG FCGR2B GPR132 MATK NGEF PIK3IP1 PREX1 PTPN3 TLR7
pink	462	287	Pathways in cancer	30	0.10453	ADIPOR1 BIN2 BTN2A2 CXCR3 DDB2 DEF6 EVI2B FASLG FCGR2B FLT3LG FOXP3 GPR132 IGLL5 IL15 IL18BP IL22RA2 IL2RG IL7R IL9R KIR3DL2 LRRK2 NGEF PIK3IP1 PIP4K2A PLEKHG7 PTPN3 RASSF5 RNASE6 STAT5A STAU1
pink	462	287	Autoimmune thyroid disease	9	0.0313589	CD38 CD6 FASLG FCGR2B GZMH IL12RB1 IL22RA2 PRKCH TSPAN3
pink	462	287	Inflammatory bowel disease (IBD)	13	0.0452962	FUT7 GFI1 IGLL5 IL12RB1 IL15 IL18RAP IL2 IL22RA2 IL7R NGEF STAT5A THEMIS TLR7
pink	462	287	Allograft rejection	9	0.0313589	CD38 CD6 FASLG FCGR2B GZMH IGLL5 IL12RB1 IL22RA2 PRKCH
pink	462	287	Graft-versus-host disease	10	0.0348432	CD38 FASLG FCGR2B GZMH IGLL5 IL22RA2 KLHL6 KLRD1 KLRF1 PRKCH
pink	462	287	Primary immunodeficiency	9	0.0313589	CD3G CD6 CD96 CITED2 IDO2 IL7R IL9R KIR3DL2 ZBP1
pink	462	287	Cytokine Signaling in Immune system	44	0.15331	ARHGEF3 BIN2 BTN2A2 CCNI2 CCR4 CCR8 CD6 CITED2 CXCR3 FCGR2B FLT3LG FOXP3 GFI1 IGLL5 IL12RB1 IL15 IL18BP IL18R1 IL18RAP IL2 IL22RA2 IL2RB IL2RG IL7R IL9R IRF2 IRF2BP2 IRF6 IRF8 ITGA4 KIR3DL2 NGEF PIK3IP1 SELPLG STAT5A STAU1 TNFRSF9 TNFSF13B TNFSF14 TNFSF8 TP53INP1 TSC22D3 UBASH3A VPS26A
pink	462	287	Adaptive Immune System	54	0.188153	ARHGEF3 BAG1 BTN3A1 BTN3A2 BTN3A3 C12orf74 CD1E CD207 CD226 CD244 CD28 CD38 CD3G CD40 CD6 CD96 CEACAM21 CLEC4C CSF2RB DCC F11R FCGR2C GRIN2D IDO2 ITGAE ITGB7 JAK3 KLHL6 KLRC1 KLRD1 KLRF1 KLRG1 KLRK1 LAG3 LAPTM4B LILRB1 LPAR6 NCKAP1 NELL2 NGEF PIK3CD PIK3IP1 PRKRA RASSF5 SH2D1B SH2D2A SLC24A4 TLR4 TLR7 TRIM22 UBASH3A VAPB VPS26A ZBP1
pink	462	287	Innate Immune System	48	0.167247	APOBEC3C BIN2 BIRC3 BTN2A2 CCR4 CD28 CD40 CHRNA5 CLEC12B CLEC9A CYSLTR1 DOCK10 GNA11 GRIN2D HERPUD1 IFNG ITGB7 KLRF1 LAG3 MATK MMP25 MORC2 MYO5A MZB1 NCKAP1 NCKIPSD NCR1 NGEF NLRC5 NLRP1 NLRP3 NPAS2 P2RY10 PRKRA PSTPIP1 PTGDR PTPN3 RAB6A RASGEF1B RUFY4 SELPLG STK3 TLR4 TLR7 TM9SF4 TMIGD2 UBASH3A ZBTB7B
pink	462	287	Immune System	124	0.432056	APOBEC3C ARHGEF3 BAG1 BIN2 BIRC3 BTN2A2 BTN3A1 BTN3A2 BTN3A3 C12orf74 CCNI2 CCR4 CCR8 CD1E CD207 CD226 CD244 CD28 CD38 CD3G CD40 CD6 CD96 CEACAM21 CHRNA5 CITED2 CLEC12B CLEC4C CLEC9A CSF2RB CXCR3 CYSLTR1 DCC DOCK10 F11R FCGR2B FCGR2C FLT3LG FOXP3 GFI1 GNA11 GRIN2D HERPUD1 IDO2 IFNG IGLL5 IL12RB1 IL15 IL18BP IL18R1 IL18RAP IL2 IL22RA2 IL2RB IL2RG IL7R IL9R IRF2 IRF2BP2 IRF6 IRF8 ITGA4 ITGAE ITGB7 …
pink	462	287	Nucleotide-binding domain, leucine rich repeat containing receptor (NLR) signaling pathways	9	0.0313589	BIN2 BTN2A2 CYSLTR1 MATK NGEF NLRP3 NPAS2 P2RY10 PTGDR
pink	462	287	Immunoregulatory interactions between a Lymphoid and a non-Lymphoid cell	29	0.101045	CD1E CD207 CD244 CD28 CD3G CD40 CD6 CD96 CEACAM21 CLEC4C CSF2RB FCGR2C ITGAE ITGB7 JAK3 KLHL6 KLRC1 KLRD1 KLRF1 KLRG1 KLRK1 LAG3 LILRB1 LPAR6 NELL2 SH2D1B SH2D2A SLC24A4 VPS26A
pink	462	287	Generation of second messenger molecules	6	0.0209059	CD28 CD3G CD40 F11R GRIN2D ZBP1
pink	462	287	Class A/1 (Rhodopsin-like receptors)	21	0.0731707	CCNI2 CCR4 CCR5 CCR8 CCR9 CD1B CXCR6 CYLD CYSLTR2 DAPP1 GPR171 GPR31 GPR34 GRAP2 LRRK2 MAPK13 PDCD1 PTK2 TSPAN3 XCR1 ZAP70
pink	462	287	Chemokine receptors bind chemokines	10	0.0348432	CCNI2 CCR4 CCR5 CCR8 CCR9 CD1B CXCR6 CYLD XCR1 ZAP70
pink	462	287	Leukotriene receptors	3	0.010453	CYSLTR2 DAPP1 MAPK13
pink	462	287	Signaling by Interleukins	31	0.108014	ARHGEF3 BIN2 CCNI2 CCR4 CCR8 CXCR3 FCGR2B FLT3LG FOXP3 GFI1 IGLL5 IL12RB1 IL15 IL18BP IL18R1 IL18RAP IL2 IL22RA2 IL2RB IL2RG IL7R IL9R IRF2 IRF6 KIR3DL2 NGEF PIK3IP1 SELPLG STAT5A STAU1 VPS26A
pink	462	287	Interleukin-2 family signaling	10	0.0348432	CXCR3 IL18BP IL22RA2 IL2RG IL7R IRF2 KIR3DL2 PIK3IP1 STAT5A STAU1
pink	462	287	Interleukin-3, Interleukin-5 and GM-CSF signaling	7	0.0243902	CXCR3 IL22RA2 IL2RG IL7R KIR3DL2 PIK3IP1 STAU1
pink	462	287	TNFs bind their physiological receptors	6	0.0209059	FCGR2B TNFRSF9 TNFSF13B TNFSF14 TNFSF8 TP53INP1
pink	462	287	Inflammasomes	6	0.0209059	BIN2 NGEF NLRP3 NPAS2 P2RY10 PTGDR
pink	462	287	Butyrophilin (BTN) family interactions	4	0.0139373	BTN3A1 BTN3A2 BTN3A3 C12orf74
pink	462	287	Interleukin-15 signaling	5	0.0174216	IL18BP IL2RG IL7R KIR3DL2 STAU1
pink	462	287	Interleukin-9 signaling	4	0.0139373	IL7R IRF2 KIR3DL2 STAU1
pink	462	287	Interleukin-2 signaling	5	0.0174216	IL22RA2 IL2RG IL7R KIR3DL2 STAU1
pink	462	287	Interleukin-21 signaling	4	0.0139373	IL7R KIR3DL2 STAT5A STAU1
pink	462	287	Interleukin receptor SHC signaling	6	0.0209059	CXCR3 IL22RA2 IL2RG IL7R KIR3DL2 PIK3IP1
magenta	331	11	sensory perception of sound	11	1	CDKN2D CLRN1 ESPNL EYA1 HOXA1 OTOGL STRC TECTA TSPEAR USH2A

## Sheet: normal group
Module Path Enrichment Analysis
Module Name	All Gene number in Moudle	Number of Genes Hitting Term	Pathways Name	Number of Pathways Gene	Percent (Number of Pathways Gene / Number of Genes Hitting Term)	Gene Name
turquoise	3384	2666	MAPK cascade	286	0.107277	ABI3BP ABLIM3 ACTR3C ADAM22 ADCYAP1R1 ADD1 ADRA1B ADRA1D ADRA2B ADRB3 ADTRP AGTR1 AKAP11 ALMS1 AMIGO1 ANGPT4 ANKS1B ANO5 ARC ASB1 ATF7 ATOH8 BMP6 BMPER BMPR1A BRAT1 BTG2 BVES C1QTNF3 C5AR1 C7 CALD1 CASC3 CAV2 CAV3 CBR4 CCL8 CCNI CD99L2 CDH13 CDS2 CES1 CSDC2 CSF3 CSMD3 CSRNP1 DACT3 DLG4 DLG5 DMPK DNAJB1 DNAJC1 DNAJC6 DOCK4 DOK6 DTNA DUSP10 DUSP14 DUSP15 DUSP2 DUSP26 DUSP3 DUSP8 DVL2 DVL3 DYNC1I1 E…
turquoise	3384	2666	nuclear-transcribed mRNA catabolic process, nonsense-mediated decay	8	0.00300075	ABCA3 CASP10 CTNNA3 DCTN5 DHX35 ELAVL2 INTS9 ZFP36L2
turquoise	3384	2666	microtubule cytoskeleton organization	158	0.0592648	ABI3BP ABLIM3 ALOX12 ANKRD6 ARHGEF15 ARHGEF25 ARNT2 AURKB AVPR1A BBS7 BCHE BICD2 BIN1 BRSK2 BTBD3 CAMSAP2 CAND2 CAPS CBR4 CCDC106 CCDC136 CCDC40 CCDC63 CCDC8 CCDC80 CDCA5 CDKL2 CEP68 CERS1 CHD5 CHL1 CHMP5 CHRD CLASRP CLMN CNTN1 CNTN4 COASY COL10A1 CRISPLD2 CRNN CROCC CRTAC1 CRTAP CSDC2 DCN DDX3X DKC1 DLG5 DNM1 DOK5 DYNC2H1 EMP2 EPHA6 FERD3L FGF12 FGF14 FHL1 FIGNL2 FILIP1L FLG FLNC FMOD GNAL GON4L…
turquoise	3384	2666	cell morphogenesis	368	0.138035	ABI2 ABI3BP ABLIM3 ACTA1 ACTN2 ADCY2 ADH1A AMIGO2 ANK2 ANKRD53 ANTXR2 ANXA4 APBB2 APCDD1 ARC ARFGAP3 ARHGAP20 ARHGAP6 ARHGEF25 ARHGEF33 ARL4D ASB1 ATN1 ATP1A2 AURKA AURKB AZU1 BFAR BHLHE40 BNC2 BOK BRAT1 BRSK2 BTBD3 BTC C10orf71 C1QTNF2 CADM4 CALY CAMK2G CAMSAP2 CAP2 CAPN6 CASQ2 CDC42EP4 CDCA5 CDH11 CDH13 CDH18 CDH19 CDH23 CDH3 CDH5 CDH7 CDH8 CDH9 CDHR1 CDK15 CHMP1B CHRNA4 CLIP3 CMTM5 CNTN4 CNTN5…
turquoise	3384	2666	cell morphogenesis involved in differentiation	279	0.104651	ABI2 ABI3BP ABLIM3 ACTA1 ACTN2 ADCY2 AMIGO2 ANK2 ANKRD53 ANTXR2 APBB2 APCDD1 ARC ARFGAP3 ARHGAP6 ARHGEF33 ARL4D ASB1 ATN1 AURKA AZU1 BHLHE40 BNC2 BOK BRAT1 BRSK2 BTBD3 BTC C10orf71 C1QTNF2 CALY CAMK2G CASQ2 CDC42EP4 CDH13 CDK15 CHMP1B CHRNA4 CLIP3 CNTN4 CNTN5 CNTNAP1 COL15A1 COL19A1 COL21A1 COL23A1 COL24A1 COL28A1 COL6A2 COL6A3 COL6A6 COL8A1 CORO2B CREB5 CRNN CSF3 CXCL14 DCAF6 DCLK2 DLG5 DMD DNMT…
turquoise	3384	2666	DNA-binding transcription factor activity, RNA polymerase II-specific	388	0.145536	AEBP2 AFAP1 AHI1 AKR1B10 AMIGO1 ANGPTL2 ARC ARIH1 ARPC1A ATF7 ATG10 ATP10A BBS1 BCAN BFAR BFSP1 BICC1 BMPR1B BNIP3L BTRC CCDC13 CEBPD CECR2 CILP CNGA3 CREM CRHR1 CSF1 CSRNP2 CSRP1 DAP DARS2 DDIT4L DLX2 DLX5 DMD DNAJA1 DNAJC27 DOCK3 DPP10 DPYSL2 EBF3 EBF4 EDA EGR2 EGR3 EHD2 ELMOD1 ENO2 ERI1 ETNK2 EVC F2 FBXO22 FERMT2 FOSB FOSL2 FOXC1 FOXC2 FOXD3 FOXF1 FOXF2 FOXG1 FOXJ2 FOXM1 FOXO1 FOXP2 FOXR1 FRAS…
turquoise	3384	2666	skeletal system development	181	0.067892	ABI2 ADAMTS16 AMIGO1 ANGPTL2 AP3B2 BBS7 BCAN BCAS3 BMP6 BMPER BMPR1B BNC2 CACNA1G CDH13 CDH23 CDO1 CHAF1A CHRDL1 CHRM2 CHSY3 CLIC4 COL11A1 COL13A1 COL14A1 COL15A1 COL1A2 COL20A1 COL21A1 COL23A1 COL5A3 COL6A2 COL6A3 COL6A6 COL8A1 CSK CSRNP1 CSRNP2 CTF1 CTSS DAAM1 DCLK1 DLX2 DLX5 DMD DOCK4 DSE EFEMP2 ELAVL2 ENHO EVC2 EYA1 EYA4 FAM210B FBXW4 FEN1 FGF14 FGFR1 FGFR1OP FLNA FOXC2 FOXD3 FSHR FSTL3 GDF11…
turquoise	3384	2666	angiogenesis	193	0.0723931	ABCC9 ABI3BP ABLIM3 AEBP1 AGTR1 AGTR2 ALDH1A1 ALG8 AMOTL2 AMPH ANGPT4 ANGPTL1 ANGPTL2 ANXA4 APOL2 APPL1 ATOH8 BCHE BMP6 BMPR1A C3orf33 C7 CAV2 CAV3 CD81 CDH13 CDH18 CDH7 CLIP3 CNTN2 COL16A1 COL19A1 COL24A1 COL4A2 COL4A5 COL8A2 COL9A3 CSRNP1 CXCL12 DAP DCP1B DOCK4 DZIP1 EFEMP1 EGFLAM EHD2 EML1 ENAH ENHO EPM2A EPO FAIM2 FARP1 FBXW4 FGF10 FGF12 FGF14 FGFR1 FGFR1OP FIBIN FLG FLNA FLT4 FMN2 FNDC5 FOXC…
turquoise	3384	2666	regulation of cell growth	134	0.0502626	ABCC9 ABLIM3 AGTR1 AGTR2 AHCTF1 AKAP8 APBB2 APCDD1 AVPR2 BFAR BRD2 CADM4 CBR4 CCL16 CDC42EP4 CLTCL1 COL10A1 CREB5 CRIPT CSDC2 CXCL14 DAND5 DCDC1 DDIT3 DDX5 DNAJB4 DPYSL3 DSCAML1 EIF1AD ENO2 EPHB6 EPN2 F3 FBXL2 FGF14 FHL1 FHL3 FNDC5 FSHR FSTL3 FYTTD1 GALR1 GJC1 HS3ST6 HSPA1L IFT74 IGFBP4 IGFBP5 IGFBP6 IGHMBP2 IL17RC INA KIF5A L3MBTL1 LGI1 LGI2 LOXL3 LPAR4 LUM MACROD2 MAP2 MAP3K10 MARK1 MYLIP MYOF …
turquoise	3384	2666	blood vessel development	253	0.0948987	ABCC9 ABI3BP ABLIM3 ACTC1 ADAMTS8 AEBP1 AGTR1 AGTR2 ALDH1A1 ALG8 AMOTL2 AMPH ANGPT4 ANGPTL1 ANGPTL2 ANTXR2 ANXA4 APOL2 APPL1 ATOH8 BCHE BMP6 BMPR1A BMPR1B C3orf33 C7 CAV2 CAV3 CD81 CDH13 CDH18 CDH7 CLIP3 CNTN2 COL16A1 COL19A1 COL20A1 COL24A1 COL4A2 COL4A5 COL5A2 COL8A2 COL9A3 CSRNP1 CXCL12 DAP DCP1B DCUN1D2 DDIT4L DOCK4 DZIP1 EFEMP1 EGFLAM EGR2 EHD2 EML1 ENAH ENHO EPM2A EPO EYA4 FAIM2 FARP1 FBXW4…
turquoise	3384	2666	urogenital system development	126	0.0472618	ABI3BP ACTC1 ADAMTS10 ADAMTS3 AGTR1 AGTR2 AHCTF1 AHNAK2 AKR1B10 ANGPT4 ANXA4 ARC BMP6 BMPER BMPR1A CASQ2 CD81 CDH23 CDO1 CFI CNTLN COL10A1 COL4A2 CSTF3 DCLK1 DCP1B DCTN5 DLGAP2 EGR2 EPHA5 EPHB6 ETNK2 EYA4 FGF10 FGF12 FGF14 FGFR1 FGFR1OP FLG FLNA FOXC2 FOXD3 FOXF2 FRAT2 FSHR FSTL3 FTO GDF5 GDPD5 GLI3 GLI4 GLIS3 GPC4 HABP4 HCCS HGFAC IGHMBP2 INA ISM1 ITGA9 KAT7 KCNK15 KIT KLF2 LAMB1 LAMB4 LAMTOR3 L…
turquoise	3384	2666	metanephros development	40	0.0150038	AHCTF1 AKR1B10 BMP6 CD81 CFI DLGAP2 EGR2 EYA4 FGF12 FOXD3 FRAT2 GDF5 GDPD5 GLI4 GPC4 IGHMBP2 ISM1 ITGA9 LAMB4 LAMTOR3 LIPT2 LMO1 MYCBP OSR2 OSTF1 PDGFB PDGFD PDGFRB PDGFRL PKD1L1 PKIG POU3F4 PTCH2 REV3L SIX2 SIX5 SMOC2 SPSB4 XAB2 YEATS2
turquoise	3384	2666	ameboidal-type cell migration	148	0.0555139	ABI3BP ABLIM3 AEBP1 AGTR1 AHCTF1 ALDH1A1 ALG8 ALPK3 AMIGO1 AMOTL2 AMPH ANGPT4 ANGPTL1 ANGPTL2 ANXA4 AP3B2 AR ATP10A BCHE BMP6 BMPR1A BRAT1 CALY CAP2 CDH18 CLASRP CORO2B DAP DCP1B DDX17 DUSP14 EHD2 ENAH FARP1 FBXW4 FERD3L FGF10 FGF12 FGF14 FGFR1 FGFR1OP FLNA FMN2 FNDC5 FOXD3 FSHR GDPD5 GPC4 GPM6A HAS2 HCCS HDX HS3ST6 HSPB6 HTR7 INA INSRR IQSEC3 ITGB1BP2 ITGB5 JUNB KANK2 KAT7 KITLG KL KLF7 LAMB1 LO…
turquoise	3384	2666	neural crest cell migration	31	0.0116279	AMIGO1 ANGPTL2 AP3B2 BMP6 CORO2B FNDC5 GDPD5 HAS2 HTR7 KL LAMB1 NES NR3C1 NRP2 NRSN1 NRXN1 PID1 PJA2 PTCH2 RAB11FIP5 REV3L SEMA3C SEMA3D SEMA3G SEMA4C SEMA6C SENP3 SMOC2 SOX11 TWIST2 ZFAND5
turquoise	3384	2666	neuron migration	65	0.0243811	ABI3BP ACOT4 ANGPTL2 APCDD1 ARHGEF25 ASTN2 AZU1 CAMK2G CHMP1B CNTN4 CXCL14 DCLK2 DRP2 FGF14 FGFR1OP FLNA FLNC FLT1 FOXJ2 FZD4 GAS7 GFRA4 GPM6B GPR176 KIT LOXL3 LRP5L MAML2 MAP2 MAPKAPK3 MARK3 MDGA2 MYH11 NDN NDNF NDRG2 NES NEXN NLGN1 NR3C1 NR4A3 NRK NRP2 NRSN1 NTN3 NTRK3 NTSR1 PFKM PID1 PJA2 PRMT2 RERG SCTR SEMA3C SOX10 SPON1 SRGAP2 SRGAP2B SRP54 ST7L TBL1X TUBB3 TWIST2 UNC13C YWHAZ
turquoise	3384	2666	kidney development	113	0.0423856	ABI3BP ACTC1 ADAMTS10 ADAMTS3 AGTR1 AGTR2 AHCTF1 AHNAK2 AKR1B10 ANGPT4 BMP6 BMPER BMPR1A CASQ2 CD81 CDH23 CDO1 CFI COL10A1 DCLK1 DCP1B DCTN5 DLGAP2 EGR2 EPHA5 EPHB6 EYA4 FGF10 FGF12 FGF14 FGFR1 FGFR1OP FLNA FOXC2 FOXD3 FRAT2 FSHR FSTL3 FTO GDF5 GDPD5 GLI3 GLI4 GLIS3 GPC4 HABP4 HCCS HGFAC IGHMBP2 INA ISM1 ITGA9 KAT7 KCNK15 KIT KLF2 LAMB1 LAMB4 LAMTOR3 LIPT2 LMO1 MAB21L1 MAML2 MMP2 MYCBP MYO9A NES …
turquoise	3384	2666	mesonephros development	46	0.0172543	ADAMTS3 AGTR1 AHCTF1 BMP6 BMPR1A CDH23 DCLK1 EYA4 FGF10 FGF12 FGF14 FGFR1 FGFR1OP FLNA FOXC2 FOXD3 FSTL3 GDF5 GDPD5 GLI4 GPC4 HABP4 INA LAMB1 LIPT2 MAB21L1 MYCBP NOL3 OSR2 OSTF1 PBX2 PKD1L1 PKIG PTCH2 REV3L SFRP2 SIX2 SIX5 SLIT3 SMAD9 SMARCA1 SMOC2 SPSB4 WNT5B WNT9A ZBTB17
turquoise	3384	2666	regulation of protein phosphorylation	401	0.150413	ABCA3 ABI2 ABI3BP ABLIM3 ADAM22 ADCY2 ADCY3 ADCY4 ADCY5 ADCYAP1 ADCYAP1R1 ADD1 ADRA1B ADRA1D ADRA2B ADRB3 ADTRP AEBP1 AGA AGTR1 AKAP11 AKAP8L AKR1A1 ALMS1 AMIGO1 ANGPT4 ANGPTL1 ANGPTL2 ANKS1B ANO5 ARC ARHGEF25 ASB1 ATF7 ATG5 ATIC ATOH8 ATP2B4 ATP6V1C2 B2M BMP6 BMPER BMPR1A BMPR1B BRAT1 BRD2 C10orf71 C1QTNF3 C3orf33 C5AR1 C7 CALCB CALD1 CAMKV CASC3 CAV2 CAV3 CBR4 CCL8 CCNI CCNL1 CCNT1 CCT5 CD34 CD…
turquoise	3384	2666	positive regulation of protein phosphorylation	283	0.106152	ABI2 ABI3BP ABLIM3 ADAM22 ADCY3 ADCY4 ADCY5 ADCYAP1 ADCYAP1R1 ADRA1B ADRA1D ADRA2B ADRB3 ADTRP AEBP1 AGA AGTR1 AKAP11 ALMS1 AMIGO1 ANGPT4 ANGPTL1 ANGPTL2 ANKS1B ARC ARHGEF25 ASB1 ATG5 ATP2B4 ATP6V1C2 B2M BMP6 BMPER BMPR1A BMPR1B BRAT1 BRD2 C1QTNF3 C3orf33 C7 CALD1 CAMKV CASC3 CAV2 CAV3 CCL8 CCNI CCT5 CD99L2 CDH13 CDS2 CES1 CHL1 CHRNA4 CLCN6 CLMN CMTM5 CNTN2 CSF1R CSF3 CSGALNACT1 CSMD3 CSRNP1 CTIF…
turquoise	3384	2666	regulation of endothelial cell proliferation	59	0.0221305	AGTR2 ALDH1A1 ALG8 ANGPTL2 APOL2 ATP10A BMP6 BMPER CAV2 CAV3 CDH13 CDH18 CNTN2 CXCL14 DAP DZIP1 EGFLAM EHD2 FAIM2 FGF14 FGFR1 FGFR1OP FLNA FLT4 FMN2 GIGYF1 HTR7 ITGB5 JUNB NES NGRN NR3C1 NR4A2 NRBP2 NRP2 NRSN1 PDGFD PJA2 PKD1L1 PKIG PLCL1 PMP22 PPFIA4 PRKG1 PTN PTPRQ SEMA6C SIX1 SPARCL1 STC2 SUN1 TELO2 TGFBR3 THBS2 THNSL2 VEGFC VENTX VIPR2 ZNF587B
turquoise	3384	2666	positive regulation of endothelial cell proliferation	46	0.0172543	AGTR2 ALDH1A1 ALG8 APOL2 BMP6 BMPER CAV3 CDH18 CNTN2 CXCL14 DAP DZIP1 EGFLAM EHD2 FAIM2 FGF14 FGFR1 FGFR1OP FLNA FMN2 GIGYF1 HTR7 ITGB5 JUNB NES NR4A2 NRBP2 NRP2 NRSN1 PDGFD PKD1L1 PKIG PLCL1 PMP22 PRKG1 PTN SEMA6C SIX1 STC2 TELO2 TGFBR3 THNSL2 VEGFC VENTX VIPR2 ZNF587B
turquoise	3384	2666	postsynaptic membrane organization	23	0.00862716	ABI3BP CHRNB4 COQ7 CRISPLD2 DLG5 FZD4 GDPD5 GMIP LMF1 LRRC49 MAML2 MXRA8 NLGN2 NLGN3 NLGN4X NLRP3 NRXN2 NRXN3 PTPN12 RARRES2 RERG SHC2 SSPN
turquoise	3384	2666	vasculature development	264	0.0990248	ABCC9 ABI3BP ABLIM3 ACTC1 ADAMTS8 AEBP1 AGTR1 AGTR2 ALDH1A1 ALG8 AMOTL2 AMPH ANGPT4 ANGPTL1 ANGPTL2 ANTXR2 ANXA4 APOL2 APPL1 ARHGEF17 ATOH8 BCHE BMP6 BMPR1A BMPR1B C3orf33 C7 CAV2 CAV3 CD81 CDH13 CDH18 CDH7 CLIP3 CNTN2 COL16A1 COL19A1 COL20A1 COL24A1 COL4A2 COL4A5 COL5A2 COL8A2 COL9A3 CSRNP1 CXCL12 DAP DCP1B DCUN1D2 DDIT4L DOCK4 DZIP1 EFEMP1 EGFLAM EGR2 EHD2 EML1 ENAH ENHO EPHA4 EPM2A EPO EYA4 FA…
turquoise	3384	2666	morphogenesis of an epithelium	179	0.0671418	ABI3BP ABLIM3 ADAMTS16 ADAMTS3 AGTR1 AHCTF1 AHNAK2 AJUBA AKAP11 ALPK3 AMIGO1 ANKS1B ARC ARL4D ATCAY BBX BMP6 BRSK2 BTBD3 BVES CBR4 CCDC106 CCDC40 CCDC63 CDC42EP4 CDH23 CELA2B CLASRP CLIP3 COL4A2 COL5A2 CSF1R CSF3 DAAM2 DACT3 DCLK1 DLG2 DLGAP2 DOCK4 DVL3 DYNC1I1 EFEMP1 ENHO EPHA5 EPHB6 ETNK2 EYA4 FGF10 FGF12 FGF14 FGFR1 FGFR1OP FLG FLNA FLNC FOXD3 FOXF2 FOXG1 FRAT2 FRMD6 FSHR FSTL3 FZD3 FZD4 FZD7 …
turquoise	3384	2666	regulation of heart rate	44	0.0165041	ADRA1B ADRA2B AGTR1 AHCTF1 ANKRD13B AVPR2 BLOC1S3 C10orf71 CACNA1G CACNA1H CACNB1 CACNG1 CAV1 CAV2 CAV3 CBR4 CTNNAL1 DMPK ERI1 FKBP9 FKBPL HEYL KCNA6 KCNE4 KCNH1 KCNH5 KCNQ2 NPFFR1 NR4A1 PDE4DIP PLP1 RGS5 RYR3 SCN2A SCN3B SCN4B SCN5A SCN7A SEMA3C SLC8A2 SNX1 SPTBN5 TPM2 YWHAZ
turquoise	3384	2666	regulation of sodium ion transport	38	0.0142536	ATP1A3 ATP1A4 ATP1B2 ATP2B2 ATP2B4 ATP6V1C2 CBR4 CNTN2 CRNN DMPK DMRTB1 DNMT3A FGF13 FYCO1 NANS NEFH NKAIN3 NKAPL NOS3 NOTCH1 OSR2 P2RY1 PER2 PTN SCN2A SCN3B SCN4B SCN5A SCN7A SCO2 SIK3 SLC8A2 SMAD5 SNX1 SPTBN5 STOX1 VAMP2 WNT10B
turquoise	3384	2666	sprouting angiogenesis	48	0.0180045	ABLIM3 AEBP1 AGTR2 ALDH1A1 ANGPT4 ANXA4 BMP6 BMPR1A CDH18 EHD2 EPO FBXW4 FGF10 FGF14 FGFR1 FLT4 FMN2 FOXD3 GIGYF1 GPM6A HDX ITGB1BP2 KLF4 KLF7 MAP3K4 MESP2 MOAP1 NES NGRN NOTCH2 NR4A2 NRP2 PAX1 PIP4K2B PTH1R PTN RHOQ ROBO3 RSPO4 SEMA6C SLIT3 SRGAP2 STARD8 TCAP TELO2 THBS2 VEGFC VENTX
turquoise	3384	2666	cell migration involved in sprouting angiogenesis	30	0.0112528	ABLIM3 AEBP1 ALDH1A1 ANXA4 EHD2 FBXW4 FGF14 FGFR1 FOXD3 GPM6A HDX ITGB1BP2 KLF7 MAP3K4 MESP2 MOAP1 NES NOTCH2 NR4A2 NRP2 PIP4K2B PTH1R PTN RHOQ ROBO3 SLIT3 SRGAP2 STARD8 TCAP THBS2
turquoise	3384	2666	chondrocyte differentiation	47	0.0176294	ADAMTS16 AP3B2 BMP6 BMPER BMPR1B BNC2 CHAF1A CHSY3 COL13A1 COL15A1 COL21A1 COL23A1 COL6A2 COL6A3 COL6A6 COL8A1 CSRNP1 DAAM1 EFEMP2 FGFR1OP FLNA GDF6 GDI2 GLI3 GLI4 GPM6A MBD5 MEGF10 OSR2 OSTF1 PODN PTK2B SCARA5 SERTAD3 SFRP4 SIX5 SLC25A21 SPAG8 SUN1 TGFBR3 TRUB2 VLDLR WNT16 WNT5B WNT6 WRAP53 ZBTB17
turquoise	3384	2666	activation of immune response	106	0.0397599	AARD ABCC9 ABI2 ABI3BP ABLIM3 ANK2 AR ARPC5L BFSP1 BRAT1 BVES C1S C3 C3orf33 C7 CAB39L CAP2 CAV2 CAV3 CD99L2 CDC42EP4 CFL2 CLSTN2 CMTM5 COL21A1 COLQ CPNE2 CPSF7 CSMD3 CSTF3 CTSS CTTNBP2 CYP46A1 DUSP8 ETNK2 F3 FERMT3 FGD1 GALR1 GNAZ GPM6A GPR37 HLF HSPA1A HSPA1L IGHMBP2 KAT7 KLK5 KRT33B LRRC24 LYNX1 MAML2 MAPRE1 MATN4 MORC2 MUSK MYO9A NAGPA NFYC NODAL NRAS NRBP2 PDE4DIP PIK3R2 PIK3R3 PITX2 PJA2 PK…
turquoise	3384	2666	immune response-activating cell surface receptor signaling pathway	55	0.0206302	ABI2 ABLIM3 ANK2 AR ARPC5L BRAT1 BVES C7 CD99L2 CDC42EP4 CSMD3 DUSP8 FERMT3 FGD1 GALR1 GNAZ GPM6A GPR37 HLF KLK5 KRT33B LYNX1 MORC2 MUSK MYO9A NFYC NRAS NRBP2 PDE4DIP PIK3R2 PIK3R3 PKIG PLCL1 PLD2 PLEKHA4 POC1A PRELP PRPF3 PSMB8 PSMB9 PSMD11 PSMD12 PSMD13 PSMD7 PSME3 PSMG2 PTPRM RASIP1 RPS6KL1 SLC22A31 SYN1 TACC1 TBL1X TIE1 WIZ
turquoise	3384	2666	immune response-activating signal transduction	86	0.0322581	ABCC9 ABI2 ABI3BP ABLIM3 ANK2 AR ARPC5L BFSP1 BRAT1 BVES C7 CAP2 CAV2 CAV3 CD99L2 CDC42EP4 CLSTN2 COLQ CSMD3 CTSS CTTNBP2 DUSP8 ETNK2 FERMT3 FGD1 GALR1 GNAZ GPM6A GPR37 HLF HSPA1A HSPA1L KLK5 KRT33B LRRC24 LYNX1 MAML2 MAPRE1 MORC2 MUSK MYO9A NAGPA NFYC NODAL NRAS NRBP2 PDE4DIP PIK3R2 PIK3R3 PKD1 PKIG PLCL1 PLD2 PLEKHA4 PLXDC1 POC1A PRDM8 PRELP PRPF3 PSD PSMB8 PSMB9 PSMD11 PSMD12 PSMD13 PSMD7 PSME…
turquoise	3384	2666	immune response-regulating signaling pathway	95	0.0356339	ABCC9 ABI2 ABI3BP ABLIM3 ANK2 AR ARPC5L BFSP1 BRAT1 BVES C7 CAP2 CAV2 CAV3 CD99L2 CDC42EP4 CLSTN2 COLQ CSMD3 CTSS CTTNBP2 DUSP8 ETNK2 FERD3L FERMT3 FGD1 FOSB GALR1 GNAZ GPM6A GPR37 HLF HSPA1A HSPA1L IL25 JUNB KHDRBS3 KITLG KLK5 KRT33B LRRC24 LYNX1 MAML2 MAPK4 MAPRE1 MORC2 MUSK MYO9A NAGPA NFATC4 NFYC NODAL NRAS NRBP2 PDE4DIP PIK3R2 PIK3R3 PKD1 PKIG PLCL1 PLD2 PLEKHA4 PLXDC1 POC1A PPT2 PRDM8 PRELP…
turquoise	3384	2666	immune response-regulating cell surface receptor signaling pathway	63	0.0236309	ABI2 ABLIM3 ANK2 AR ARPC5L BRAT1 BVES C7 CD99L2 CDC42EP4 CSMD3 DUSP8 FERD3L FERMT3 FGD1 FOSB GALR1 GNAZ GPM6A GPR37 HLF JUNB KHDRBS3 KITLG KLK5 KRT33B LYNX1 MAPK4 MORC2 MUSK MYO9A NFATC4 NFYC NRAS NRBP2 PDE4DIP PIK3R2 PIK3R3 PKIG PLCL1 PLD2 PLEKHA4 POC1A PPT2 PRELP PRPF3 PSMB8 PSMB9 PSMD11 PSMD12 PSMD13 PSMD7 PSME3 PSMG2 PTPRM RASIP1 RPS6KL1 SLC22A31 SYN1 TACC1 TBL1X TIE1 WIZ
turquoise	3384	2666	regionalization	122	0.0457614	ABI2 AHNAK2 AMIGO1 ANGPTL2 ANO5 ARC ARFGAP3 ARL4D AURKB BBS1 BICC1 BMP6 BMPR1B BNC2 BTRC C3orf33 CDS2 CHRDL1 CHSY3 DDIT4L DLX2 DLX5 DSE DVL3 EGR3 FGF10 FGF12 FGFR1OP FLNA FOXC2 FOXF2 FOXJ2 FSTL3 GDF5 GDPD5 GLI3 GLI4 GPC4 GPR17 HES7 HEY2 HEYL HOXA3 HOXA4 HOXA5 HOXA6 HOXA7 HOXB2 HOXB3 HOXB4 HOXB5 HOXB8 HOXC5 HOXC6 HOXC8 HPSE2 IPPK ISM1 LDB2 LDB3 LIPT2 LNPEP LRRC14 MAFF MEOX2 MESP2 METTL16 MID2 NES …
turquoise	3384	2666	heart morphogenesis	99	0.0371343	ACTG2 ADAMTS10 AHNAK2 ANGPTL2 ARL4D BBX BMP6 BMPR1B CBR4 CCDC40 CCDC63 CDH23 COL13A1 COL5A2 CPEB1 DCLK1 DLG2 DOCK4 DVL3 ELOVL4 ENHO EYA4 FLT1 FOXC2 FOXF2 FZD3 GDPD5 HAS2 HCCS HENMT1 HEYL HGFAC HTR7 INA JUNB LIPT2 MEOX2 METTL16 MID2 MYL6 MYLIP MYOM2 MYOT NECAB1 NEFH NES NOG NOL3 NOTCH1 NOTCH2 NOTCH3 NPY2R NR2E3 NR3C1 NR4A1 NRP2 NRSN1 OGDHL OLFM3 PAX1 PJA2 PKD1L1 PKIG PTCH2 RNF216 ROBO3 RTN4IP1 RYR…
turquoise	3384	2666	outflow tract morphogenesis	41	0.0153788	ANGPTL2 BMP6 BMPR1B DVL3 ELOVL4 ENHO EYA4 FOXC2 FZD3 GDPD5 HAS2 HEYL HGFAC INA JUNB LIPT2 MEOX2 NEFH NES NOL3 NOTCH2 NPY2R NR2E3 NR3C1 NR4A1 NRP2 NRSN1 PAX1 PJA2 ROBO3 RYR2 SEMA3D SFRP4 SIX2 SMARCA1 SOX12 SOX5 TGFB3 TGM2 TWIST2 ZFX
turquoise	3384	2666	endothelium development	48	0.0180045	ADAMTS16 ADH1A ALPK3 ANGPTL2 APPL1 ARHGEF33 ATP10A BMP6 BMPER CD81 CDH7 CLIP3 COL19A1 COL24A1 DMPK ENHO FGF10 FOXM1 GTF2I HENMT1 HEYL HOXB8 IDH2 INTS6 LAMB1 MYC NES NOTCH2 NR3C1 NR4A1 NRP2 PDE3A PDE4DIP PDSS2 PJA2 PKIG PTPN12 PTPRU RASIP1 RECK RHOBTB3 SACS SCUBE2 SOX5 STARD8 TMEM109 VGLL1 ZEB2
turquoise	3384	2666	DNA-binding transcription factor activity	495	0.185671	ABCC9 ABI3BP AEBP2 AFAP1 AGTR1 AHI1 AKR1B10 ALMS1 AMIGO1 ANGPTL2 ANXA6 ARC ARHGEF25 ARIH1 ARPC1A ATF7 ATG10 ATP10A BBS1 BCAN BFAR BFSP1 BICC1 BMPR1B BNIP3L BRSK1 BTRC BVES C10orf71 C1GALT1C1 C5AR1 CAMK1G CAMK2G CAP2 CAV2 CAV3 CCDC13 CEBPD CECR2 CILP CMTM5 CNGA3 CREM CRHR1 CRTC3 CRY2 CSF1 CSGALNACT1 CSRNP2 CSRP1 CXCL12 DAAM1 DAP DAPK1 DARS2 DDIT4L DDX17 DLX2 DLX5 DMD DNAJA1 DNAJC27 DOCK3 DPP10 DPY…
turquoise	3384	2666	protein kinase activity	328	0.123031	ABCA3 ABI2 ABI3BP ABLIM3 ADCY2 ADCY3 ADCY4 ADCY5 ADCYAP1 ADCYAP1R1 ADD1 ADRA1B ADRA2B ADRB3 AGA AGTR1 AKAP11 ALDH1A1 ALMS1 ALX1 AMIGO1 ANGPT4 ANGPTL1 ANGPTL2 ANO5 ANTXR2 ATOH8 ATP2B4 ATP6V1C2 AURKB AVPR1A AZU1 B2M BMP6 BMPR1B BNC2 BRAT1 BRSK2 BTBD3 C10orf71 C1QTNF3 C7 CACHD1 CAMK1G CAMK2A CAMK2G CAMKK1 CAMKV CAMSAP1 CASC3 CAV2 CAV3 CBR4 CCNI CCNL1 CCNT1 CCT5 CD99L2 CDC42 CDH13 CDK20 CDK5RAP2 CDKN…
turquoise	3384	2666	protein tyrosine kinase activity	87	0.0326332	ABI2 ABLIM3 ADRA1B ADRA2B AGA AGTR1 ALMS1 ANGPTL1 ANGPTL2 AZU1 BRAT1 CAV2 CAV3 COQ9 CRIPT CSF3 CSMD3 DARS2 DCTN5 DDX17 DLG5 DOCK4 DPAGT1 DTNA DVL3 DYSF EFEMP2 EPHA5 EPHA6 EPHA7 EPHB6 EPM2A FBXW4 FERD3L FGFR1OP FHL1 FLNA FLT4 FMN2 GAS7 IGF2 INTS3 KITLG LMF1 LYNX1 MAP3K12 MXRA8 NEK11 NES NPAS3 NRAS NRK NRP2 NRSN1 NTRK2 NTRK3 NTSR1 PDGFD PDGFRB PDGFRL PDK4 PLD2 PRPF3 PTCH2 PTN RERG REV3L ROR2 RORB R…
turquoise	3384	2666	transmembrane receptor protein tyrosine kinase activity	43	0.016129	ALMS1 AZU1 CRIPT CSF3 DARS2 DDX17 EFEMP2 EPHA5 EPHA6 EPHA7 EPHB6 EPM2A FBXW4 FGFR1OP FLNA FLT4 FMN2 IGF2 INTS3 KITLG MXRA8 NES NRP2 NRSN1 NTRK2 NTRK3 NTSR1 PDGFRB PDGFRL PDK4 PTCH2 REV3L ROR2 RORB RP2 SGIP1 SOBP SOGA1 TBL1X TELO2 TIGD5 TPO TSHZ3
turquoise	3384	2666	ionotropic glutamate receptor activity	38	0.0142536	ACTR3C ARFGAP3 CACNG7 CADM4 DAPK3 DLG4 DLG5 GRIA2 GRIA3 GRID1 GRID2 GRID2IP GRIK2 GRIK3 GRIK5 GRIN2A GRIN2C GRIP1 GRP LMF1 LRRN2 MAPK8IP3 MPP7 NEGR1 NLGN2 NLGN3 NLGN4X NOL9 NRXN2 PTN RERG RGS9BP RHAG SGIP1 SHANK3 SHC2 SHOC2 TOX
turquoise	3384	2666	olfactory receptor activity	20	0.00750188	EBF3 OR2L13 OR2L3 OR51B2 OR51B4 OR51E2 OR51I1 OR52H1 OR52N4 OR56A5 OR5A1 OR5AK2 OR5AU1 OR5V1 OR6B1 OR6V1 OR7A5 OR7C1 OR7D2 ORAI1
turquoise	3384	2666	extracellular ligand-gated ion channel activity	53	0.01988	ACTR3C ARFGAP3 CACNG7 CADM4 CHRNA4 CHRNB1 CHRNB4 CHST14 DAPK3 DLG4 DLG5 GABRA5 GABRB2 GABRG1 GABRP GADD45B GLRB GMIP GRIA2 GRIA3 GRID1 GRID2 GRID2IP GRIK2 GRIK3 GRIK5 GRIN2A GRIN2C GRIP1 GRP LMF1 LRRN2 MAPK8IP3 MPP7 NEGR1 NLGN2 NLGN3 NLGN4X NOL9 NRXN2 P2RX7 P2RY1 PLAT PTN RERG RGS9BP RHAG SGIP1 SHANK3 SHC2 SHOC2 SLC18A3 TOX
turquoise	3384	2666	voltage-gated ion channel activity	99	0.0371343	ABCC9 ACTR3C AKAP8 CACNA1B CACNA1C CACNA1G CACNA1H CACNA1S CACNA2D1 CACNB1 CACNB2 CACNG1 CACNG4 CACNG7 CADM4 CAV2 CAV3 CLEC3A CLIP3 COLEC12 CRIM1 DAPK3 DLG4 DLG5 DMPK DZIP1 EHD3 EHMT2 ERI1 FGF2 GAS7 GFAP GRIA2 GRIA3 GRID1 GRIN2C GRIP1 HDAC4 IL1RAPL2 KCNA2 KCNA5 KCNA6 KCNAB1 KCNB1 KCNC1 KCND1 KCND2 KCNE1 KCNE4 KCNH1 KCNH2 KCNH5 KCNIP1 KCNIP3 KCNIP4 KCNJ18 KCNJ8 KCNK15 KCNK9 KCNMB1 KCNQ2 KCNQ3 KCNQ…
turquoise	3384	2666	cation channel activity	184	0.0690173	ABCC9 ABCG4 ACTR3C AKAP8 AMIGO2 ANKRD13B AP3B2 ARFGAP3 ASIC4 ASMT ATP2B4 ATP6V1C2 CACNA1B CACNA1C CACNA1G CACNA1H CACNA1S CACNA2D1 CACNB1 CACNB2 CACNG1 CACNG4 CACNG7 CADM4 CAV1 CAV2 CAV3 CBR4 CHRNA4 CHRNB1 CHRNB4 CHST14 CMTM5 CNGB1 CNGB3 CNKSR2 COLEC12 CRIM1 CTTNBP2 DAPK3 DLG4 DLG5 DMPK DPP6 DPT DZIP1 EHD3 EHMT2 ERG ERI1 FAM207A FGF13 FGF14 FGF2 FKBP9 FKBPL FLNC FYCO1 GALR1 GAP43 GAS7 GFAP GPM6A …
turquoise	3384	2666	potassium channel activity	58	0.0217554	ABCC9 ABCG4 AKAP8 AMIGO2 CAV2 CAV3 CBR4 DPP6 DPT ERI1 FLNC GALR1 GAP43 GRIK2 GRIK3 GRIK5 GRIN2A GRP HDAC4 KCNA2 KCNA5 KCNA6 KCNAB1 KCNB1 KCNC1 KCND1 KCND2 KCNE1 KCNE4 KCNH1 KCNH2 KCNH5 KCNIP1 KCNIP3 KCNIP4 KCNJ18 KCNJ8 KCNK15 KCNK3 KCNK9 KCNMA1 KCNMB1 KCNMB4 KCNN3 KCNQ1 KCNQ2 KCNQ3 KCNQ4 KCTD13 KRT32 LGI1 PKIG RNF216 SNAPC2 SYNM VASN WNT10B YWHAZ
turquoise	3384	2666	sodium channel activity	35	0.0131283	ASIC4 ASMT ATP2B4 ATP6V1C2 CBR4 CMTM5 COLEC12 FGF13 FGF14 FYCO1 GPM6A GRIK2 GRIK3 GRIK5 GRIN2A GRP HDAC4 NANOS1 NANS NEFH NOS3 PKIG PSD SCN1B SCN2A SCN2B SCN3B SCN4B SCN5A SCN7A SCN9A SCO2 SMAD5 SNX1 STOX1
turquoise	3384	2666	aminoglycan catabolic process	31	0.0116279	BCAS3 BHLHB9 CSRNP1 DCP1B EPM2A FGF14 FGFR1 FN1 GJC1 GPC3 GPC4 GPC5 GPC6 GPCPD1 HRG HTR2A IER2 KHDRBS3 LIG1 LURAP1 LYZL6 OLFM1 OPHN1 PDE1B PREX2 SDC3 SEC22B SGSM1 SLC25A21 SMO STAC
turquoise	3384	2666	regulation of transcription by RNA polymerase II	635	0.238185	ABCA3 ABCG4 ABI3BP ABLIM3 ACACB ACTN1 ADCYAP1R1 AEBP2 AFAP1 AGTR2 AHI1 AHNAK2 AKAP11 AKR1A1 AKR1B10 AMIGO1 ANGPTL2 ANK2 ANXA6 APBB2 APOL2 ARC ARHGEF25 ARIH1 ARPC1A ATF7 ATG10 ATOH8 ATP10A ATP2B4 ATP6V1C2 AVPR1A BARX1 BBS1 BBX BCAN BCHE BCL6 BFAR BFSP1 BICC1 BMP6 BMPER BMPR1A BMPR1B BNC2 BNIP3L BRSK1 BTRC CALCR CALY CAV2 CAV3 CBX6 CBX7 CC2D2A CCDC13 CCNT1 CCT5 CD99L2 CDH13 CDH18 CDO1 CDS2 CEBPD CE…
turquoise	3384	2666	transcription by RNA polymerase II	655	0.245686	ABCA3 ABCG4 ABI3BP ABLIM3 ACACB ACTN1 ADCYAP1R1 AEBP2 AFAP1 AGTR2 AHI1 AHNAK2 AKAP11 AKR1A1 AKR1B10 AMIGO1 ANGPTL2 ANK2 ANXA6 APBB2 APOL2 ARC ARHGEF25 ARIH1 ARPC1A ATF7 ATG10 ATOH8 ATP10A ATP2B4 ATP6V1C2 AVPR1A B2M BARX1 BBS1 BBX BCAN BCHE BCL6 BFAR BFSP1 BICC1 BMP6 BMPER BMPR1A BMPR1B BNC2 BNIP3L BRSK1 BTRC C7 CALCR CALY CAV2 CAV3 CBX6 CBX7 CC2D2A CCDC13 CCNT1 CCT5 CD99L2 CDH13 CDH18 CDO1 CDS2 C…
turquoise	3384	2666	RNA processing	139	0.052138	ADCY2 AIF1L AKAP6 AKR1A1 ANKRD27 ARFGAP3 ARTN ATIC ATOH8 B2M BICD2 BMP6 BVES C10orf71 C3orf33 CASP10 CCNT1 CCT5 CEND1 CLCF1 CLSTN2 CNGB3 COLQ COQ9 CPLX3 CPZ CSDE1 CTC1 CX3CR1 DCLK1 DDX19B DDX3X DDX51 DDX54 DEFB125 DIAPH2 DKK2 DUSP1 DYSF EGFL7 ELAVL2 ELAVL3 ELFN1 EMD ERP44 ETNK2 FAM20B FHL1 FUCA2 HACE1 HES4 HMX3 HNRNPA0 HNRNPF HNRNPL HOMER1 HSPA1A HSPA1L IGHMBP2 INTS6 INTS9 INTU KIAA0753 LATS2 MEX…
turquoise	3384	2666	translation	84	0.0315079	ABCA1 ASTN1 ATOH8 BTRC CACNA1G CALY CASP10 CEND1 CHAT CPLX3 CRNN CTNNA3 DAPK3 DARS2 DBH DDX5 DHX34 DIO3 DNAJC27 DNMT3A EIF1AY EIF2AK1 EIF3L EIF4A3 ELAVL2 FBLN1 FTSJ3 GLI2 HACE1 HOMER1 HSPB6 IGFBP6 IGSF1 ILK INTS6 INTS9 KCNQ2 LATS2 MEX3B MKNK2 MKX MRPS16 MRPS2 MRPS30 MRTO4 MYCBP NAGPA NANS NCS1 NHLRC1 NOS3 NOTCH1 PDGFA PDLIM4 PER2 PEX5 PPARG PPP1R15B PPP1R1A PRSS56 PTN RBM38 RBMXL1 RNF144A SAMD4B …
turquoise	3384	2666	translational initiation	15	0.00562641	CRNN CTNNA3 DDX5 DNMT3A EIF1AY EIF2AK1 EIF3L EIF4A3 GLI2 HACE1 HSPB6 INTS9 PPP1R15B PPP1R1A VAMP2
turquoise	3384	2666	translational elongation	8	0.00300075	DIO3 ELAVL2 MRPS16 MRPS2 MRPS30 MRTO4 SEH1L TCEAL7
turquoise	3384	2666	protein phosphorylation	530	0.1988	ABCA3 ABI2 ABI3BP ABLIM3 ACTR3C ADAM22 ADCY2 ADCY3 ADCY4 ADCY5 ADCYAP1 ADCYAP1R1 ADD1 ADRA1B ADRA1D ADRA2B ADRB3 ADTRP AEBP1 AGA AGTR1 AKAP11 AKAP8L AKR1A1 ALDH1A1 ALMS1 ALX1 AMIGO1 ANGPT4 ANGPTL1 ANGPTL2 ANKS1B ANO5 ANTXR2 ARC ARHGEF25 ASB1 ATF7 ATG5 ATIC ATOH8 ATP2B4 ATP6V1C2 AURKB AVPR1A AZU1 B2M BMP6 BMPER BMPR1A BMPR1B BNC2 BRAT1 BRD2 BRSK2 BTBD3 BTG2 BVES C10orf71 C1QTNF3 C3orf33 C5AR1 C7 C…
turquoise	3384	2666	protein targeting	51	0.0191298	ACACB ACSBG1 AKAP17A AKAP8 ARHGAP33 ARMC4 ATOH8 BARX1 BOC CMTM5 FBXW4 HSPA2 HSPA6 INPP5F KCNC1 KCNE4 LARP6 LTBP3 LTBP4 MGAT2 MKNK1 MPZL1 MYO9A NAIP NEFH NLGN2 PARP16 PFKM PLD2 PRPF3 RTTN SALL2 SEC61G SECISBP2L SLC7A14 SRPK2 ST13 STOX1 TOR1AIP1 UBE2C UBL4B UBTF USP6 VPS37D VSX1 YWHAZ ZDHHC11 ZDHHC12 ZDHHC15 ZDHHC16 ZEB1
turquoise	3384	2666	cation transport	327	0.122656	ABCC9 ABCG4 ABLIM3 ACTR3C ADCYAP1R1 ADD1 ADRA1B ADRA2B AGTR1 AGTR2 AKAP8 AMIGO2 ANKRD13B AP3B2 ARFGAP3 ARHGAP10 ASIC4 ASMT ATIC ATP1A3 ATP1A4 ATP1B2 ATP2B2 ATP2B4 ATP6V1C2 ATP6V1G2 ATP8A2 AVPR1A B3GALT1 BLOC1S3 C3orf33 CACNA1B CACNA1C CACNA1G CACNA1H CACNA1S CACNA2D1 CACNB1 CACNB2 CACNG1 CACNG4 CACNG7 CADM4 CALD1 CAMK2G CAMKK1 CAV1 CAV2 CAV3 CBR4 CCNI CCNL1 CDH13 CDH26 CES1 CHRNA4 CHRNB1 CHRNB4 C…
turquoise	3384	2666	potassium ion transport	87	0.0326332	ABCC9 ABCG4 ACTR3C ADCYAP1R1 AKAP8 AMIGO2 ANKRD13B ATP1A3 ATP1A4 ATP1B2 ATP2B2 BLOC1S3 CAV1 CAV2 CAV3 CBR4 DPP6 DPT DRP2 ERI1 FHL3 FLNC FYCO1 GALR1 GAP43 GDF10 GRIK2 GRIK3 GRIK5 GRIN2A GRP HDAC4 HTR2B KCNA2 KCNA5 KCNA6 KCNAB1 KCNB1 KCNC1 KCND1 KCND2 KCNE1 KCNE4 KCNH1 KCNH2 KCNH5 KCNIP1 KCNIP3 KCNIP4 KCNJ18 KCNJ8 KCNK15 KCNK3 KCNK9 KCNMA1 KCNMB1 KCNMB4 KCNN3 KCNQ1 KCNQ2 KCNQ3 KCNQ4 KCTD13 KRT32 LG…
turquoise	3384	2666	calcium ion transport	145	0.0543886	ABLIM3 ADD1 ADRA1B ADRA2B AGTR1 AKAP8 ANKRD13B AP3B2 ARFGAP3 ATIC ATP1A3 ATP2B4 ATP6V1C2 BLOC1S3 C3orf33 CACNA1B CACNA1C CACNA1G CACNA1H CACNA1S CACNA2D1 CACNB1 CACNB2 CACNG1 CACNG4 CACNG7 CADM4 CALD1 CAMK2G CAMKK1 CAV1 CAV2 CAV3 CBR4 CCNI CDH26 CES1 CHRNB1 CMTM5 CRIM1 CRNN CXCL14 DDIT4L DMPK DNMT3A DRP2 DZIP1 EHD3 EHMT2 EPN2 ERG F3 FAM207A FGF14 FGF2 FGFR1 FKBP9 FKBPL GAS7 GDF10 GFAP GKAP1 GNAZ …
turquoise	3384	2666	regulation of muscle contraction	66	0.0247562	ADRA1B ADRA1D ADRA2B ADRB3 ANKRD13B AP3B2 ATP1A3 ATP1A4 ATP1B2 BLOC1S3 CACNA1G CAV1 CAV2 CAV3 CBR4 CHRM3 CHRNA3 CHRNA4 CHST14 CNPY4 CTNNAL1 DARS2 DMPK DMRTB1 DOCK7 EHD3 EHMT2 ENO2 FGF14 FKBP9 FKBPL FLNC GIGYF1 HDAC5 HSPB7 KCNA2 KCNMB1 KCNQ2 KITLG MYL6 MYLIP MYOF NANS NOS3 NR2E3 PDE4DIP PDE6H PLD2 PLP1 PPP1R12C PRMT2 PTH1R RNF216 RYR3 SCN7A SLC8A2 SLCO3A1 SMU1 SRGAP2 TACR2 TAF1C TCAP TMEM100 TNNT3…
turquoise	3384	2666	smooth muscle contraction	49	0.0183796	ACTC1 ADRA1B ADRA1D ADRA2B ADRB3 AGTR1 ATP1A3 ATP2B4 ATP6V1C2 BBS7 CAV2 CAV3 CHRM3 CHRNA3 CHRNA4 CHST14 CNPY4 DARS2 DOCK7 DRP2 EFEMP1 FKBP9 FKBPL GDPD5 GIGYF1 HTR2B HTR7 HTRA1 KCNMB1 KITLG MYH3 MYLK3 MYO15A MYOF NOD1 NR2E3 P2RX7 PDE4DIP PLD2 PRMT2 PTH1R SLC8A2 SMU1 SRGAP2 SUN1 TACR2 TAF1C TCAP TMEM100
turquoise	3384	2666	striated muscle contraction	74	0.0277569	ACTG2 ADRA1B ADRA1D ADRA2B ANKRD13B ARTN ATP1A3 ATP1A4 ATP1B2 AURKA BLOC1S3 CACNA1G CACNA1H CACNB1 CACNG1 CAV1 CAV2 CAV3 CBR4 CHRNB4 CTNNAL1 DMPK DMRTB1 DPYSL5 DTX3 EHD3 EHMT2 ERI1 FGF13 FGF14 FKBP9 FKBPL FLNC GJC1 GJC2 HDAC5 HOOK3 KCNA6 KCNE4 KCNH1 KCNH5 KCNK15 KCNQ2 LMX1B MYL3 MYL6 MYLIP NANS NOS3 PDE4DIP PDE6H PGAP2 PLP1 RNF216 RYR3 SCN2A SCN3B SCN4B SCN5A SCN7A SGCE SLC8A2 SLCO3A1 SMAD9 SMTN …
turquoise	3384	2666	complement activation, classical pathway	10	0.00375094	C1S C3 C3orf33 CAB39L CFL2 CMTM5 CSTF3 PITX2 PJA2 SERPINH1
turquoise	3384	2666	actin filament organization	129	0.0483871	ABI2 ABI3BP ABLIM3 ACTA2 ACTG2 ACTN2 ACTR3C ADAM11 ADH1A AJAP1 ALOX12 ANK2 ARHGAP20 ARHGEF10 ARHGEF15 ARHGEF17 ARHGEF25 ARPC5L ARRDC1 BLOC1S3 BRAT1 CAP2 CAPN6 CBR4 CDC42EP4 CDCA5 CGNL1 CHADL CLASRP COX20 CSGALNACT1 CXCL14 DCAF6 DIO2 DLG2 DPYSL5 DSTYK DTX3 EFTUD2 ELOVL4 ENAH ESR1 FANCF FERD3L FIBIN FLNC FMOD FOXD3 FRMPD4 FSTL3 FYTTD1 GATAD1 GIGYF1 GSTM3 HIPK3 HSPA1A IDH2 INSL3 ITGBL1 JPH2 KANK2 KC…
turquoise	3384	2666	cell-substrate junction assembly	44	0.0165041	ABLIM3 ACTN2 ACTR3C AKAP11 ARHGEF10 BCHE CLASRP COL18A1 CORO2B COX20 DARS2 DLG2 DUSP8 EPHA6 FERMT3 FNDC5 FOXD3 FSHR FSTL3 GPNMB HS3ST6 LAMA5 LAMB1 LAMB4 LAMTOR3 LDB2 LDB3 LMO1 MACROD2 MAP3K3 MYOCD NES NRP2 PHOX2A PPM1L PTN PTPRM SFRP2 SORBS2 TELO2 THBS2 TIE1 TLR9 TNXB
turquoise	3384	2666	cell surface receptor signaling pathway	779	0.292198	ABCA10 ABI2 ABI3BP ABLIM3 ACTR3C ADAM22 ADAMTS10 ADAMTS16 ADAMTS5 ADAMTSL3 ADCYAP1 ADCYAP1R1 ADD1 AGA AGTR1 AGTR2 AHCTF1 AHNAK2 AKR1B10 ALG8 ALMS1 AMOTL2 AMPH ANGPT4 ANGPTL1 ANGPTL2 ANK2 ANKS1B ANXA4 ANXA6 APLN APOL2 AR ARC ARFGAP3 ARHGEF25 ARL4D ARMC4 ARPC5L ARRDC4 ATF7 ATOH8 ATP10A ATP6V1G2 ATP8A2 AZU1 B2M B3GALT1 BARX1 BBS1 BBS7 BBX BFAR BFSP1 BICC1 BICD1 BMP6 BMPER BMPR1A BMPR1B BNC2 BOK BRAF…
turquoise	3384	2666	enzyme linked receptor protein signaling pathway	331	0.124156	ABI2 ABI3BP ABLIM3 ADAMTS16 ADAMTS5 ADAMTSL3 ADCYAP1R1 AGA AGTR1 AGTR2 AHCTF1 AHNAK2 ALG8 ALMS1 ANGPT4 ANGPTL1 ANGPTL2 ANK2 APOL2 AR ARC ARPC5L ATOH8 ATP10A ATP6V1G2 ATP8A2 AZU1 B2M BFSP1 BMP6 BMPER BMPR1A BMPR1B BNC2 BTG2 C14orf39 CALCB CAV2 CAV3 CBR4 CD34 CDC42EP4 CDH13 CDH18 CDH5 CDH7 CDO1 CDT1 CES1 CHRDL1 CHRDL2 CHRNA4 CITED4 CNTN2 COL20A1 COL4A2 COL4A5 COL4A6 COL5A1 CRIPT CSF1R CSF3 CSRNP1 C…
turquoise	3384	2666	transmembrane receptor protein tyrosine kinase signaling pathway	224	0.084021	ABI2 ABI3BP ABLIM3 ADAMTS16 ADAMTS5 ADCYAP1R1 AGA AGTR1 AHCTF1 AHNAK2 ALG8 ALMS1 ANGPT4 ANGPTL1 ANGPTL2 ANK2 APOL2 AR ARC ARPC5L ATOH8 ATP6V1G2 ATP8A2 AZU1 B2M BFSP1 BTG2 C14orf39 CALCB CAV3 CDC42EP4 CDH13 CDH18 CDH5 CDT1 CHRNA4 CITED4 CNTN2 COL4A2 COL4A5 COL4A6 COL5A1 CRIPT CSF1R CSF3 CSRNP1 CSRNP2 DARS2 DCP1B DDX17 DNM1L DOK6 DTNA DUSP8 EFEMP2 EGR3 EML1 ENO1 EPHA5 EPHA6 EPHA7 EPHB6 EPM2A EPO FA…
turquoise	3384	2666	transmembrane receptor protein serine/threonine kinase signaling pathway	115	0.0431358	ABI3BP ABLIM3 ADAMTSL3 AGTR2 AR ATP10A BMP6 BMPER BMPR1A BMPR1B BNC2 CAV2 CAV3 CBR4 CD34 CDH7 CDO1 CES1 CHRDL1 CHRDL2 CITED4 COL20A1 DAP DDX51 DLX2 DMD DUSP2 EGR2 EML1 ENHO FERMT3 FGF12 FN1 FOSB FSTL3 FTO GDF11 GDF5 GDF6 GDI2 GPC4 GPSM1 HSPA1L HSPA6 HTRA3 HYDIN IFT74 IGSF11 INA INPP5A ITGA9 ITGBL1 JUNB KAT7 KLF11 LGALS1 LIPT2 LOXL3 LRRC4 LTBP2 LTBP3 LTBP4 LUM MAML2 MEOX2 MYOF NLGN1 NOG NOL3 NOTCH…
turquoise	3384	2666	positive regulation of cytosolic calcium ion concentration	106	0.0397599	ABLIM3 ADCYAP1 ADCYAP1R1 ADD1 ADRA1B ADRA1D ADRA2B AGTR1 AGTR2 AKAP8 ANKRD13B ARFGAP3 ATIC ATP1A3 ATP2B4 ATP6V1C2 AVPR2 C3orf33 C7 CACNA1G CACNB1 CACNG1 CALD1 CAV1 CAV2 CAV3 CBR4 CDO1 CMTM5 CRIM1 CXCL12 DDIT4L DLG5 DMPK DRD1 DRP2 EFEMP1 EIF3L ERG ETNK2 F3 FAM207A FGF14 FGFR1 FKBP9 FKBPL GALR2 GAP43 GLRA2 GPR156 GPR173 GPR26 GPR37 GRIN2C GRIP1 HTR2B HTR7 ICAM1 JAGN1 JPH3 JPH4 JUN LMF1 LPAR4 LRCH1 …
turquoise	3384	2666	glutamate receptor signaling pathway	44	0.0165041	ACTR3C ARFGAP3 CACNG7 CADM4 DAPK3 DLG4 DLG5 FRS3 GRIA2 GRIA3 GRID1 GRID2 GRID2IP GRIK2 GRIK3 GRIK5 GRIN2A GRIN2C GRIP1 GRM7 GRP HOOK3 KCNC1 LMF1 LRRN2 MAPK8IP3 MPP7 NEGR1 NLGN2 NLGN3 NLGN4X NOL9 NRXN2 PLD2 PRPF3 PTN RERG RGS9BP RHAG SGIP1 SHANK3 SHC2 SHOC2 TOX
turquoise	3384	2666	small GTPase mediated signal transduction	169	0.0633908	AARD ABCA10 ABI3BP ABLIM3 ADD1 ADRA1B ADRA2B AGTR2 ARHGAP1 ARHGAP10 ARHGAP18 ARHGAP20 ARHGAP23 ARHGAP31 ARHGAP33 ARHGAP6 ARHGEF10 ARHGEF15 ARHGEF17 ARHGEF2 ARHGEF25 ARHGEF26 ARHGEF33 ARHGEF37 ARHGEF4 ARID5A BFAR CALCB CDC42EP4 CDCA5 CDH18 CDS2 CHADL CNN1 COL20A1 CSF1R CTSC DDR2 DLG2 DNAJC6 DOCK4 DOCK7 DOK5 EGR3 ERG FARSB FGD6 FGF1 FGF12 FGF14 FGFR1 FOXO1 FRMPD4 GAS1 GDNF GNAI1 GPR173 GPR26 HAND2 …
turquoise	3384	2666	chemical synaptic transmission	257	0.0963991	ABLIM3 ADCY2 ADCYAP1R1 ADRA1B ADRA2B AGTR1 AKAP17A ANGPT1 APBB1 ARFGAP3 ATP1A3 BAG2 BCL6 BRAT1 BRSK2 BTBD3 CACNA1C CACNA1H CACNB2 CACNG1 CACNG7 CADM4 CAMK2G CAPS2 CARTPT CASC3 CDH13 CDH9 CEND1 CHD1 CHRM3 CHRNA3 CHRNA4 CHRNB1 CHRNB4 CHST14 CLSTN3 CLTCL1 CNTN4 CNTN5 COQ7 CPNE1 CRIM1 CRNN CRTC3 CWC25 CXCL12 CYSTM1 DBN1 DCAF6 DGKE DGKG DHX35 DLG4 DLG5 DLK1 DMRTB1 DNM1L DNMT3A DPYSL5 DRP2 DTX3 EGR3 EH…
turquoise	3384	2666	neurotransmitter secretion	70	0.0262566	ADRA1B ADRA2B APBB1 BAG2 BRAT1 BRSK2 BTBD3 CACNA1C CACNG1 CAMK2G CAPS2 CARTPT CHD1 CHRM3 CHRNA4 CHRNB1 CHST14 CPNE1 CRNN DNMT3A DRP2 FBXL7 GDF6 GRIK3 GRIN2A GRM7 HTR2B KCNN3 LINGO1 NDE1 NLGN2 NRP1 NRXN2 NRXN3 NTAN1 P2RY1 P2RY14 PDZD2 PGAM2 PIP5KL1 PPM1E PPP2R1B RAB5B RIMS4 RIPPLY2 SLC19A2 SLC22A24 SLC35B4 SLC6A1 SNAPC2 SNCAIP SNCG SNRPN STX2 STXBP1 STYXL1 SV2C SYN2 SYN3 SYNGAP1 SYT11 SYT17 SYT9 T…
turquoise	3384	2666	nervous system development	769	0.288447	ABCC9 ABI2 ABI3BP ABLIM3 ACOT4 ACTA1 ADAM23 ADAMTS1 ADCY2 ADCYAP1R1 ADD1 ADRB3 AGTR1 AHCTF1 AHNAK2 ALDH1A1 ALMS1 AMIGO1 AMIGO2 AMOTL1 ANGPTL2 ANK2 ANKRD13B ANKRD53 ANTXR1 ANXA4 APBB1 APBB2 APCDD1 APLN ARFGAP3 ARHGAP6 ARHGEF15 ARHGEF17 ARHGEF25 ARL4D ARMC4 ARPC1A ARTN ASB1 ASTN2 ATF3 ATIC ATL1 ATN1 ATOH8 ATP10A ATP2B4 ATP6V1C2 AURKA AURKB AVPR2 AXL AZU1 B2M B3GALT1 BARX1 BBS7 BBX BCAS3 BCL6 BFAR B…
turquoise	3384	2666	axonogenesis	184	0.0690173	ABLIM3 ACTA1 ADCY2 AMIGO2 APBB2 APCDD1 ASB1 ATN1 AURKA BNC2 BOK BRAT1 BRSK2 BTBD3 CDH13 CHMP1B CNTN4 CNTN5 CNTNAP1 COL28A1 CREB5 CRNN CSF3 CXCL14 DCLK2 DLG5 DMD DOK5 DOK6 DOK7 DPYSL3 DRD1 DSCAML1 DSE EGR3 ENDOU EPHA5 EPHA6 EPHA7 EPHB6 EPM2A EVC FFAR2 FGF14 FLT1 FNDC5 FOXJ2 FYTTD1 FZD4 GARNL3 GCK GDPD5 GFRA2 GFRA3 GFRA4 GGCT GLI3 GLI4 GPC3 HOXA3 IFT74 INA ITGB1BP2 KHDRBS3 KIF5C KIF7 KLF8 L3MBTL1 L…
turquoise	3384	2666	axon guidance	107	0.040135	APCDD1 ASB1 BNC2 BOK CHMP1B CNTN4 CNTN5 CNTNAP1 CRNN CSF3 CXCL14 DMD DOK6 DOK7 DPYSL3 DRD1 DSCAML1 DSE EGR3 ENDOU EPHA5 EPHA6 EPHA7 EPHB6 EPM2A EVC FFAR2 FLT1 FOXJ2 FZD4 GARNL3 GCK GDPD5 GFRA2 GFRA3 GFRA4 GGCT GLI3 GLI4 GPC3 HOXA3 KIF5C KIF7 KLF8 L3MBTL1 LAMA4 LAMB4 LAMTOR3 LGI2 LMO1 LZTS2 MAPKAPK3 MYH11 MYOZ2 NCAM2 NES NFASC NFATC1 NLGN1 NOL3 NRAS NRP2 NRSN1 NRXN1 NRXN2 NTAN1 NTN3 NTN5 NTRK2 OPN…
turquoise	3384	2666	synapse assembly	67	0.0251313	ABI3BP AMIGO2 AMOTL1 BHLHE40 CDHR1 CLSTN3 CLTCL1 CNTN6 COQ7 DLGAP2 DRP2 DSCAML1 EPHB6 FARSB FLRT2 FLT1 GABRG1 GARNL3 GIGYF1 GPC5 GPM6B GRID2IP IL1RAPL2 IL20RB KIT LRFN5 LRIG1 LRRC32 LRRC4C LRRN4 LRRTM3 LRRTM4 MAML2 MDGA2 MED18 MXRA8 MYT1L NLGN2 NLGN3 NLGN4X NLRP3 NPB NRXN2 NRXN3 NTAN1 NTN3 NTRK1 NTRK2 NTRK3 NTSR1 PCF11 PPP2R1B PTPRU RYR1 SGIP1 SHANK3 SHC2 SIX2 SLIT2 SLITRK1 SLITRK2 SLITRK3 SLITRK…
turquoise	3384	2666	central nervous system development	322	0.12078	ABCC9 ABI3BP ABLIM3 ADAM23 ADAMTS1 ADCY2 ADCYAP1R1 ADD1 AHCTF1 AHNAK2 ALDH1A1 ALMS1 AMIGO2 AMOTL1 ANGPTL2 ARL4D ARMC4 ARPC1A ARTN ATIC ATL1 ATOH8 ATP2B4 ATP6V1C2 AVPR2 AXL AZU1 BARX1 BBS7 BBX BCAS3 BLOC1S3 BMP6 BMPR1B BRAF BTC BTRC C3orf33 C7 CDC42EP4 CDH13 CDKL2 CDS2 CENPM CERS1 CFI CHD6 CHEK2 CHRDL1 CILP CLCN6 CLSTN2 CMTM5 CNTN2 CNTN4 CNTN5 CNTNAP1 CNTROB COL4A2 COLQ CRIM1 CRTAP CSF3 CSMD3 CSPG…
turquoise	3384	2666	brain development	237	0.0888972	ABI3BP ABLIM3 ADCYAP1R1 ADD1 AHCTF1 AHNAK2 ALDH1A1 ALMS1 AMIGO2 AMOTL1 ANGPTL2 ARL4D ARMC4 ARPC1A ATL1 ATP2B4 ATP6V1C2 AVPR2 AXL AZU1 BARX1 BBS7 BBX BCAS3 BMP6 BMPR1B BRAF BTC BTRC C7 CDC42EP4 CDKL2 CDS2 CENPM CERS1 CFI CHD6 CHEK2 CHRDL1 CILP CLSTN2 CNTN2 CNTN4 CNTN5 COL4A2 COLQ CRIM1 CRTAP CSF3 CSMD3 CSPG4 CUBN CXCL14 DCLK2 DCN DKC1 DLG2 DLGAP2 DLX2 DLX5 DMD DMPK DNAJB11 DOCK4 DOK5 DPYSL3 DRP2 D…
turquoise	3384	2666	sensory organ development	194	0.0727682	ABCC1 ABI3BP AHNAK2 ANGPTL2 ARHGEF17 ARMC4 ATIC ATP2B4 ATP6V1C2 AURKA BBX BGN BMP4 BMP6 BMPER BMPR1A BNC2 BNIP3L C3orf33 CACNA1G CCDC106 CCNT1 CDH23 CDH26 CDO1 CDS2 CECR2 CELA2B CEND1 CHRDL2 CLIP3 COL13A1 COL4A2 COL5A2 COL5A3 COL8A2 COL9A3 CSDC2 CYP11A1 DAAM1 DCLK1 DIXDC1 DLX2 DLX5 DMD DOCK4 DSCAML1 DVL3 EFEMP2 EYA4 EZH1 FGF12 FGFR1OP FLNA FOXC2 FOXG1 FOXJ2 FOXR1 FRMD6 FSHR FSTL3 FZD3 FZD4 FZD7 G…
turquoise	3384	2666	heart development	201	0.0753938	ACAP3 ACTG2 ACTR3C ADAMTS10 ADAMTS8 ADRA1B ADRA2B AGTR1 AHCTF1 AHNAK2 AKAP8 ALX1 ANGPTL2 ANKRD13B APOL2 ARL4D ATIC BBX BICD1 BMP6 BMPR1B C10orf71 C3orf33 CACNA1G CALY CBR4 CCDC106 CCDC40 CCDC63 CDH23 CLSTN2 CNTLN COL13A1 COL5A2 COLQ CPEB1 CROCC CSRNP1 CSTF3 DAP DCLK1 DCUN1D2 DLG2 DOCK4 DVL3 EFEMP1 ELOVL4 EML1 ENHO EYA4 FGF13 FGF14 FGFR1 FGFR1OP FIBIN FLNA FLT1 FOXC2 FOXD3 FOXF2 FRMD6 FZD3 G6PC2 G…
turquoise	3384	2666	muscle organ development	146	0.0547637	ACTA2 ACTG2 ADCY2 AKAP8 ANGPTL2 ANTXR1 ASB5 ATF7 BMP6 BMPR1B BTRC C10orf71 CACNA1S CAV2 CAV3 CBR4 CDS2 CGNL1 COL13A1 COL1A2 COL6A6 CRNN CSDC2 CTIF DCP1B DDX19B DDX51 DMPK DNMT3A DOCK4 DSCAML1 EGR2 EGR3 EHD2 ELOVL4 EME1 ENHO EVC EVC2 FBXO32 FGF14 FGFR1 FGFR1OP FHL3 FHOD3 FLNA FOSB FOXC2 FOXR1 FZD3 G6PC2 GPC3 GPIHBP1 GUCA1A HDAC5 HENMT1 HEYL HGFAC HM13 HOOK3 ITGA7 ITGA8 ITGB3 JPH3 KCNB1 LAMA4 LAMB1…
turquoise	3384	2666	skeletal muscle tissue development	66	0.0247562	ACTA2 ANGPTL2 ASB5 ATF7 BTRC C10orf71 CAV2 CAV3 CDS2 CGNL1 COL1A2 DCP1B DDX19B DDX51 DMPK EGR2 EGR3 ELOVL4 EME1 FBXO32 FOSB FOXR1 GPC3 GPIHBP1 GUCA1A HDAC5 HGFAC HM13 HOOK3 KCNB1 LMX1B MAGEE1 MEGF10 MEIS1 MESP2 MYL6 MYL9 MYOF MYOM2 MYOT MYOZ3 NOTCH2 NR3C1 NR4A2 NXF1 NXN P2RX7 PBRM1 PID1 PITX2 PJA2 RBM38 RYR2 S1PR3 SIX2 SLC10A4 SMOC2 SNAP25 SOX12 SOX5 SRPX SYDE1 TMEM59 TWIST2 WNT16 XAB2
turquoise	3384	2666	sensory perception of chemical stimulus	43	0.016129	ADCY4 ASIC4 BBS2 C7 CNGB3 EBF3 FZD3 GNAO1 NAV3 NCAPD2 NR2F1 NR4A2 OBSCN OR2L13 OR2L3 OR51B2 OR51B4 OR51E2 OR51I1 OR52H1 OR52N4 OR56A5 OR5A1 OR5AK2 OR5AU1 OR5V1 OR6B1 OR6V1 OR7A5 OR7C1 OR7D2 ORAI1 P2RX7 PDE2A PHOX2B PTCH2 RELL1 REV3L RTTN TAS2R40 TAS2R5 TASP1 WNT16
turquoise	3384	2666	sensory perception of smell	30	0.0112528	ADCY4 BBS2 CNGB3 EBF3 FZD3 GNAO1 NAV3 NCAPD2 OBSCN OR2L13 OR2L3 OR51B2 OR51B4 OR51E2 OR51I1 OR52H1 OR52N4 OR56A5 OR5A1 OR5AK2 OR5AU1 OR5V1 OR6B1 OR6V1 OR7A5 OR7C1 OR7D2 ORAI1 PDE2A PHOX2B
turquoise	3384	2666	learning or memory	109	0.0408852	ABCC9 ADCY4 AGTR1 ANK2 ARFGAP3 ATP1A3 BCL6 BHLHE40 BRAT1 BRSK2 BTBD3 BTRC CAMKK1 CEBPD CILP CNTN4 CRIM1 CRTC3 CXCL12 DBN1 DHX35 DLG5 DRP2 EGR3 EI24 ELAVL2 ELFN1 EPN2 FER FGF14 FOSB FOXR1 FZD4 GABRB2 GAP43 GIGYF1 GLRA2 GPRASP1 GRIA2 GRIN2C GSN HTR2B ITGA9 ITGB1BP2 JPH4 JUN JUNB KCNA2 KCNB1 KHDRBS3 KITLG LMF1 LRRTM1 MAP1B MAPK8IP3 MARK1 MED18 MEOX2 MXRA8 NECAB1 NFE2L3 NGFR NHS NLGN4X NLRP3 NOL9 NPB…
turquoise	3384	2666	learning	70	0.0262566	ABCC9 ADCY4 AGTR1 ANK2 ARFGAP3 ATP1A3 BCL6 BRAT1 BRSK2 BTBD3 BTRC CILP CNTN4 CRIM1 DBN1 DHX35 DLG5 DRP2 ELAVL2 ELFN1 EPN2 FGF14 FOSB FOXR1 GABRB2 GPRASP1 GRIN2C ITGB1BP2 JPH4 JUN JUNB KHDRBS3 KITLG LMF1 LRRTM1 MAP1B MAPK8IP3 MED18 MEOX2 NECAB1 NHS NLGN4X NLRP3 NOL9 NPB NPTXR NRXN2 NRXN3 NTAN1 NTRK3 NUAK1 PDE1C PPT2 PRKD1 PTH1R PTPN12 RERG SGIP1 SHANK3 SHC2 SLC12A8 SLC6A11 SLC8A3 SLCO3A1 SNAPC2 SO…
turquoise	3384	2666	memory	50	0.0187547	ABCC9 ARFGAP3 CAMKK1 CEBPD CILP CRIM1 CRTC3 CXCL12 DBN1 DHX35 DRP2 EI24 FER FGF14 GRIA2 GRIN2C HTR2B ITGA9 JPH4 KCNA2 KHDRBS3 LRRTM1 MAP1B MARK1 MED18 MXRA8 NFE2L3 NGFR NOL9 NPB NTM PKD1 PLD2 PPT2 PRPF3 PTH1R RERG S1PR3 SCN2B SERPING1 SHANK3 SHC2 SLC18A3 SLC8A3 SLCO3A1 SOX1 SRGAP2 TBL1X THAP8 VPS11
turquoise	3384	2666	regulation of heart contraction	104	0.0390098	ABCG4 ADRA1B ADRA1D ADRA2B AGTR1 AHCTF1 ANKRD13B APOL2 ATP1A3 ATP1A4 ATP1B2 ATP2B2 ATP2B4 ATP6V1C2 AVPR2 BLOC1S3 C10orf71 CACNA1C CACNA1G CACNA1H CACNA1S CACNA2D1 CACNB1 CACNB2 CACNG1 CACNG4 CACNG7 CADM4 CAV1 CAV2 CAV3 CBR4 CHRM3 CTNNAL1 DGKB DMPK DMRTB1 DOCK4 EHD3 EHMT2 ERI1 FGF14 FKBP9 FKBPL FLNC FYCO1 GJC1 GJC2 GLRA2 GNAZ HDAC5 HEYL HSPB8 JAGN1 KCNA6 KCND2 KCNE1 KCNE4 KCNH1 KCNH5 KCNIP3 KCNIP4…
turquoise	3384	2666	neuron recognition	27	0.0101275	AMIGO2 CERS1 CNTN4 CNTN5 CNTNAP1 CRTAP DSCAML1 DSE EPHA5 EPHA6 FOXJ2 GARNL3 NCAPD2 NDNF NES NFASC NRP2 NTN1 PAM PCDH17 PHOX2B ROBO3 ROGDI RTN4IP1 SEMA3C SEMA6C SGIP1
turquoise	3384	2666	negative regulation of cell population proliferation	218	0.0817704	ABCC9 ABI2 ABI3BP ADAMTS10 ADAMTSL1 ADCY2 ADCYAP1R1 ADRA1B ADRA2B AHCTF1 ANGPTL2 APOL2 ARC ATOH8 ATP10A AURKA BCL6 BFAR BICC1 BMP6 BNC2 BTRC CAV2 CAV3 CCNI CD34 CDH18 CDO1 CEBPD CENPM CHAT CHD6 CHEK2 CLN6 CNPY4 COL19A1 CSF3 CSMD3 DLG2 DLGAP2 DNAJB4 DOCK4 DPYSL2 DUSP10 DUSP14 EIF3L EME1 FARP1 FBLN2 FBXW4 FGF12 FLT4 FSHR FSTL3 GALR1 GDF5 GDF6 GDPD5 GLI4 GPC4 GPM6A GPR156 HDAC5 HMX1 HS3ST6 HSPA1L ID…
turquoise	3384	2666	cation transmembrane transporter activity	240	0.0900225	ABCC9 ABCG4 ACTR3C AGTR2 AKAP8 AMIGO2 ANKRD13B AP3B2 ARFGAP3 ASIC4 ASMT ATP1A3 ATP1A4 ATP1B2 ATP2B2 ATP2B4 ATP6V1C2 ATP6V1G2 ATP8A2 AVPR1A CACNA1B CACNA1C CACNA1G CACNA1H CACNA1S CACNA2D1 CACNB1 CACNB2 CACNG1 CACNG4 CACNG7 CADM4 CALD1 CAV1 CAV2 CAV3 CBR4 CHRNA4 CHRNB1 CHRNB4 CHST14 CMTM5 CNGB1 CNGB3 CNKSR2 COLEC12 CPB1 CRIM1 CRNN CTTNBP2 DAPK3 DLG4 DLG5 DMPK DNMT3A DPP6 DPT DZIP1 EHD3 EHMT2 ERG E…
turquoise	3384	2666	animal organ morphogenesis	341	0.127907	ABI3BP ABLIM3 ACTA2 ACTC1 ACTG2 ACTN1 ADAMTS10 ADAMTS3 ADAMTS6 ADCY2 AGTR1 AHCTF1 AHNAK2 AJUBA ALDH1A1 AMIGO1 ANGPTL2 ANKS1B AP3B2 ARC ARL4D ARMC4 AURKA BBS7 BBX BMP6 BMPER BMPR1B BNC2 BRAT1 BVES CAV2 CAV3 CBR4 CCDC40 CCDC63 CD81 CDC42EP4 CDH23 CDS2 CEBPD CHSY3 CNTLN COL13A1 COL14A1 COL15A1 COL19A1 COL20A1 COL21A1 COL23A1 COL5A2 COL5A3 COL6A2 COL6A3 COL6A6 COL8A1 COL8A2 COL9A3 COLEC12 CPEB1 CSF1R…
turquoise	3384	2666	anterior/posterior pattern specification	78	0.0292573	ABI2 AMIGO1 ANGPTL2 ARFGAP3 AURKB BBS1 BICC1 BMP6 BMPR1B BTRC CDS2 DDIT4L FOXC2 FOXF2 FSTL3 GDF5 GLI3 GLI4 GPC4 HES7 HEY2 HEYL HOXA3 HOXA4 HOXA5 HOXA6 HOXA7 HOXB2 HOXB3 HOXB4 HOXB5 HOXB8 HOXC5 HOXC6 HOXC8 HPSE2 LDB2 LDB3 LIPT2 LRRC14 MESP2 METTL16 MID2 NKIRAS1 NOG NOL3 NOL9 NOTCH2 NR3C1 NR4A1 OSR2 PAX7 PBX2 PCBP3 PCYT1B PJA2 RAB11FIP5 RLBP1 RORB SCML2 SEMA3D SFRP2 SFRP4 SIX5 SLC10A4 SMOC2 SOX5 SR…
turquoise	3384	2666	regulation of signal transduction	856	0.32108	AARD ABCA10 ABCC9 ABI3BP ABLIM3 ACTR3C ADAM22 ADAMTS16 ADAMTS5 ADAMTSL3 ADCYAP1R1 ADD1 ADRA1B ADRA1D ADRA2B ADRB3 ADTRP AFAP1L2 AGA AGTR1 AHCTF1 AKAP11 AKAP17A AKAP8 AKR1B10 ALDH1A1 ALG8 ALMS1 AMIGO1 ANGPT4 ANGPTL1 ANGPTL2 ANKS1B ANO5 ANTXR2 APLN APOL2 APOLD1 AR ARC ARFGAP3 ARHGAP1 ARHGAP10 ARHGAP18 ARHGAP20 ARHGAP23 ARHGAP31 ARHGAP33 ARHGAP6 ARHGEF10 ARHGEF15 ARHGEF17 ARHGEF2 ARHGEF25 ARHGEF26 A…
turquoise	3384	2666	positive regulation of signal transduction	454	0.170293	ABCC9 ABI3BP ABLIM3 ADAM22 ADAMTS5 ADCYAP1R1 ADD1 ADRA1B ADRA1D ADRA2B ADRB3 ADTRP AGA AGTR1 AHCTF1 AKAP11 AKAP17A AKAP8 AKR1B10 ALDH1A1 ALMS1 AMIGO1 ANGPT4 ANKS1B ANTXR2 APOLD1 ARC ARFGAP3 ARHGAP10 ARHGEF10 ATF7 ATP6V1G2 AZU1 BFSP1 BMP6 BMPER BMPR1A BMPR1B BNC2 BRAF BRAT1 BTG2 C11orf96 C14orf39 C1QTNF3 C1QTNF9 C3orf33 C7 CACNG7 CALD1 CALY CANX CASC3 CASP4 CASP9 CAV2 CAV3 CCL8 CCNI CD99L2 CDH13 C…
turquoise	3384	2666	negative regulation of signal transduction	353	0.132408	ABI3BP ABLIM3 ADAMTS16 ADAMTSL3 ADD1 ADRA1B ADRA2B AGTR1 AHCTF1 AKAP11 ALG8 ANKS1B ANO5 APLN APOL2 AR ARC ARFGAP3 ARHGEF25 ARRDC4 ATF7 ATOH8 ATP2B4 ATP6V1C2 B2M BBS1 BFAR BFSP1 BICD1 BICD2 BMP6 BMPR1A BRAF BTG2 BVES C10orf71 C1QTNF4 C5AR1 CALCB CALY CAV1 CAV2 CAV3 CBR4 CCDC36 CD34 CDC42EP4 CEND1 CHADL CHAT CHRDL1 CHRDL2 CITED4 CMTM5 CPNE2 CRY2 CRYAB CSF1 CSMD3 CXCL12 CXCL14 CYP46A1 DACT3 DAND5 DA…
turquoise	3384	2666	glial cell differentiation	78	0.0292573	ABCC9 ABLIM3 ADAM23 ARHGEF15 ARTN ATIC BLOC1S3 BRAF C3orf33 C7 CLCN6 CMTM5 CNTN4 CNTROB CSMD3 DACT1 DLX2 DLX5 DMPK DRP2 DUSP14 EGR3 EPHA5 F3 FGF12 GARNL3 GFRA1 GLI4 GPC3 GPR173 GSTM3 ILK INA KLF2 LAMA4 LAMB4 LAMTOR3 LHCGR LIPT2 LMO1 LYNX1 MARK1 MYADM MYOCD NACC2 NEXN NLGN1 NLGN4X NOL3 NOTCH2 NTRK3 NTSR1 PARP16 PHKA1 PID1 PLSCR4 PPFIA4 PRDX1 PTN RERG RNF115 ROR2 RORB S1PR3 SCO2 SGIP1 SLC10A4 SLCO3…
turquoise	3384	2666	regulation of endothelial cell migration	71	0.0266317	ABI3BP ABLIM3 AGTR1 AHCTF1 ALDH1A1 ALG8 ALPK3 AMOTL2 ANGPT4 ANGPTL1 ANGPTL2 ANXA4 ATP10A BCHE BMP6 BMPR1A CALY DAP DCP1B ENAH FBXW4 FGF10 FGF14 FGFR1 FGFR1OP FLNA FMN2 FOXD3 GPM6A HDX HS3ST6 HSPB6 ITGB5 KLF7 MAML2 MAP3K4 MED18 MESP2 MOAP1 NES NOTCH1 NOTCH2 NR3C1 NRP2 NRSN1 PDGFD PJA2 PKD1L1 PKIG PLCL1 PPFIA4 PRKG1 PTH1R PTN PTPRQ RHOBTB3 RHOQ SAT1 SEMA6C SERPING1 SIX1 SLIT3 SMPX SPARCL1 STARD8 ST…
turquoise	3384	2666	positive regulation of endothelial cell migration	49	0.0183796	ABLIM3 AGTR1 ALDH1A1 ALG8 ALPK3 AMOTL2 ANGPT4 ANGPTL1 ANGPTL2 ANXA4 ATP10A BCHE BMP6 CALY DAP FGF10 FGF14 FGFR1 FGFR1OP FLNA FMN2 FOXD3 GPM6A HSPB6 ITGB5 MAP3K4 NES NOTCH1 NRP2 NRSN1 PDGFD PKD1L1 PKIG PLCL1 PRKG1 PTH1R PTN RHOBTB3 RHOQ SAT1 SEMA6C SIX1 SMPX SPARCL1 STC2 TELO2 THBS2 VENTX ZNF587B
turquoise	3384	2666	positive regulation of macromolecule metabolic process	797	0.29895	ABCC9 ABCG4 ABI2 ABI3BP ABLIM3 ACACB ACTA2 ACTC1 ACTG2 ACTN1 ACTN2 ACTR3C ADAM22 ADCY2 ADCY3 ADCY4 ADCY5 ADCYAP1 ADCYAP1R1 ADRA1B ADRA1D ADRA2B ADRB3 ADTRP AEBP1 AGA AGTR1 AGTR2 AHCTF1 AHNAK2 AKAP11 AKAP8L AKR1A1 AKR1B10 ALG8 ALMS1 ALPK3 ALX1 AMIGO1 ANGPT4 ANGPTL1 ANGPTL2 ANK2 ANKRD13B ANKS1B ANTXR2 APBB2 APOL2 ARC ARHGEF25 ARL13B ARPC1A ARSF ARTN ASB1 ASIC3 ATF7 ATG14 ATG5 ATOH8 ATP10A ATP2B4 AT…
turquoise	3384	2666	positive regulation of gene expression	492	0.184546	ABI3BP ABLIM3 ACACB ACTA2 ACTC1 ACTG2 ACTN1 ADCY2 ADCYAP1R1 AEBP1 AGA AGTR1 AHCTF1 AHNAK2 AKR1A1 AKR1B10 ALPK3 AMIGO1 ANGPTL2 ANK2 ANKRD13B APBB2 APOL2 ARC ARHGEF25 ARPC1A ARTN ATF7 ATOH8 ATP10A AXL B2M BAG3 BBS1 BCHE BCL6 BFSP1 BMP6 BMPER BMPR1B BNC2 BRAT1 BVES C14orf39 CALCR CALD1 CALY CAMKK1 CANT1 CAV2 CAV3 CCT5 CD81 CD99L2 CDH18 CDH5 CDKL2 CDO1 CDS2 CEBPD CECR2 CEND1 CHAT CHD6 CHEK2 CHL1 CHMP…
turquoise	3384	2666	epithelial cell migration	107	0.040135	ABI3BP ABLIM3 AEBP1 AGTR1 AHCTF1 ALDH1A1 ALG8 ALPK3 AMOTL2 ANGPT4 ANGPTL1 ANGPTL2 ANXA4 ATP10A BCHE BMP6 BMPR1A CALY CDH18 CLASRP CORO2B DAP DCP1B DUSP14 EHD2 ENAH FARP1 FBXW4 FGF10 FGF12 FGF14 FGFR1 FGFR1OP FLNA FMN2 FOXD3 FSHR GPM6A HCCS HDX HS3ST6 HSPB6 INSRR IQSEC3 ITGB1BP2 ITGB5 JUNB KANK2 KAT7 KITLG KLF7 MACROD2 MAML2 MAP3K3 MAP3K4 MCHR2 MED18 MESP2 MOAP1 NANS NES NOS3 NOTCH1 NOTCH2 NR3C1 N…
turquoise	3384	2666	regulation of epithelial cell migration	89	0.0333833	ABI3BP ABLIM3 AGTR1 AHCTF1 ALDH1A1 ALG8 ALPK3 AMOTL2 ANGPT4 ANGPTL1 ANGPTL2 ANXA4 ATP10A BCHE BMP6 BMPR1A CALY CLASRP CORO2B DAP DCP1B DUSP14 ENAH FBXW4 FGF10 FGF12 FGF14 FGFR1 FGFR1OP FLNA FMN2 FOXD3 GPM6A HCCS HDX HS3ST6 HSPB6 INSRR IQSEC3 ITGB5 JUNB KLF7 MACROD2 MAML2 MAP3K3 MAP3K4 MCHR2 MED18 MESP2 MOAP1 NES NOTCH1 NOTCH2 NR3C1 NRP2 NRSN1 PDGFD PGAM2 PJA2 PKD1L1 PKIG PLCL1 PPFIA4 PPM1L PRKG1 …
turquoise	3384	2666	positive regulation of epithelial cell migration	60	0.0225056	ABLIM3 AGTR1 ALDH1A1 ALG8 ALPK3 AMOTL2 ANGPT4 ANGPTL1 ANGPTL2 ANXA4 ATP10A BCHE BMP6 CALY CLASRP DAP FGF10 FGF12 FGF14 FGFR1 FGFR1OP FLNA FMN2 FOXD3 GPM6A HCCS HSPB6 INSRR IQSEC3 ITGB5 JUNB MAP3K3 MAP3K4 NES NOTCH1 NRP2 NRSN1 PDGFD PKD1L1 PKIG PLCL1 PPM1L PRKG1 PTH1R PTN RAB11FIP3 RHOBTB3 RHOQ RTN4IP1 SAT1 SEMA6C SIX1 SMPX SPARCL1 STC2 TELO2 TGFB3 THBS2 VENTX ZNF587B
turquoise	3384	2666	positive regulation of cell communication	506	0.189797	ABCC9 ABI3BP ABLIM3 ADAM22 ADAMTS5 ADCYAP1R1 ADD1 ADRA1B ADRA1D ADRA2B ADRB3 ADTRP AGA AGTR1 AHCTF1 AKAP11 AKAP17A AKAP8 AKR1B10 ALDH1A1 ALMS1 AMIGO1 ANGPT4 ANKS1B ANTXR2 APOL2 APOLD1 ARC ARFGAP3 ARHGAP10 ARHGEF10 ATF7 ATP6V1G2 AZU1 BFSP1 BMP6 BMPER BMPR1A BMPR1B BNC2 BRAF BRAT1 BTG2 C11orf96 C14orf39 C1QTNF3 C1QTNF4 C1QTNF9 C3orf33 C7 CACNG1 CACNG7 CADM4 CALD1 CALY CANX CASC3 CASP4 CASP9 CAV2 CA…
turquoise	3384	2666	negative regulation of cell communication	390	0.146287	ABCC9 ABI3BP ABLIM3 ADAMTS16 ADAMTSL3 ADD1 ADRA1B ADRA2B ADRB3 AGTR1 AHCTF1 AKAP11 ALG8 ANKS1B ANO5 APLN APOL2 AR ARC ARFGAP3 ARHGEF25 ARRDC4 ATF7 ATOH8 ATP2B4 ATP6V1C2 AVPR2 B2M BBS1 BCL6 BFAR BFSP1 BICD1 BICD2 BMP6 BMPR1A BRAF BRAT1 BTG2 BVES C10orf71 C1QTNF4 C5AR1 CALCB CALY CASC3 CAV1 CAV2 CAV3 CBR4 CCDC36 CD34 CDC42EP4 CDH13 CEND1 CHADL CHAT CHRDL1 CHRDL2 CITED4 CMTM5 CPNE2 CRIM1 CRY2 CRYAB …
turquoise	3384	2666	positive regulation of cell development	188	0.0705176	ABI3BP ABLIM3 ADCYAP1R1 ADH1A ADRB3 AGTR1 AKAP8 AMIGO2 ANK2 ANKRD53 APBB2 ARHGEF25 ATIC AURKA AURKB BFAR BHLHE40 BLOC1S3 BMP6 BMPER BRAT1 C3orf33 CADM4 CALY CAMK1G CDC42EP4 CDH7 CDS2 CLCN6 CNTN2 CPNE2 CREB5 CRNN CRTC3 CSF1R CSPG4 CXCL12 CXCL14 CYP46A1 DCAF6 DLG5 DLGAP2 DLX2 DLX5 DMPK DNMT3A DPYSL5 DSCAML1 DTX3 DUSP3 DVL3 DYNC1I1 EPHA5 EPHA6 ERG FGFR1OP FKBP9 FKBPL FLNA FLNC FNDC5 FOXJ2 FYTTD1 FZD…
turquoise	3384	2666	negative regulation of cell development	114	0.0427607	ABCC9 ADCYAP1R1 ARHGEF25 B3GALT1 BMPR1B CALY CBR4 CDKL2 CNTN4 CNTN5 CORO2B CRNN DACT1 DES DGKE DGKG DIXDC1 DKC1 DLX2 DLX5 DMPK DOCK4 DPYSL5 DTX3 DUSP14 EPHA5 EPHB6 F3 FBLN2 FBXW4 FGF14 FLG FOXJ2 FSHR FSTL3 FYTTD1 GALR1 GDF5 GFRA1 GLI4 GPR176 HOXA2 HOXA3 IDS IFT74 ILK INPPL1 KANK2 LGI1 LIPC LIPT2 MAP3K10 MAP3K3 MEIS2 MID2 MYLK NES NFE2L3 NGRN NLGN2 NLGN4X NOG NOL3 NOTCH2 NOVA1 NPR3 NR2F2 NRK NRP2 …
turquoise	3384	2666	regulation of cell morphogenesis involved in differentiation	109	0.0408852	ABI3BP ABLIM3 AMIGO2 ANK2 ANKRD53 ARFGAP3 ARHGAP6 BHLHE40 BRAT1 BRSK2 BTBD3 CALY CDC42EP4 CHRNA4 CNTN4 CORO2B CREB5 CRNN CXCL14 DCAF6 DNMT3A DPYSL3 DSCAML1 EGR3 EPHA5 EPHB6 FBLN2 FFAR2 FGF14 FLNC FNDC5 FYTTD1 HCCS IFT74 IL1RAPL2 INA KANK2 KRT3 L3MBTL1 LIPC LPAR4 LRRC61 LZTS2 MACROD2 MAP2 MAP3K10 MAP6D1 MARK1 MPP2 MYC MYOCD NEFH NEGR1 NES NFE2L3 NGFR NGRN NLGN2 NLGN4X NOL9 NRAS NRP2 NTN3 NTRK3 NTS…
turquoise	3384	2666	positive regulation of cell-substrate adhesion	49	0.0183796	ABL1 ABLIM3 BRAT1 C14orf39 CALY CCDC85B CDC42EP4 CDH18 COL18A1 COL8A2 CRNN CSF1R DMPK DNMT3A EDNRA EGR1 EML1 ENAH FBLN5 FLNC FNDC5 FOXD3 FOXF2 FSTL3 HCCS HS3ST6 INA MAP3K3 MOAP1 MYC MYOCD NDRG2 NES NID2 NINL NR2E3 NRP2 PPM1L PTN PTPN12 PTPRM SFRP2 SMPX TELO2 TIE1 UNC45A VAMP2 VLDLR WASF1
turquoise	3384	2666	positive regulation of phospholipase C activity	24	0.00900225	ADD1 ADRA1B ADRA2B AGTR1 AVPR2 C7 EFEMP1 ETNK2 FGF14 FGFR1 FGFR1OP FLNA FLT4 HTR2B HTR7 KITLG NOD1 NTRK3 NTSR1 PDGFRB PDGFRL PLCL1 SEMA3A SLC22A31
turquoise	3384	2666	cellular component assembly involved in morphogenesis	50	0.0187547	ACTA2 ACTG2 ACTR3C ANKRD13B CAV1 CBR4 CCDC3 CGNL1 CLASRP CNTROB FIBIN GPC3 INA ITGB1BP2 LDOC1 LMOD2 LMOD3 LMX1B MEF2D MYH11 MYH3 MYL3 MYLIP MYLK3 MYO15A MYOM2 MYOT MYOZ3 NFATC1 OBSL1 OGDHL PDGFRB PDGFRL PGR PHLDB2 PHOX2A PNCK POC1A PRKAR2B RGL1 SPIRE1 SRGAP2 SYPL2 TCEA2 TMOD2 TMSB4Y TNNT3 TNRC6C TPM2 YWHAZ
turquoise	3384	2666	regulation of metal ion transport	148	0.0555139	ABCC9 ABLIM3 ACTR3C ADCYAP1R1 ADD1 AGTR1 AKAP8 AMIGO2 ANKRD13B ATIC ATP1A3 ATP1A4 ATP1B2 ATP2B2 ATP2B4 ATP6V1C2 B3GALT1 BLOC1S3 C3orf33 CACNA1C CACNA1G CACNB1 CACNB2 CACNG1 CACNG4 CALD1 CAMK2G CAMKK1 CAV1 CAV2 CAV3 CBR4 CES1 CNTN2 CRIM1 CRNN CXCL14 DMPK DMRTB1 DNMT3A DPP6 DPT DRP2 DZIP1 EHD3 EHMT2 ERG ERI1 F3 FAIM2 FGF13 FGF2 FHL3 FKBP9 FKBPL FLNC FYCO1 GALR1 GAP43 GDF10 GFAP GKAP1 GNAZ HOOK3 HSP…
turquoise	3384	2666	regulation of neuron projection development	187	0.0701425	ABI3BP ABLIM3 ACOT4 ADCYAP1R1 AGTR1 AMIGO2 ANK2 ANKRD53 APBB2 ARFGAP3 ARHGAP6 AURKA B3GALT1 BHLHE40 BRAT1 BRSK2 BTBD3 CADM4 CAMK1G CAND2 CHRNA4 CNTN2 CNTN4 CREB5 CRNN CRTC3 CSNK1E CXCL14 DCAF6 DES DGKE DGKG DLG5 DLGAP2 DMPK DNMT3A DPYSL3 DPYSL5 DSCAML1 DTX3 DUSP3 DVL3 DYNC1I1 EGR3 EPHA5 EPHA6 EPHB6 ERG FFAR2 FGF14 FGFR1OP FKBP9 FKBPL FLG FLNA FNDC5 FRMPD4 FSTL3 FYTTD1 FZD7 GDPD5 GFRA1 GRID2IP GRM…
turquoise	3384	2666	positive regulation of neuron projection development	111	0.0416354	ABI3BP ADCYAP1R1 AGTR1 AMIGO2 ANK2 ANKRD53 APBB2 AURKA BHLHE40 BRAT1 CADM4 CAMK1G CNTN2 CREB5 CRNN CRTC3 CXCL14 DCAF6 DLG5 DLGAP2 DMPK DNMT3A DPYSL5 DSCAML1 DTX3 DUSP3 DVL3 DYNC1I1 EPHA5 EPHA6 ERG FGFR1OP FKBP9 FKBPL FLNA FNDC5 FYTTD1 FZD7 GDPD5 GRM4 HSPA6 IL1RAPL2 ILK INA L3MBTL1 LMF1 LOXL3 LPAR4 LRRN2 LYNX1 MACROD2 MAML2 MAP2 MAP6D1 MARK1 MOBP NDRG2 NECAB1 NEGR1 NEK1 NES NGFR NGRN NLGN2 NRP2 NT…
turquoise	3384	2666	mesenchymal cell development	43	0.016129	ALG8 AMIGO1 ANGPTL2 AP3B2 BMP6 BMPR1B CORO2B EFEMP1 FNDC5 FOXC2 GDPD5 HAS2 HEYL HGFAC HTR7 KL LAMB1 LIPT2 NES NOTCH2 NR3C1 NR4A1 NRP2 NRSN1 NRXN1 PID1 PJA2 PTCH2 RAB11FIP5 REV3L SEMA3C SEMA3D SEMA3G SEMA4C SEMA6C SENP3 SMOC2 SOX11 SOX12 TAS2R13 TCTA TWIST2 ZFAND5
turquoise	3384	2666	neural crest cell development	39	0.0146287	ALG8 AMIGO1 ANGPTL2 AP3B2 BMP6 BMPR1B CORO2B EFEMP1 FNDC5 FOXC2 GDPD5 HAS2 HTR7 KL LAMB1 LIPT2 NES NR3C1 NRP2 NRSN1 NRXN1 PID1 PJA2 PTCH2 RAB11FIP5 REV3L SEMA3C SEMA3D SEMA3G SEMA4C SEMA6C SENP3 SMOC2 SOX11 SOX12 TAS2R13 TCTA TWIST2 ZFAND5
turquoise	3384	2666	neural crest cell differentiation	42	0.0157539	ALG8 AMIGO1 ANGPTL2 AP3B2 BMP6 BMPR1B CORO2B EFEMP1 FNDC5 FOXC2 FSHR FSTL3 GDPD5 HAS2 HTR7 KL LAMB1 LIPT2 NES NR3C1 NRP2 NRSN1 NRXN1 PID1 PJA2 PTCH2 RAB11FIP5 REV3L SEMA3C SEMA3D SEMA3G SEMA4C SEMA6C SENP3 SFRP2 SMOC2 SOX11 SOX12 TAS2R13 TCTA TWIST2 ZFAND5
turquoise	3384	2666	striated muscle tissue development	139	0.052138	ACTA2 ACTG2 ACTR3C ADRA1B ADRA2B AGTR1 AHCTF1 AKAP8 ALX1 ANGPTL2 ASB5 ATF7 ATIC BMP6 BMPR1B BTRC C10orf71 C3orf33 CALY CAV2 CAV3 CBR4 CDS2 CGNL1 COL13A1 COL1A2 DCP1B DDX19B DDX51 DMPK DOCK4 EGR2 EGR3 ELOVL4 EME1 ENHO EYA4 FBXO32 FGF14 FGFR1 FGFR1OP FIBIN FLNA FOSB FOXC2 FOXR1 G6PC2 GJC2 GPC3 GPIHBP1 GUCA1A HDAC5 HENMT1 HEYL HGFAC HM13 HOOK3 IFT74 ITGB1BP2 JPH3 KAT7 KCNB1 LMNB2 LMX1B MAGEE1 MEF2D …
turquoise	3384	2666	ion transmembrane transporter activity	285	0.106902	ABCA10 ABCC8 ABCC9 ABCG4 ACTR3C ADAMTSL1 AGTR2 AKAP8 AMIGO2 ANKRD13B ANP32A AP3B2 ARFGAP3 ASIC4 ASMT ATP1A3 ATP1A4 ATP1B2 ATP2B2 ATP2B4 ATP6V1C2 ATP6V1G2 ATP8A2 AVPR1A CACNA1B CACNA1C CACNA1G CACNA1H CACNA1S CACNA2D1 CACNB1 CACNB2 CACNG1 CACNG4 CACNG7 CADM4 CALD1 CAV1 CAV2 CAV3 CBR4 CHRNA4 CHRNB1 CHRNB4 CHST14 CLEC3A CLIP3 CMTM5 CNGB1 CNGB3 CNKSR2 COLEC12 CPB1 CRIM1 CRNN CTTNBP2 DAPK3 DLG4 DLG5 D…
turquoise	3384	2666	proton transmembrane transporter activity	9	0.00337584	AGTR2 ATP6V1G2 ATP8A2 AVPR1A CPB1 PTH1R SLC35B4 SLC45A2 SLC47A1
turquoise	3384	2666	potassium ion transmembrane transporter activity	72	0.0270068	ABCC9 ABCG4 ACTR3C AKAP8 AMIGO2 ANKRD13B ATP1A3 ATP1A4 ATP1B2 ATP2B2 CAV1 CAV2 CAV3 CBR4 DPP6 DPT ERI1 FHL3 FLNC GALR1 GAP43 GRIK2 GRIK3 GRIK5 GRIN2A GRP HDAC4 KCNA2 KCNA5 KCNA6 KCNAB1 KCNB1 KCNC1 KCND1 KCND2 KCNE1 KCNE4 KCNH1 KCNH2 KCNH5 KCNIP1 KCNIP3 KCNIP4 KCNJ18 KCNJ8 KCNK15 KCNK3 KCNK9 KCNMA1 KCNMB1 KCNMB4 KCNN3 KCNQ1 KCNQ2 KCNQ3 KCNQ4 KCTD13 KRT32 LGI1 NEFH OSR2 PKIG RNF216 SLC12A5 SLC12A8 …
turquoise	3384	2666	channel activity	220	0.0825206	ABCC9 ABCG4 ACTR3C AKAP8 AMIGO2 ANKRD13B ANP32A AP3B2 ARFGAP3 ASIC4 ASMT ATP2B4 ATP6V1C2 CACNA1B CACNA1C CACNA1G CACNA1H CACNA1S CACNA2D1 CACNB1 CACNB2 CACNG1 CACNG4 CACNG7 CADM4 CAV1 CAV2 CAV3 CBR4 CHRNA4 CHRNB1 CHRNB4 CHST14 CLEC3A CLIP3 CMTM5 CNGB1 CNGB3 CNKSR2 COLEC12 CRIM1 CTTNBP2 DAPK3 DLG4 DLG5 DMPK DPP6 DPT DZIP1 EHD3 EHMT2 ERG ERI1 FAM207A FGF13 FGF14 FGF2 FKBP9 FKBPL FLNC FYCO1 GABRA5 G…
turquoise	3384	2666	ligand-gated ion channel activity	85	0.031883	ACTR3C AKAP8 AP3B2 ARFGAP3 ASIC4 CACNG7 CADM4 CAV1 CAV2 CAV3 CHRNA4 CHRNB1 CHRNB4 CHST14 CMTM5 CNGB1 CNGB3 CNKSR2 DAPK3 DLG4 DLG5 DMPK ERI1 FKBP9 FKBPL GABRA5 GABRB2 GABRG1 GABRP GADD45B GLRB GMIP GRIA2 GRIA3 GRID1 GRID2 GRID2IP GRIK2 GRIK3 GRIK5 GRIN2A GRIN2C GRIP1 GRP HDAC4 JAGN1 JPH3 JPH4 JUN KCNH5 KCNJ8 KCNK15 LMF1 LRRN2 MAPK8IP3 MPP7 NANS NEGR1 NLGN2 NLGN3 NLGN4X NOL9 NOS3 NRXN2 P2RX7 P2RY1 …
turquoise	3384	2666	inorganic molecular entity transmembrane transporter activity	274	0.102776	ABCC9 ABCG4 ACTR3C ADAMTSL1 AGTR2 AKAP8 AMIGO2 ANKRD13B ANP32A AP3B2 ARFGAP3 ASIC4 ASMT ATP1A3 ATP1A4 ATP1B2 ATP2B2 ATP2B4 ATP6V1C2 ATP6V1G2 ATP8A2 AVPR1A CACNA1B CACNA1C CACNA1G CACNA1H CACNA1S CACNA2D1 CACNB1 CACNB2 CACNG1 CACNG4 CACNG7 CADM4 CALD1 CAV1 CAV2 CAV3 CBR4 CHRNA4 CHRNB1 CHRNB4 CHST14 CLEC3A CLIP3 CMTM5 CNGB1 CNGB3 CNKSR2 COLEC12 CPB1 CRIM1 CRNN CTTNBP2 DAPK3 DLG4 DLG5 DMPK DNMT3A DP…
turquoise	3384	2666	amine transport	43	0.016129	ADRB3 AGTR1 AHCTF1 ATP1A3 AVPR2 CASC3 CDH13 CHRNA4 CHRNB1 CRIM1 CXCL14 DPYSL3 DRP2 GDPD5 GIGYF1 GRP HTR2B KCNA5 KCNC1 NMBR NR2E3 NUAK1 OR5A1 OSR2 P2RY1 P2RY14 PBX3 PEX5 RGS5 SLC6A11 SNCAIP SNRPN STYXL1 SV2C SYT11 SYT17 SYT9 TAB1 TAF1C TBL1X THAP8 VCL VIPR2
turquoise	3384	2666	immunoglobulin mediated immune response	21	0.00787697	ASB1 BFAR C1S C3 C3orf33 CAB39L CD99L2 CFL2 CLCN6 CMTM5 CSTF3 GNAZ HLF PGBD1 PITX2 PJA2 POC1A SERPINH1 SLC22A24 SUSD5 TP53BP2
turquoise	3384	2666	synaptic vesicle exocytosis	48	0.0180045	ADRA1B ADRA2B APBB1 BAG2 BRAT1 CACNG1 CAMK2G CAPS2 CARTPT CHRM3 CHRNB1 CPNE1 CRNN DNMT3A DRP2 FBXL7 GDF6 GRIK3 GRIN2A HTR2B NDE1 NLGN2 NRP1 NTAN1 P2RY1 P2RY14 PDZD2 PGAM2 PIP5KL1 RAB5B RIMS4 RIPPLY2 SNAPC2 SNCAIP STX2 STXBP1 STYXL1 SV2C SYN2 SYT11 SYT17 SYT9 TAB1 TBL1X TRIO UNC13D VAMP2 VASN
turquoise	3384	2666	kinase activity	371	0.13916	ABCA3 ABI2 ABI3BP ABLIM3 ADCY2 ADCY3 ADCY4 ADCY5 ADCYAP1 ADCYAP1R1 ADD1 ADRA1B ADRA2B ADRB3 AGA AGTR1 AKAP11 AKR1A1 ALDH1A1 ALMS1 ALX1 AMIGO1 ANGPT4 ANGPTL1 ANGPTL2 ANO5 ANTXR2 ASB1 ATG5 ATOH8 ATP2B4 ATP6V1C2 AURKB AVPR1A AZU1 B2M BMP6 BMPR1B BNC2 BRAT1 BRSK2 BTBD3 C10orf71 C1QTNF3 C7 CACHD1 CAMK1G CAMK2A CAMK2G CAMKK1 CAMKV CAMSAP1 CASC3 CAV2 CAV3 CBR4 CCNI CCNL1 CCNT1 CCT5 CD99L2 CDC42 CDH13 CD…
turquoise	3384	2666	phosphorylation	584	0.219055	ABCA3 ABI2 ABI3BP ABLIM3 ACTR3C ADAM22 ADCY2 ADCY3 ADCY4 ADCY5 ADCYAP1 ADCYAP1R1 ADD1 ADRA1B ADRA1D ADRA2B ADRB3 ADTRP AEBP1 AGA AGTR1 AKAP11 AKAP8L AKR1A1 ALDH1A1 ALDH8A1 ALMS1 ALX1 AMIGO1 ANGPT4 ANGPTL1 ANGPTL2 ANKS1B ANO5 ANTXR2 APOL2 ARC ARHGEF25 ASB1 ATF7 ATG5 ATIC ATOH8 ATP2B4 ATP6V1C2 AURKB AVPR1A AZU1 B2M BMP6 BMPER BMPR1A BMPR1B BNC2 BRAT1 BRD2 BRSK2 BTBD3 BTG2 BVES C10orf71 C1QTNF3 C3or…
turquoise	3384	2666	negative regulation of angiogenesis	46	0.0172543	ABCC9 ABI3BP AGTR1 ANGPTL1 ANGPTL2 ATOH8 COL4A5 CXCL12 DCP1B EML1 EPO FOXC2 FOXM1 GDPD5 GTF2IRD2 HDX HOXA6 HS3ST6 HTR2A ITGA1 KLF4 KLF7 MAML2 MED18 MESP2 MOAP1 NGRN NOTCH2 NPR2 PDE4D PGM5 PPFIA4 PTPN12 PTPRQ SART1 SERPING1 SPARCL1 STARD8 SUN1 TCAP TELO2 TGFB3 THBS2 THBS3 THNSL2 TIGD5
turquoise	3384	2666	peptidyl-tyrosine phosphorylation	127	0.0476369	ABI2 ABI3BP ABLIM3 ADRA1B ADRA2B AGA AGTR1 ALMS1 ANGPT4 ANGPTL1 ANGPTL2 ARHGEF25 AZU1 BRAT1 CALCB CAV2 CAV3 CD99L2 CDH13 CHAT CLCN6 CNTN2 COQ9 CRIPT CSF3 CSGALNACT1 CSMD3 CSRNP1 CTIF DARS2 DCTN5 DDX17 DLG5 DOCK4 DPAGT1 DTNA DVL3 DYSF EFEMP2 EPHA5 EPHA6 EPHA7 EPHB6 EPM2A ERG FBXW4 FERD3L FGF12 FGFR1OP FHL1 FLNA FLT4 FMN2 FSTL3 GAS7 GHSR HS3ST6 HTR2B IDH2 IGF2 IGFBP3 IL15 IL17B IL1RAPL1 IL31 ILK IN…
turquoise	3384	2666	peptidyl-tyrosine modification	129	0.0483871	ABI2 ABI3BP ABLIM3 ADRA1B ADRA2B AGA AGTR1 ALMS1 ANGPT4 ANGPTL1 ANGPTL2 ARHGEF25 AZU1 BRAT1 CALCB CAV2 CAV3 CD99L2 CDH13 CHAT CLCN6 CNTN2 COQ9 CRIPT CSF3 CSGALNACT1 CSMD3 CSRNP1 CTIF DARS2 DCTN5 DDX17 DLG5 DOCK4 DPAGT1 DTNA DVL3 DYSF EFEMP2 EPHA5 EPHA6 EPHA7 EPHB6 EPM2A ERG FBXW4 FERD3L FGF12 FGFR1OP FHL1 FLNA FLT4 FMN2 FSTL3 GAS7 GHSR HS3ST6 HTR2B IDH2 IGF2 IGFBP3 IL15 IL17B IL1RAPL1 IL31 ILK IN…
turquoise	3384	2666	transmembrane receptor protein kinase activity	49	0.0183796	ALMS1 AZU1 BMPR1B BNC2 CRIPT CSF3 DARS2 DDX17 EFEMP2 EPHA5 EPHA6 EPHA7 EPHB6 EPM2A FBXW4 FGFR1OP FLNA FLT4 FMN2 IGF2 INTS3 KITLG LTBP2 LUM MXRA8 NES NRP2 NRSN1 NTRK2 NTRK3 NTSR1 PDGFRB PDGFRL PDK4 PTCH2 REV3L ROR2 RORB RP2 SGIP1 SOBP SOGA1 TBL1X TELO2 TGFBR3 TGM2 TIGD5 TPO TSHZ3
turquoise	3384	2666	spinal cord development	43	0.016129	ADCY2 BARX1 CHRDL1 DACT1 DPYSL3 GCK GDF5 GDPD5 GEM GLI3 GLI4 HOXC5 IPPK LOXL4 MDGA2 MECP2 NEGR1 NOL3 NOTCH2 NPFFR1 PBRM1 PCBP3 PHKA1 PHOX2B PKD1L1 PKIG PLXNB3 PTCH1 PTCH2 PTN PTPN12 PTPRU RERG SMOC2 SOX10 SOX12 SOX15 TAP1 TUSC3 VLDLR VPS11 ZDHHC1 ZMYM3
turquoise	3384	2666	telencephalon development	90	0.0337584	ABI3BP ALMS1 ARL4D ATL1 ATP2B4 ATP6V1C2 AVPR2 AXL BBS7 BCAS3 BMP6 BTC BTRC CDS2 CERS1 CNTN4 CRTAP CSF3 CXCL14 DCN DKC1 DLX2 DLX5 DMD DMPK DOCK4 DPYSL3 DRP2 EPHA6 F2 FGF14 FLNC FOXJ2 FOXR1 GLI4 KCNA2 KIT LAMB2 LIPT2 MAML2 MYH11 NDN NEGR1 NES NLGN1 NME4 NPY1R NRAS NRK NRP2 NRSN1 NTRK3 NUP153 PFKM PHKA1 PKD1L1 POU3F4 PTPRU RERG ROBO3 RTN4IP1 RTN4RL2 RTP4 RYR1 SCN7A SEMA3C SHC2 SLC10A4 SLC35B4 SLC8A2…
turquoise	3384	2666	forebrain cell migration	34	0.0127532	ABI3BP ARL4D AZU1 CNTN4 CXCL14 DKC1 DRP2 FGF14 FOXJ2 GLI4 LAMB2 MAML2 NES NLGN1 NME4 NRK NRP2 NRSN1 PFKM POU3F4 RERG ROBO3 RTN4IP1 SEMA3C SLIT2 SLIT3 SLITRK1 SRGAP2 SRGAP2B SRP54 SUN2 SUPT6H TBL1X YWHAZ
turquoise	3384	2666	central nervous system neuron differentiation	68	0.0255064	ADCY2 BTRC CDH13 CENPM CHD6 CHEK2 CNTN4 CSF3 CSPG4 DCLK2 DCN DLX2 DLX5 DMD DRP2 EPHA5 FAM155A FOXJ2 FSTL3 GCK GEM GLI3 GLI4 GRID2IP KRT3 LDB2 LDB3 LIPT2 MAP3K10 MARK1 MDGA2 MECP2 NANS NES NLGN1 NOS3 NPY1R NR4A3 NRP2 NRSN1 NRXN2 NTRK3 OPN1SW PAMR1 PBRM1 PFKM PHOX2B PID1 POU6F1 PTCH2 ROBO3 RYR1 SCN2A SEMA3C SFRP2 SFRP4 SHC2 SLIT3 SMOC2 SOX10 SPON1 SPTBN5 TAP1 TBL1X TUSC3 YWHAZ ZDHHC1 ZFAND5
turquoise	3384	2666	neurogenesis	569	0.213428	ABCC9 ABI2 ABI3BP ABLIM3 ACOT4 ACTA1 ADAM23 ADCY2 ADCYAP1R1 ADRB3 AGTR1 AHNAK2 ALMS1 AMIGO2 ANGPTL2 ANK2 ANKRD53 ANTXR1 ANXA4 APBB2 APCDD1 APLN ARFGAP3 ARHGAP6 ARHGEF15 ARHGEF25 ARTN ASB1 ASTN2 ATF3 ATIC ATN1 ATP2B4 ATP6V1C2 AURKA AURKB AZU1 B2M B3GALT1 BCL6 BFAR BHLHE40 BICC1 BLOC1S3 BMP4 BMP6 BMPER BMPR1B BNC2 BOK BRAF BRAT1 BRSK2 BTBD3 BTC BTRC C3orf33 C7 CADM4 CALY CAMK1G CAMK2G CAMSAP2 CAND2…
turquoise	3384	2666	regulation of cell morphogenesis	158	0.0592648	ABI3BP ABLIM3 AMIGO2 ANK2 ANKRD53 ANXA4 ARFGAP3 ARHGAP20 ARHGAP6 ATP1A2 BHLHE40 BRAT1 BRSK2 BTBD3 C10orf71 CADM4 CALY CAMSAP2 CDC42EP4 CDCA5 CHRNA4 CNTN4 CORO2B CREB5 CRNN CSF3 CXCL14 DARS2 DCAF6 DLG2 DLG5 DNMT3A DPYSL3 DSCAML1 DVL3 DYNC1I1 EGR3 EPHA5 EPHB6 F3 FBLN2 FERMT3 FFAR2 FGD6 FGF1 FGF14 FIBIN FLNC FNDC5 FSHR FYTTD1 FZD7 GRM4 HCCS IDH2 IFT74 IL1RAPL2 INA ITGA8 KANK2 KITLG KRT3 L3MBTL1 LIG1…
turquoise	3384	2666	transmitter-gated ion channel activity	48	0.0180045	ACTR3C ARFGAP3 CACNG7 CADM4 CHRNA4 CHRNB1 CHRNB4 CHST14 DAPK3 DLG4 DLG5 GABRA5 GABRB2 GABRG1 GABRP GLRB GMIP GRIA2 GRIA3 GRID1 GRID2 GRID2IP GRIK2 GRIK3 GRIK5 GRIN2A GRIN2C GRIP1 GRP LMF1 LRRN2 MAPK8IP3 MPP7 NEGR1 NLGN2 NLGN3 NLGN4X NOL9 NRXN2 PTN RERG RGS9BP RHAG SGIP1 SHANK3 SHC2 SHOC2 TOX
turquoise	3384	2666	gated channel activity	164	0.0615154	ABCC9 ACTR3C AKAP8 ANP32A AP3B2 ARFGAP3 ASIC4 CACNA1B CACNA1C CACNA1G CACNA1H CACNA1S CACNA2D1 CACNB1 CACNB2 CACNG1 CACNG4 CACNG7 CADM4 CAV1 CAV2 CAV3 CHRNA4 CHRNB1 CHRNB4 CHST14 CLEC3A CLIP3 CMTM5 CNGB1 CNGB3 CNKSR2 COLEC12 CRIM1 DAPK3 DLG4 DLG5 DMPK DZIP1 EHD3 EHMT2 ERI1 FAM207A FGF2 FKBP9 FKBPL GABRA5 GABRB2 GABRG1 GABRP GADD45B GALR1 GAP43 GAS7 GFAP GLRB GMIP GRIA2 GRIA3 GRID1 GRID2 GRID2IP G…
turquoise	3384	2666	substrate-specific channel activity	207	0.0776444	ABCC9 ABCG4 ACTR3C AKAP8 AMIGO2 ANKRD13B ANP32A AP3B2 ARFGAP3 ASIC4 ASMT ATP2B4 ATP6V1C2 CACNA1B CACNA1C CACNA1G CACNA1H CACNA1S CACNA2D1 CACNB1 CACNB2 CACNG1 CACNG4 CACNG7 CADM4 CAV1 CAV2 CAV3 CBR4 CHRNA4 CHRNB1 CHRNB4 CHST14 CLEC3A CLIP3 CMTM5 CNGB1 CNGB3 CNKSR2 COLEC12 CRIM1 CTTNBP2 DAPK3 DLG4 DLG5 DMPK DPP6 DPT DZIP1 EHD3 EHMT2 ERG ERI1 FAM207A FGF13 FGF14 FGF2 FKBP9 FKBPL FLNC FYCO1 GABRA5 G…
turquoise	3384	2666	ion gated channel activity	162	0.0607652	ABCC9 ACTR3C AKAP8 ANP32A AP3B2 ARFGAP3 ASIC4 CACNA1B CACNA1C CACNA1G CACNA1H CACNA1S CACNA2D1 CACNB1 CACNB2 CACNG1 CACNG4 CACNG7 CADM4 CAV1 CAV2 CAV3 CHRNA4 CHRNB1 CHRNB4 CHST14 CLEC3A CLIP3 CMTM5 CNGB1 CNGB3 CNKSR2 COLEC12 CRIM1 DAPK3 DLG4 DLG5 DMPK DZIP1 EHD3 EHMT2 ERI1 FAM207A FGF2 FKBP9 FKBPL GABRA5 GABRB2 GABRG1 GABRP GADD45B GALR1 GAP43 GAS7 GFAP GLRB GMIP GRIA2 GRIA3 GRID1 GRID2 GRID2IP G…
turquoise	3384	2666	voltage-gated cation channel activity	81	0.0303826	ABCC9 ACTR3C AKAP8 CACNA1B CACNA1C CACNA1G CACNA1H CACNA1S CACNA2D1 CACNB1 CACNB2 CACNG1 CACNG4 CACNG7 CADM4 CAV2 CAV3 CRIM1 DAPK3 DLG4 DLG5 DMPK DZIP1 EHD3 EHMT2 ERI1 FGF2 GAS7 GFAP GRIA2 GRIA3 GRID1 GRIN2C GRIP1 HDAC4 IL1RAPL2 KCNA2 KCNA5 KCNA6 KCNAB1 KCNB1 KCNC1 KCND1 KCND2 KCNE1 KCNE4 KCNH1 KCNH2 KCNH5 KCNIP1 KCNJ8 KCNK15 KCNK9 KCNMB1 KCNQ2 KCNQ3 KCNQ4 KCTD13 LMF1 LRRN2 MAPK8IP3 MPP7 NDE1 NEG…
turquoise	3384	2666	transmembrane transporter activity	328	0.123031	ABCA10 ABCA2 ABCA3 ABCA6 ABCA8 ABCA9 ABCB5 ABCC1 ABCC8 ABCC9 ABCG4 ABI1 ACTR3C ADAMTSL1 AGTR2 AKAP8 AMIGO2 ANKRD13B ANP32A AP3B2 ARFGAP3 ASIC4 ASMT ATP1A3 ATP1A4 ATP1B2 ATP2B2 ATP2B4 ATP6V1C2 ATP6V1G2 ATP8A2 AVPR1A BMP4 CACNA1B CACNA1C CACNA1G CACNA1H CACNA1S CACNA2D1 CACNB1 CACNB2 CACNG1 CACNG4 CACNG7 CADM4 CALD1 CAV1 CAV2 CAV3 CBR4 CHRNA4 CHRNB1 CHRNB4 CHST14 CLEC3A CLIP3 CMTM5 CNGB1 CNGB3 CNKS…
turquoise	3384	2666	inorganic cation transmembrane transporter activity	232	0.0870218	ABCC9 ABCG4 ACTR3C AGTR2 AKAP8 AMIGO2 ANKRD13B AP3B2 ARFGAP3 ASIC4 ASMT ATP1A3 ATP1A4 ATP1B2 ATP2B2 ATP2B4 ATP6V1C2 ATP6V1G2 ATP8A2 AVPR1A CACNA1B CACNA1C CACNA1G CACNA1H CACNA1S CACNA2D1 CACNB1 CACNB2 CACNG1 CACNG4 CACNG7 CADM4 CALD1 CAV1 CAV2 CAV3 CBR4 CHRNA4 CHRNB1 CHRNB4 CHST14 CMTM5 CNGB1 CNGB3 CNKSR2 COLEC12 CPB1 CRIM1 CRNN CTTNBP2 DAPK3 DLG4 DLG5 DMPK DNMT3A DPP6 DPT DZIP1 EHD3 EHMT2 ERG E…
turquoise	3384	2666	regulation of transmembrane transporter activity	102	0.0382596	ABCC9 ACTR3C AKAP8 ANKRD13B ARFGAP3 ATP1A3 ATP2B2 CACNB1 CACNB2 CACNG1 CACNG7 CADM4 CAV1 CAV2 CAV3 CBR4 CRIM1 CRNN CTTNBP2 DAPK3 DLG4 DLG5 DMPK DNMT3A DZIP1 EHD3 EHMT2 ERG FGF13 FGF2 FHL3 FKBP9 FKBPL FYCO1 GALR1 GAP43 GFAP GRIA2 GRIA3 GRID1 GRIN2C HOOK3 HSPA5 JPH3 JPH4 JUN KCNA2 KCNB1 KCND1 KCNE4 KCNH1 LGI1 LMF1 LRRN2 MAF1 MAPK8IP3 MPP7 NANS NEFH NEGR1 NLGN2 NLGN3 NLGN4X NOL9 NOS3 NRXN2 NUAK1 OSR…
turquoise	3384	2666	signal transduction by protein phosphorylation	289	0.108402	ABI3BP ABLIM3 ACTR3C ADAM22 ADCYAP1R1 ADD1 ADRA1B ADRA1D ADRA2B ADRB3 ADTRP AGTR1 AKAP11 ALMS1 AMIGO1 ANGPT4 ANKS1B ANO5 ARC ASB1 ATF7 ATOH8 BMP6 BMPER BMPR1A BRAT1 BTG2 BVES C1QTNF3 C5AR1 C7 CACHD1 CALD1 CASC3 CAV2 CAV3 CBR4 CCL8 CCNI CD99L2 CDH13 CDS2 CES1 CSDC2 CSF3 CSMD3 CSRNP1 DACT3 DLG4 DLG5 DMPK DNAJB1 DNAJC1 DNAJC6 DOCK4 DOK6 DTNA DUSP10 DUSP14 DUSP15 DUSP2 DUSP26 DUSP3 DUSP8 DVL2 DVL3 DY…
turquoise	3384	2666	metal ion transport	268	0.100525	ABCC9 ABCG4 ABLIM3 ACTR3C ADCYAP1R1 ADD1 ADRA1B ADRA2B AGTR1 AKAP8 AMIGO2 ANKRD13B AP3B2 ARFGAP3 ARHGAP10 ASIC4 ASMT ATIC ATP1A3 ATP1A4 ATP1B2 ATP2B2 ATP2B4 ATP6V1C2 ATP6V1G2 ATP8A2 B3GALT1 BLOC1S3 C3orf33 CACNA1B CACNA1C CACNA1G CACNA1H CACNA1S CACNA2D1 CACNB1 CACNB2 CACNG1 CACNG4 CACNG7 CADM4 CALD1 CAMK2G CAMKK1 CAV1 CAV2 CAV3 CBR4 CCNI CDH26 CES1 CHRNB1 CMTM5 CNTN2 COLEC12 CRIM1 CRNN CWC25 CXC…
turquoise	3384	2666	actin cytoskeleton organization	216	0.0810203	ABI2 ABI3BP ABLIM3 ACACB ACTA2 ACTG2 ACTN2 ACTR3C ADAM11 ADH1A AJAP1 ALOX12 AMOTL2 AMPH ANK2 ANTXR2 ANXA4 ARHGAP20 ARHGEF10 ARHGEF15 ARHGEF17 ARHGEF2 ARHGEF25 ARPC5L ARRDC1 BCHE BFAR BLOC1S3 BRAT1 BTBD3 CALY CAP2 CAPN6 CAV1 CBR4 CDC42EP4 CDCA5 CGNL1 CHADL CLASRP CMTM5 CNPY4 CORO2B COX20 CSF3 CSGALNACT1 CXCL14 DAAM2 DACT1 DARS2 DCAF6 DIO2 DKC1 DLG2 DLG5 DNAJB1 DNAJC1 DPYSL5 DSTYK DTX3 EFTUD2 EHD3 …
turquoise	3384	2666	neuron differentiation	486	0.182296	ABI2 ABI3BP ABLIM3 ACOT4 ACTA1 ADCY2 ADCYAP1R1 ADRB3 AGTR1 AHNAK2 ALMS1 AMIGO2 ANGPTL2 ANK2 ANKRD53 APBB2 APCDD1 ARFGAP3 ARHGAP6 ARHGEF25 ASB1 ATF3 ATN1 ATP2B4 ATP6V1C2 AURKA AURKB B3GALT1 BFAR BHLHE40 BLOC1S3 BMP4 BMP6 BMPER BNC2 BOK BRAT1 BRSK2 BTBD3 BTC BTRC C3orf33 CADM4 CALY CAMK1G CAMK2G CAMSAP2 CAND2 CBX7 CDC42EP4 CDH13 CDH26 CDK15 CDKL2 CDO1 CDS2 CEBPD CELA2B CENPM CERS1 CHD6 CHEK2 CHMP1B…
turquoise	3384	2666	collagen fibril organization	24	0.00900225	ADAMTS5 AEBP2 CHAF1A COL13A1 COL15A1 COL20A1 COL5A2 COL5A3 COL6A1 CSRNP1 DDX17 DPYSL2 EML1 FN1 FOXC2 LOXL4 LPAR3 LURAP1 SERTAD3 SFRP4 SLC25A21 TGFB3 TGFBR3 TOB1
turquoise	3384	2666	glycosaminoglycan metabolic process	57	0.0213803	ANGPT4 B4GALNT1 BCAS3 BHLHB9 CHST15 CHST3 CHST7 CHST9 CHSY1 CHSY3 CIC CLP1 CSK CSRNP1 DCP1B DSEL DSTN EGR1 EPM2A FGF14 FGFR1 FN1 FOXC2 GJC1 GPC3 GPC4 GPC5 GPC6 GPCPD1 HCCS HRG HS6ST2 HSD11B1 HTR2A IER2 IL17B ILK ITPKB KHDRBS3 LIG1 LURAP1 LYZL6 NDRG2 OLFM1 OPHN1 PDGFD PDGFRL PREX2 PTN SDC3 SEC22B SGSM1 SLC25A21 SMO ST6GAL2 STAC UTF1
turquoise	3384	2666	myofibril assembly	36	0.0135034	ACTA2 ACTG2 ACTR3C CAV1 CBR4 CGNL1 FIBIN ITGB1BP2 LDOC1 LMOD2 LMOD3 LMX1B MEF2D MYH11 MYH3 MYL3 MYLIP MYLK3 MYO15A MYOM2 MYOT MYOZ3 OBSL1 OGDHL PDGFRB PDGFRL PGR PRKAR2B SRGAP2 SYPL2 TCEA2 TMOD2 TMSB4Y TNNT3 TNRC6C TPM2
[truncated: 1,739 more rows]
